# Supplementary material for: Ubiquitination of stalled ribosome triggers ribosome-associated quality control
Source: Nat Commun. 2017 Jul 31;8:159. doi: 10.1038/s41467-017-00188-1 (PMC5534433; doi:10.1038/s41467-017-00188-1)
Supplement: Supplementary file 2 — Supplementary Data 1 [file 41467_2017_188_MOESM2_ESM.xlsx]

## Sheet: raw data
Sequence	Prec. MS (m/z)	Ion Type	MS (m/z)	Retention Time (min)	Area (WT#1)	Area (WT#2)	Area (WT#3)	Average Area (WT, n=3)	S.E.M. (WT, n=3)	Area (ltn1D#1)	Area (ltn1D#2)	Area (ltn1D#3)	Average Area (ltn1D, n=3)	S.E.M. (ltn1D, n=3)
DELYKTS				31.61	721700	745500	3350000	1.60573e+06	712116	189300000	51150000	90520000	1.10323e+08	3.35509e+07
	428.208				721700	745500	3350000	1.60573e+06	712116	189300000	51150000	90520000	1.10323e+08	3.35509e+07
		Precursor0-2-2	428.208		702100	708800	3195000	1535300	677572	137700000	37870000	67760000	81110000	2.41531e+07
		Precursor1-2-2	428.71		19590	36650	154800	70346.7	34711.6	51640000	13280000	22760000	2.92267e+07	9.41908e+06
DELYKTSR				31.08	471900	712800	8032000	3.07223e+06	2.02561e+06	36060000	30100000	54970000	4.03767e+07	6.12108e+06
	506.259				471900	712800	8032000	3.07223e+06	2.02561e+06	36060000	30100000	54970000	4.03767e+07	6.12108e+06
		Precursor0-2-2	506.259		327500	536600	5714000	2192700	1.43841e+06	24460000	20300000	36690000	27150000	4.01622e+06
		Precursor1-2-2	506.76		144400	176200	2318000	879533	587299	11600000	9799000	18280000	1.32263e+07	2.10637e+06
DELYKTSRR				29.44	3105000	1372000	16430000	6969000	3.88398e+06	69310000	52200000	94470000	7.19933e+07	1.00232e+07
	584.309				3105000	1372000	16430000	6969000	3.88398e+06	69310000	52200000	94470000	7.19933e+07	1.00232e+07
		Precursor0-2-2	584.309		1962000	898200	10420000	4.42673e+06	2.45956e+06	34570000	29120000	49460000	3.77167e+07	4.96331e+06
		Precursor1-2-2	584.811		1143000	473800	6012000	2.54293e+06	1.425e+06	34740000	23080000	45010000	3.42767e+07	5.17241e+06
DELYKTSRRR				28.67	4030000	1553000	5004000	3529000	838729	66110000	42790000	57910000	5.56033e+07	5.57666e+06
	441.909				3137000	1231000	3857000	2.74167e+06	639650	48110000	30930000	40200000	3.97467e+07	4.05359e+06
		Precursor0-3-3	441.909		2252000	920200	2637000	1936400	424671	24390000	17230000	21940000	2.11867e+07	1.71542e+06
		Precursor1-3-3	442.243		885300	311200	1220000	805500	216669	23720000	13700000	18260000	18560000	2.36491e+06
	662.36				892900	321900	1147000	787267	199202	18000000	11860000	17710000	1.58567e+07	1.63306e+06
		Precursor0-2-2	662.36		567800	228000	710000	501933	116747	11080000	7119000	10550000	9583000	1.01365e+06
		Precursor1-2-2	662.861		325100	93900	436500	285167	82380.8	6919000	4737000	7155000	6.27033e+06	628447
DELYKTSRRRR				28.41	1538	1127	1087	1250.67	117.682	40620	20220	71320	44053.3	12125.7
	493.943				1538	1127	1087	1250.67	117.682	40620	20220	68340	43060	11385.7
		Precursor0-3-3	493.943		1538	1127	1087	1250.67	117.682	23700	8003	49570	27091	9894.76
		Precursor1-3-3	494.277		0	0	0	0	0	16920	12220	18770	15970	1591.82
	740.411				0	0	0	0	0	0	0	2976	992	809.965
		Precursor0-2-2	740.411		0	0	0	0	0	0	0	2976	992	809.965
		Precursor1-2-2	740.912		0	0	0	0	0	0	0	0	0	0
DELYKTSRRRRR					0	0	0	0	0	0	0	0	0	0
	409.734				0	0	0	0	0	0	0	0	0	0
		Precursor0-4-4	409.734		0	0	0	0	0	0	0	0	0	0
		Precursor1-4-4	409.985		0	0	0	0	0	0	0	0	0	0
	545.977				0	0	0	0	0	0	0	0	0	0
		Precursor0-3-3	545.976		0	0	0	0	0	0	0	0	0	0
		Precursor1-3-3	546.311		0	0	0	0	0	0	0	0	0	0
	818.461				0	0	0	0	0	0	0	0	0	0
		Precursor0-2-2	818.461		0	0	0	0	0	0	0	0	0	0
		Precursor1-2-2	818.962		0	0	0	0	0	0	0	0	0	0
DELYKTSRRRRRR				28.14	0	0	0	0	0	0	0	0	0	0
	448.759				0	0	0	0	0	0	0	0	0	0
		Precursor0-4-4	448.76		0	0	0	0	0	0	0	0	0	0
		Precursor1-4-4	449.01		0	0	0	0	0	0	0	0	0	0
	598.01				0	0	0	0	0	0	0	0	0	0
		Precursor0-3-3	598.01		0	0	0	0	0	0	0	0	0	0
		Precursor1-3-3	598.344		0	0	0	0	0	0	0	0	0	0
	896.512				0	0	0	0	0	0	0	0	0	0
		Precursor0-2-2	896.512		0	0	0	0	0	0	0	0	0	0
		Precursor1-2-2	897.013		0	0	0	0	0	0	0	0	0	0
DELYKTSRRRRRRR				27.75	1661	1344	1012	1339	152.984	1160	1736	0	965.333	416.825
	487.785				1661	1344	1012	1339	152.984	1160	1736	0	965.333	416.825
		Precursor0-4-4	488.035		0	0	0	0	0	0	0	0	0	0
		Precursor1-4-4	487.785		1661	1344	1012	1339	152.984	1160	1736	0	965.333	416.825
	650.044				0	0	0	0	0	0	0	0	0	0
		Precursor0-3-3	650.378		0	0	0	0	0	0	0	0	0	0
		Precursor1-3-3	650.044		0	0	0	0	0	0	0	0	0	0
	974.562				0	0	0	0	0	0	0	0	0	0
		Precursor0-2-2	975.063		0	0	0	0	0	0	0	0	0	0
		Precursor1-2-2	974.562		0	0	0	0	0	0	0	0	0	0
DELYKTSRRRRRRRR					0	0	0	0	0	0	0	0	0	0
	526.81				0	0	0	0	0	0	0	0	0	0
		Precursor0-4-4	527.061		0	0	0	0	0	0	0	0	0	0
		Precursor1-4-4	526.81		0	0	0	0	0	0	0	0	0	0
	702.078				0	0	0	0	0	0	0	0	0	0
		Precursor0-3-3	702.412		0	0	0	0	0	0	0	0	0	0
		Precursor1-3-3	702.078		0	0	0	0	0	0	0	0	0	0
	1052.61				0	0	0	0	0	0	0	0	0	0
		Precursor0-2-2	1053.11		0	0	0	0	0	0	0	0	0	0
		Precursor1-2-2	1052.61		0	0	0	0	0	0	0	0	0	0
DELYKTSRRRRRRRRR					0	0	0	0	0	0	0	0	0	0
	565.835				0	0	0	0	0	0	0	0	0	0
		Precursor0-4-4	566.086		0	0	0	0	0	0	0	0	0	0
		Precursor1-4-4	565.835		0	0	0	0	0	0	0	0	0	0
	754.111				0	0	0	0	0	0	0	0	0	0
		Precursor0-3-3	754.446		0	0	0	0	0	0	0	0	0	0
		Precursor1-3-3	754.111		0	0	0	0	0	0	0	0	0	0
	1130.66				0	0	0	0	0	0	0	0	0	0
		Precursor0-2-2	1131.16		0	0	0	0	0	0	0	0	0	0
		Precursor1-2-2	1130.66		0	0	0	0	0	0	0	0	0	0
DELYKTSRRRRRRRRRR					0	0	0	0	0	0	0	0	0	0
	604.861				0	0	0	0	0	0	0	0	0	0
		Precursor0-4-4	605.111		0	0	0	0	0	0	0	0	0	0
		Precursor1-4-4	604.861		0	0	0	0	0	0	0	0	0	0
	806.145				0	0	0	0	0	0	0	0	0	0
		Precursor0-3-3	806.479		0	0	0	0	0	0	0	0	0	0
		Precursor1-3-3	806.145		0	0	0	0	0	0	0	0	0	0
	1208.71				0	0	0	0	0	0	0	0	0	0
		Precursor0-2-2	1209.21		0	0	0	0	0	0	0	0	0	0
		Precursor1-2-2	1208.71		0	0	0	0	0	0	0	0	0	0
DELYKTSRRRRRRRRRRR					0	0	0	0	0	0	0	0	0	0
	643.886				0	0	0	0	0	0	0	0	0	0
		Precursor0-4-4	644.136		0	0	0	0	0	0	0	0	0	0
		Precursor1-4-4	643.886		0	0	0	0	0	0	0	0	0	0
	858.179				0	0	0	0	0	0	0	0	0	0
		Precursor0-3-3	858.513		0	0	0	0	0	0	0	0	0	0
		Precursor1-3-3	858.179		0	0	0	0	0	0	0	0	0	0
	1286.76				0	0	0	0	0	0	0	0	0	0
		Precursor0-2-2	1287.27		0	0	0	0	0	0	0	0	0	0
		Precursor1-2-2	1286.77		0	0	0	0	0	0	0	0	0	0
DELYKTSRRRRRRRRRRRR					0	0	0	0	0	0	0	0	0	0
	682.911				0	0	0	0	0	0	0	0	0	0
		Precursor0-4-4	683.162		0	0	0	0	0	0	0	0	0	0
		Precursor1-4-4	683.412		0	0	0	0	0	0	0	0	0	0
	910.212				0	0	0	0	0	0	0	0	0	0
		Precursor0-3-3	910.547		0	0	0	0	0	0	0	0	0	0
		Precursor1-3-3	910.881		0	0	0	0	0	0	0	0	0	0
	1364.82				0	0	0	0	0	0	0	0	0	0
		Precursor0-2-2	1365.32		0	0	0	0	0	0	0	0	0	0
		Precursor1-2-2	1365.82		0	0	0	0	0	0	0	0	0	0

## Sheet: Average, SEM (n=3)
Sequence	Average Area (WT, n=3)	S.E.M. (WT, n=3)	Average Area (ltn1D, n=3)	S.E.M. (ltn1D, n=3)
DELYKTS	1.60573e+06	712116	1.10323e+08	3.35509e+07
DELYKTSR	3.07223e+06	2.02561e+06	4.03767e+07	6.12108e+06
DELYKTSRR	6969000	3.88398e+06	7.19933e+07	1.00232e+07
DELYKTSRRR	3529000	838729	5.56033e+07	5.57666e+06
DELYKTSRRRR	1250.67	117.682	44053.3	12125.7
DELYKTSRRRRR	0	0	0	0
DELYKTSRRRRRR	0	0	0	0
DELYKTSRRRRRRR	1339	152.984	965.333	416.825
DELYKTSRRRRRRRR	0	0	0	0
DELYKTSRRRRRRRRR	0	0	0	0
DELYKTSRRRRRRRRRR	0	0	0	0
DELYKTSRRRRRRRRRRR	0	0	0	0
DELYKTSRRRRRRRRRRRR	0	0	0	0
