# Supplementary material for: Ubiquitination of stalled ribosome triggers ribosome-associated quality control
Source: Nat Commun. 2017 Jul 31;8:159. doi: 10.1038/s41467-017-00188-1 (PMC5534433; doi:10.1038/s41467-017-00188-1)
Supplement: Supplementary file 3 — Supplementary Data 2 [file 41467_2017_188_MOESM3_ESM.xlsx]

## Sheet: no-tag
Accession	Description	Score	Coverage	# Proteins	# Unique Peptides	# Peptides	# PSMs	Molecular Function	Cellular Component	Biological Process	Pfam IDs	# AAs	MW [kDa]	calc. pI
A7A261	LAS seventeen-binding protein 3 OS=Saccharomyces cerevisiae (strain YJM789) GN=LSB3 PE=3 SV=2 - [LSB3_YEAS7]	2592.27	57.52	1	17	25	117	protein binding	cytoplasm		Pf00018; Pf04366; Pf07653; Pf14604	459	49.3143	7.95752
	A2	Sequence	# PSMs	# Proteins	# Protein Groups	Protein Group Accessions	Modifications	ΔCn	q-Value	PEP	IonScore	Exp Value	Charge	MH+ [Da]	ΔM [ppm]	RT [min]	# Missed Cleavages
	High	YTFDDDDDDDDYGTGYSR	2	1	1	A7A261		0	0	5.01162e-08	104.84	3.19893e-10	2	2134.76	0.209941	55.6355	0
	High	SAEAAASASAGGVAAVFAYSK	8	1	1	A7A261		0	0	5.87949e-10	96.98	6.04348e-09	2	1885.93	0.579067	65.0092	0
	High	AVALYSFAGEESGDLPFR	3	1	1	A7A261		0	0	1.33048e-08	92.94	1.62357e-08	2	1928.94	-1.17588	72.0834	0
	High	LDDPSGASSYYASHR	4	1	1	A7A261		0	0	1.60406e-06	88.82	2.58503e-08	2	1625.72	-0.174508	48.5971	0
	High	AGSGVIVAR	2	2	2	A7A261;P32793		0	0	0.000629037	80.38	4.9934e-08	2	829.49	1.3739	40.4898	0
	High	ISSASTPQTSQGR	3	1	1	A7A261		0	0	1.4563e-05	74.83	4.83412e-07	2	1319.66	0.0345512	36.7767	0
	High	WADDEYDDYDDDYESGYR	1	1	1	A7A261		0	0	1.8553e-06	67.54	1.62983e-06	2	2291.82	0.184373	59.3276	0
	High	SDSQNDWWTGR	2	2	2	A7A261;P32793		0	0	0.000295621	67.06	2.145e-06	2	1351.57	-0.731119	56.0918	0
	High	KSDSQNDWWTGR	3	2	2	A7A261;P32793		0	0	6.83108e-05	66.1	4.36938e-06	2	1479.66	-0.914847	51.3449	1
	High	LAPtNsGGSGGKLDDPSGASSYYASHR	11	1	1	A7A261	T4(Phospho); S6(Phospho)	0	0	2.45686e-06	65.69	1.10068e-05	3	2812.16	-0.779673	52.7364	1
	High	FTAPTSPSTSSPK	3	1	1	A7A261		0	0	0.00021493	64.2	6.36817e-06	2	1307.65	-0.23918	45.153	0
	High	LAPTNSGGSGGK	2	1	1	A7A261		0	0	0.000269833	60.19	9.33264e-06	2	1045.53	0.300508	31.4893	0
	High	IRPPPAVDPLFR	7	1	1	A7A261		0	0	3.05646e-06	58.07	8.34361e-06	3	1377.8	0.349856	60.1029	0
	High	KGDVITILK	3	2	2	A7A261;P32793		0	0	1.39537e-05	56.58	4.39572e-06	2	986.625	0.234256	51.0937	1
	High	FTAPTsPSTSSPK	14	1	1	A7A261	S6(Phospho)	0	0	0.00069375	56	3.84319e-05	2	1387.61	-0.857344	45.933	0
	High	DREVDDLSNR	1	1	1	A7A261		0	0	0.000541714	50.75	0.00010223	2	1218.57	0.0912713	40.3053	1
	High	EVDDLSNR	2	1	1	A7A261		0	0	0.0015248	50.63	4.28159e-05	2	947.443	0.201065	38.7645	0
	High	WADDEYDDYDDDYESGYRR	1	1	1	A7A261		0	0	1.57755e-05	47.65	0.00032039	3	2447.92	0.173354	56.3267	1
	High	ILASFVKPNQVFGADQVIPPDVLK	4	1	1	A7A261		0	0	1.33854e-07	47.17	0.000116079	3	2595.45	-0.422252	73.5525	0
	High	LAPTNSGGsGGKLDDPSGASSYYASHR	14	1	1	A7A261	S9(Phospho)	0	0	0.000635778	34.55	0.0169589	3	2732.19	-0.146454	51.0782	1
	High	AGFLFSGR	2	2	2	A7A261;P32793		0	0.000593	0.00606454	50.9	2.84491e-05	2	854.453	0.774744	58.1802	0
	High	GINNPIPR	4	2	2	A7A261;P32793		0	0.000593	0.00502857	50.58	3.54368e-05	2	880.5	0.0173351	46.0175	0
	High	LAPTNsGGSGGK	6	1	1	A7A261	S6(Phospho)	0	0.000593	0.00647365	49.24	9.41081e-05	2	1125.49	-0.499967	32.7824	0
	High	GLAIITILK	3	1	1	A7A261		0	0.000593	0.00313923	44.82	3.28829e-05	2	941.64	0.605233	70.0942	0
	High	AVALYSFAGEESGDLPFRK	1	1	1	A7A261		0	0.000593	0.00303192	32.12	0.0173695	3	2057.04	2.30336	66.7776	1
	High	AFNYRPSNGGR	2	1	1	A7A261		0	0.000593	0.00504787	17.97	0.280875	3	1238.6	-0.22062	41.9303	0
	High	GLFAGVSVEGSAIIER	3	2	2	P32793;A7A261		0	0.002921	0.0428008	17.14	0.359346	2	1604.86	-1.1633	69.7363	0
	Medium	ISsASTPQTSQGR	2	1	1	A7A261	S3(Phospho)	0	0.021151	0.171676	16.33	0.328261	2	1399.62	-0.0706484	38.1267	0
	Low	FtAPtSPSTSSPK	3	1	1	A7A261	T2(Phospho); T5(Phospho)	0	0.067415	0.378398	14.88	0.318586	2	1467.58	1.50308	48.0252	0
	Low	RAQSGSR	1	1	1	A7A261		0	0.422991	1	13.44	0.108695	2	761.402	0.296239	18.8592	1
P02994	Elongation factor 1-alpha OS=Saccharomyces cerevisiae (strain ATCC 204508 / S288c) GN=TEF1 PE=1 SV=1 - [EF1A_YEAST]	1878.12	52.18	1	18	20	68	catalytic activity; nucleotide binding; protein binding; RNA binding	cytoplasm; cytoskeleton; membrane; mitochondrion; ribosome	metabolic process; transport	Pf00009; Pf03143; Pf03144	458	50.0012	9.0415
	A2	Sequence	# PSMs	# Proteins	# Protein Groups	Protein Group Accessions	Modifications	ΔCn	q-Value	PEP	IonScore	Exp Value	Charge	MH+ [Da]	ΔM [ppm]	RT [min]	# Missed Cleavages
	High	SHINVVVIGHVDSGK	11	1	1	P02994		0	0	4.59232e-07	93.17	5.73518e-09	2	1560.85	0.599689	49.9499	0
	High	YQVTVIDAPGHR	6	1	1	P02994		0	0	6.74979e-05	74.19	6.24948e-07	2	1355.71	0.570742	49.7598	0
	High	VETGVIKPGmVVTFAPAGVTTEVK	6	1	1	P02994	M10(Oxidation)	0	0	4.06963e-09	68.32	2.1643e-06	3	2446.33	1.00281	63.6508	0
	High	SGDAALVK	3	1	1	P02994		0	0	0.000859872	65.02	8.34153e-07	2	760.42	-0.108968	37.2774	0
	High	IGGIGTVPVGR	3	1	1	P02994		0	0	1.3275e-05	63.1	1.59178e-06	2	1025.61	0.719779	52.0275	0
	High	QLIVAVNK	2	1	1	P02994		0	0	0.00148359	58.96	2.15998e-06	2	884.558	1.26777	48.0545	0
	High	SVEmHHEQLEQGVPGDNVGFNVK	6	1	1	P02994	M4(Oxidation)	0	0	1.16479e-08	55.65	0.0001409	3	2566.2	0.0458411	53.5498	0
	High	EHALLAFTLGVR	2	1	1	P02994		0	0	7.27457e-05	55.58	2.14438e-05	2	1326.75	0.325755	66.1979	0
	High	TLLEAIDAIEQPSRPTDKPLR	7	1	1	P02994		0	0	3.74054e-08	40.95	0.000948161	3	2363.29	-0.00778475	65.9728	0
	High	qTVAVGVIK	2	1	1	P02994	N-Term(Gln->pyro-Glu)	0	0	0.000654961	40.68	0.000115434	2	897.541	0.0797817	56.5618	0
	High	TVPFVPISGWNGDNmIEATTNAPWYK	1	1	1	P02994	M15(Oxidation)	0	0	0.000237041	34.76	0.0185144	3	2924.39	-0.395214	76.3875	0
	High	YAWVLDK	3	1	1	P02994		0	0.000593	0.0143647	41.76	0.000556784	2	894.472	0.160131	58.1297	0
	High	QTVAVGVIK	2	1	1	P02994		0	0.000593	0.0109923	38.51	0.000697598	2	914.568	1.28097	47.9307	0
	High	EAAELGK	1	1	1	P02994		0	0.001626	0.0241698	36.06	0.000284904	2	717.378	0.0890966	33.2434	0
	High	STTTGHLIYK	1	1	1	P02994		0	0.001626	0.0241116	29.9	0.0114097	2	1120.6	-0.166336	41.9319	0
	High	LPLQDVYK	1	1	1	P02994		0	0.002921	0.041384	45.06	0.000240154	2	975.551	-0.354217	54.4167	0
	High	KLEDHPK	2	1	1	P02994		0	0.002921	0.0372057	37.05	0.000729796	2	866.473	0.127909	27.0447	1
	Medium	ETSNFIK	3	1	1	P02994		0	0.021151	0.171197	37.72	0.00049868	2	838.431	0.639972	42.2567	0
	Medium	FDELLEK	2	1	1	P02994		0	0.022367	0.180195	23.83	0.015318	2	893.461	-0.0536341	51.3163	0
	Low	KVGYNPK	3	1	1	P02994		0	0.082729	0.428767	21.13	0.0223562	2	805.456	-0.503948	31.9974	1
	Low	sVDKtEKAAK	1	1	1	P02994	S1(Phospho); T5(Phospho)	0	0.422297	1	15.59	0.295382	2	1236.52	-4.39549	43.9244	2
P10592	Heat shock protein SSA2 OS=Saccharomyces cerevisiae (strain ATCC 204508 / S288c) GN=SSA2 PE=1 SV=3 - [HSP72_YEAST]	1796.91	53.83	2	6	31	66	catalytic activity; nucleotide binding; protein binding	cytoplasm; cytosol; extracellular; membrane; mitochondrion	cell organization and biogenesis; metabolic process; response to stimulus; transport	Pf00012; Pf06723	639	69.4275	5.05908
	A2	Sequence	# PSMs	# Proteins	# Protein Groups	Protein Group Accessions	Modifications	ΔCn	q-Value	PEP	IonScore	Exp Value	Charge	MH+ [Da]	ΔM [ppm]	RT [min]	# Missed Cleavages
	High	NQAAmNPANTVFDAK	2	1	1	P10592	M5(Oxidation)	0	0	1.19127e-07	108.43	3.36622e-10	2	1607.75	-0.441678	51.9837	0
	High	IINEPTAAAIAYGLDK	4	4	3	P10591;P10592;P22202		0	0	4.39123e-09	101.06	1.52377e-09	2	1659.89	-1.01754	65.7209	0
	High	VDIIANDQGNR	2	2	2	P10591;P10592		0	0	7.81231e-06	91.02	1.08718e-08	2	1214.61	0.0189826	45.4075	0
	High	SQVDEIVLVGGSTR	3	2	2	P10591;P10592		0	0	8.69875e-06	73.47	8.27595e-07	2	1459.78	-0.0680154	58.7661	0
	High	IINEPTAAAIAYGLDKK	2	4	3	P10591;P10592;P22202		0	0	2.1262e-07	69.19	1.25324e-06	3	1787.99	0.311268	62.1553	1
	High	mKETAESYLGAK	4	2	2	P10591;P10592	M1(Oxidation)	0	0	0.000243864	64.63	5.56125e-06	2	1343.65	-0.480784	43.9716	1
	High	SINPDEAVAYGAAVQAAILTGDESSK	2	2	2	P10591;P10592		0	0	1.37814e-07	64.24	1.64431e-05	3	2577.26	-2.18373	78.5689	0
	High	VNDAVVTVPAYFNDSQR	3	2	2	P10591;P10592		0	0	3.34011e-05	63.56	1.33708e-05	2	1894.93	-0.55357	63.2278	0
	High	TTPSFVGFTDTER	2	1	1	P10592		0	0	0.000179044	63.14	9.58445e-06	2	1457.69	-0.27858	59.845	0
	High	NTISEAGDKLEQADKDAVTK	2	1	1	P10592		0	0	7.0404e-07	60.73	3.12753e-05	3	2133.07	-0.476829	54.2447	2
	High	NFNDPEVQGDmK	2	1	1	P10592	M11(Oxidation)	0	0	0.000270578	56.5	3.45882e-05	2	1409.6	-0.244882	44.3882	0
	High	FKEEDEKESQR	4	2	2	P10591;P10592		0	0	0.000104659	54.24	7.0632e-05	3	1424.67	-0.146059	33.3566	2
	High	DAGTIAGLNVLR	1	4	3	P10591;P10592;P22202		0	0	2.80145e-05	50.7	9.78809e-05	2	1199.67	0.434273	63.4115	0
	High	NFTPEQISSmVLGK	1	2	2	P10591;P10592	M10(Oxidation)	0	0	0.0011855	45.78	0.000653996	2	1566.78	0.360468	65.4561	0
	High	ELQEVANPImSK	2	1	1	P10592	M10(Oxidation)	0	0	0.000141419	44.72	0.000656024	2	1374.69	-0.273179	50.966	0
	High	LVNHFIQEFK	2	2	2	P10591;P10592		0	0	0.000825652	42.13	0.00112979	2	1274.69	0.115599	57.0629	0
	High	ATAGDTHLGGEDFDNR	3	3	2	P10591;P10592		0	0	0.000263798	35.94	0.0061506	3	1675.73	0.288844	46.3086	0
	High	LIDVDGKPQIQVEFK	3	2	2	P10591;P10592		0	0	3.26127e-05	33.09	0.00640635	3	1728.95	-0.277873	60.4596	0
	High	NSTIPTK	2	4	3	P10591;P10592;P22202		0	0.000593	0.00364715	70.84	2.18397e-07	2	760.42	0.238393	34.9518	0
	High	LSKEDIEK	2	2	2	P10591;P10592		0	0.000593	0.00602401	47.16	0.00015577	2	961.52	0.408807	38.267	1
	High	NQLESIAYSLK	1	2	2	P10591;P10592		0	0.000593	0.00670811	43.83	0.00058995	2	1265.67	0.482458	62.7724	0
	High	KAEETIAWLDSNTTATK	1	1	1	P10592		0	0.000593	0.00706626	32.46	0.0158629	3	1878.95	1.55912	57.6879	1
	High	DNNLLGK	1	5	3	P10591;P10592;P22202		0	0.002921	0.0369079	40.57	0.000188555	2	773.415	0.207569	42.0809	0
	High	DLSTNQR	3	2	2	P10591;P10592		0	0.003817	0.0459845	41.44	0.000197393	2	833.411	0.341112	33.8172	0
	High	LIGDAAK	3	7	4	P10591;P10592;P22202;P11484		0	0.004191	0.0493077	45.13	3.37592e-05	2	687.404	0.178675	37.0905	0
	High	STLDPVEK	1	2	2	P10591;P10592		0	0.006207	0.0621788	37.86	0.00139948	2	888.467	0.139032	42.6076	0
	High	mVAEAEK	2	3	3	P10591;P10592;P22202	M1(Oxidation)	0	0.008416	0.0755102	39.58	0.000220308	2	793.376	-0.386046	29.1607	0
	Medium	ITITNDK	1	4	3	P10591;P10592;P22202		0	0.011874	0.103891	39.34	0.000436547	2	804.446	-0.805643	39.0566	0
	Medium	KDLSTNQR	1	2	2	P10591;P10592		0	0.043505	0.288657	18.11	0.159934	2	961.506	0.169442	29.8453	1
	Medium	TKDNNLLGK	3	4	3	P10591;P10592;P22202		0	0.047041	0.314915	20.94	0.084162	2	1002.56	-0.3986	37.3771	1
	Low	EEFDDQLK	1	1	1	P10592		0	0.051798	0.325542	21.98	0.0396169	2	1023.47	2.70116	47.8752	0
P32324	Elongation factor 2 OS=Saccharomyces cerevisiae (strain ATCC 204508 / S288c) GN=EFT1 PE=1 SV=1 - [EF2_YEAST]	1740.87	42.16	1	36	37	78	catalytic activity; nucleotide binding; protein binding; RNA binding	cytoplasm; ribosome	metabolic process; regulation of biological process	Pf00009; Pf00679; Pf01926; Pf03144; Pf03764; Pf14492	842	93.2302	6.31592
	A2	Sequence	# PSMs	# Proteins	# Protein Groups	Protein Group Accessions	Modifications	ΔCn	q-Value	PEP	IonScore	Exp Value	Charge	MH+ [Da]	ΔM [ppm]	RT [min]	# Missed Cleavages
	High	ImADDYGWDVTDAR	2	1	1	P32324	M2(Oxidation)	0	0	1.33661e-06	93.62	7.69083e-09	2	1643.7	-1.53835	59.5593	0
	High	ETVESESSQTALSK	2	1	1	P32324		0	0	1.15185e-05	78.85	2.41086e-07	2	1495.71	-1.27468	43.2389	0
	High	AYLPVNESFGFTGELR	2	1	1	P32324		0	0	3.43451e-07	77.1	5.55706e-07	2	1799.9	0.168201	70.7915	0
	High	STAISLYSEmSDEDVK	2	1	1	P32324	M10(Oxidation)	0	0	5.88914e-06	66.46	5.86324e-06	2	1790.8	-0.0848467	54.9003	0
	High	AGEIVLAAR	1	1	1	P32324		0	0	7.7527e-05	65.56	5.97638e-07	2	899.53	-0.972068	48.3352	0
	High	TGTLTTSETAHNmK	3	1	1	P32324	M13(Oxidation)	0	0	0.00028179	62.99	1.01724e-05	2	1507.71	-0.337271	35.8997	0
	High	KDEIPVLLEK	2	1	1	P32324		0	0	0.00123544	61.6	3.83966e-06	2	1183.69	0.0639302	56.0477	1
	High	AGIISAAK	2	1	1	P32324		0	0	0.00133549	61.37	7.2773e-07	2	730.446	0.0507635	40.6858	0
	High	NmSVIAHVDHGK	4	1	1	P32324	M2(Oxidation)	0	0	0.00126581	55.65	5.90826e-05	2	1323.65	-0.42165	38.4149	0
	High	ADLmLYVSK	2	1	1	P32324	M4(Oxidation)	0	0	0.000899875	51.32	5.09154e-05	2	1055.54	0.0291337	54.1305	0
	High	IQGPNYVPGK	1	1	1	P32324		0	0	0.001383	48.81	0.000153881	2	1072.58	0.842895	46.3621	0
	High	DTDAEGKPLER	4	1	1	P32324		0	0	0.00010041	48.78	0.000204611	3	1230.6	-0.873894	37.4173	0
	High	AFNmFILDPIFR	2	1	1	P32324	M4(Oxidation)	0	0	0.00129919	46.53	0.000381298	2	1499.77	-3.96309	77.8573	0
	High	ISPPVVAYR	2	1	1	P32324		0	0	0.00123801	46.39	0.00025028	2	1001.58	-0.31855	52.6593	0
	High	STAISLYSEmSDEDVKEIK	1	1	1	P32324	M10(Oxidation)	0	0	0.00092982	23	0.172659	3	2161.02	-0.623042	56.9886	1
	High	GQVVSEEQRPGTPLFTVK	4	1	1	P32324		0	0	0.000419944	21.68	0.132105	3	1972.05	-0.470045	56.1643	0
	High	GTVAFGSGLHGWAFTIR	1	1	1	P32324		0	0	0.00127459	14.01	0.919498	3	1776.92	0.185067	70.1594	0
	High	EDLYQTFAR	1	1	1	P32324		0	0.000593	0.00205531	52.85	5.16206e-05	2	1142.55	0.066335	58.2813	0
	High	NANDLPK	3	1	1	P32324		0	0.000593	0.0123298	46	2.50594e-05	2	771.4	0.319643	35.8965	0
	High	ALLELQVSK	2	1	1	P32324		0	0.000593	0.00392694	44.09	0.000171574	2	1000.6	0.219038	57.793	0
	High	FSVSPVVQVAVEVK	2	1	1	P32324		0	0.000593	0.00628196	40.56	0.000659267	2	1487.85	1.12716	67.6673	0
	High	DEIPVLLEK	2	1	1	P32324		0	0.000593	0.0147769	37.15	0.00104086	2	1055.6	0.0710219	61.6169	0
	High	IKPVVVINK	4	1	1	P32324		0	0.000593	0.0167545	35.34	0.000291723	2	1009.68	0.166639	46.143	0
	High	EGPIFGEEmR	2	1	1	P32324	M9(Oxidation)	0	0.000593	0.00347737	33.95	0.0039869	2	1180.53	0.366799	49.8145	0
	High	RGQVVSEEQRPGTPLFTVK	2	1	1	P32324		0	0.000593	0.0163783	26.58	0.0404406	3	2128.15	-0.973318	52.9035	1
	High	AVQYLHEIK	1	1	1	P32324		0	0.001158	0.0219904	28.31	0.0194055	2	1100.61	0.674173	47.5445	0
	High	VAFTVDQmR	2	1	1	P32324	M8(Oxidation)	0	0.002921	0.0332608	30.9	0.0135336	2	1082.53	0.553219	48.2948	0
	High	mVPTSDK	5	1	1	P32324	M1(Oxidation)	0	0.002921	0.041948	30.07	0.00211562	2	793.376	-0.0657176	30.1378	0
	High	WTNKDTDAEGKPLER	1	1	1	P32324		0	0.002921	0.0353739	19.86	0.292271	3	1759.86	-0.199112	41.7508	1
	High	GDEKDLEGK	2	1	1	P32324		0	0.006537	0.0661951	34.01	0.00256189	2	990.474	0.0951938	32.4004	1
	Medium	DSVVAAFQWATK	1	1	1	P32324		0	0.01019	0.087045	14.89	0.53516	2	1322.67	0.650943	68.8094	0
	Medium	VFAGTVK	2	1	1	P32324		0	0.011874	0.100223	34.26	0.000374085	2	721.425	0.454491	40.5522	0
	Medium	IQGPNYVPGKK	2	1	1	P32324		0	0.014798	0.14612	12.97	0.575314	3	1200.67	-0.121822	42.8785	1
	Medium	GGGQIIPTmR	2	1	1	P32324	M9(Oxidation)	0	0.01646	0.151869	19.08	0.141516	2	1045.55	0.340441	45.3806	0
	Medium	RATYAGFLLADPK	1	1	1	P32324		0	0.025549	0.196024	19.17	0.16222	2	1422.77	0.209654	59.5998	1
	Medium	VVLmmGR	3	1	1	P32324	M4(Oxidation); M5(Oxidation)	0	0.041369	0.276958	25.97	0.00556446	2	837.432	-0.358203	38.9572	0
	Low	KDDLFIK	1	1	1	P32324		0	0.136236	0.586682	26.25	0.00533559	2	878.498	-0.23661	46.9615	1
P10591	Heat shock protein SSA1 OS=Saccharomyces cerevisiae (strain ATCC 204508 / S288c) GN=SSA1 PE=1 SV=4 - [HSP71_YEAST]	1681.36	50.93	2	6	30	65	catalytic activity; nucleotide binding; protein binding	cytoplasm; extracellular; membrane; nucleus	cell organization and biogenesis; metabolic process; response to stimulus; transport	Pf00012; Pf06723	642	69.6146	5.10986
	A2	Sequence	# PSMs	# Proteins	# Protein Groups	Protein Group Accessions	Modifications	ΔCn	q-Value	PEP	IonScore	Exp Value	Charge	MH+ [Da]	ΔM [ppm]	RT [min]	# Missed Cleavages
	High	IINEPTAAAIAYGLDK	4	4	3	P10591;P10592;P22202		0	0	4.39123e-09	101.06	1.52377e-09	2	1659.89	-1.01754	65.7209	0
	High	VDIIANDQGNR	2	2	2	P10591;P10592		0	0	7.81231e-06	91.02	1.08718e-08	2	1214.61	0.0189826	45.4075	0
	High	SQVDEIVLVGGSTR	3	2	2	P10591;P10592		0	0	8.69875e-06	73.47	8.27595e-07	2	1459.78	-0.0680154	58.7661	0
	High	IINEPTAAAIAYGLDKK	2	4	3	P10591;P10592;P22202		0	0	2.1262e-07	69.19	1.25324e-06	3	1787.99	0.311268	62.1553	1
	High	TTPSFVAFTDTER	2	1	1	P10591		0	0	4.27492e-05	68.25	3.22439e-06	2	1471.71	-0.707639	61.4679	0
	High	NTISEAGDKLEQADKDTVTK	1	1	1	P10591		0	0	5.65048e-08	66.33	8.68378e-06	3	2163.08	-0.781024	53.0434	2
	High	mKETAESYLGAK	4	2	2	P10591;P10592	M1(Oxidation)	0	0	0.000243864	64.63	5.56125e-06	2	1343.65	-0.480784	43.9716	1
	High	SINPDEAVAYGAAVQAAILTGDESSK	2	2	2	P10591;P10592		0	0	1.37814e-07	64.24	1.64431e-05	3	2577.26	-2.18373	78.5689	0
	High	VNDAVVTVPAYFNDSQR	3	2	2	P10591;P10592		0	0	3.34011e-05	63.56	1.33708e-05	2	1894.93	-0.55357	63.2278	0
	High	FKEEDEKESQR	4	2	2	P10591;P10592		0	0	0.000104659	54.24	7.0632e-05	3	1424.67	-0.146059	33.3566	2
	High	DAGTIAGLNVLR	1	4	3	P10591;P10592;P22202		0	0	2.80145e-05	50.7	9.78809e-05	2	1199.67	0.434273	63.4115	0
	High	NQAAmNPSNTVFDAK	1	1	1	P10591	M5(Oxidation)	0	0	0.000406957	50.55	0.000186342	2	1623.74	-0.460086	48.2063	0
	High	NFTPEQISSmVLGK	1	2	2	P10591;P10592	M10(Oxidation)	0	0	0.0011855	45.78	0.000653996	2	1566.78	0.360468	65.4561	0
	High	ELQDIANPImSK	2	1	1	P10591	M10(Oxidation)	0	0	0.000709988	43.12	0.000943368	2	1374.69	-0.628372	54.32	0
	High	LVNHFIQEFK	2	2	2	P10591;P10592		0	0	0.000825652	42.13	0.00112979	2	1274.69	0.115599	57.0629	0
	High	ATAGDTHLGGEDFDNR	3	3	2	P10591;P10592		0	0	0.000263798	35.94	0.0061506	3	1675.73	0.288844	46.3086	0
	High	LIDVDGKPQIQVEFK	3	2	2	P10591;P10592		0	0	3.26127e-05	33.09	0.00640635	3	1728.95	-0.277873	60.4596	0
	High	NSTIPTK	2	4	3	P10591;P10592;P22202		0	0.000593	0.00364715	70.84	2.18397e-07	2	760.42	0.238393	34.9518	0
	High	LSKEDIEK	2	2	2	P10591;P10592		0	0.000593	0.00602401	47.16	0.00015577	2	961.52	0.408807	38.267	1
	High	NQLESIAYSLK	1	2	2	P10591;P10592		0	0.000593	0.00670811	43.83	0.00058995	2	1265.67	0.482458	62.7724	0
	High	NFNDPEVQADmK	2	1	1	P10591	M11(Oxidation)	0	0.001626	0.0267822	30.94	0.0107921	2	1423.62	0.0829547	45.7065	0
	High	DNNLLGK	1	5	3	P10591;P10592;P22202		0	0.002921	0.0369079	40.57	0.000188555	2	773.415	0.207569	42.0809	0
	High	DLSTNQR	3	2	2	P10591;P10592		0	0.003817	0.0459845	41.44	0.000197393	2	833.411	0.341112	33.8172	0
	High	LIGDAAK	3	7	4	P10591;P10592;P22202;P11484		0	0.004191	0.0493077	45.13	3.37592e-05	2	687.404	0.178675	37.0905	0
	High	STLDPVEK	1	2	2	P10591;P10592		0	0.006207	0.0621788	37.86	0.00139948	2	888.467	0.139032	42.6076	0
	High	mVAEAEK	2	3	3	P10591;P10592;P22202	M1(Oxidation)	0	0.008416	0.0755102	39.58	0.000220308	2	793.376	-0.386046	29.1607	0
	Medium	ITITNDK	1	4	3	P10591;P10592;P22202		0	0.011874	0.103891	39.34	0.000436547	2	804.446	-0.805643	39.0566	0
	Medium	EEFDDKLK	1	1	1	P10591		0	0.020711	0.160531	26.24	0.0152118	2	1023.5	0.541503	43.6952	1
	Medium	KDLSTNQR	1	2	2	P10591;P10592		0	0.043505	0.288657	18.11	0.159934	2	961.506	0.169442	29.8453	1
	Medium	TKDNNLLGK	3	4	3	P10591;P10592;P22202		0	0.047041	0.314915	20.94	0.084162	2	1002.56	-0.3986	37.3771	1
	Low	NQAAMNPSNTVFDAK	2	1	1	P10591		0.5			53.84	9.68596e-05	2	1607.75	-0.438569	51.9837	0
P40069	Importin subunit beta-4 OS=Saccharomyces cerevisiae (strain ATCC 204508 / S288c) GN=KAP123 PE=1 SV=1 - [IMB4_YEAST]	1392.71	24.71	1	23	24	41	protein binding; transporter activity	cytoplasm; nucleus	regulation of biological process; transport	Pf03810	1113	122.525	4.62744
	A2	Sequence	# PSMs	# Proteins	# Protein Groups	Protein Group Accessions	Modifications	ΔCn	q-Value	PEP	IonScore	Exp Value	Charge	MH+ [Da]	ΔM [ppm]	RT [min]	# Missed Cleavages
	High	LYQENSPVITNETPR	3	1	1	P40069		0	0	2.29821e-06	88.31	3.68189e-08	2	1760.88	-1.04896	52.0481	0
	High	EVASAALSELALGTK	2	1	1	P40069		0	0	6.07488e-06	83.52	6.04699e-08	2	1459.8	1.76239	65.6003	0
	High	VLNEQVDESYGLR	2	1	1	P40069		0	0	1.25318e-07	76.2	4.34189e-07	2	1521.75	0.093905	54.641	0
	High	ALAAEDDEATR	2	1	1	P40069		0	0	6.97998e-05	71.45	9.34567e-07	2	1161.54	-0.135823	39.7247	0
	High	FTVNTGISYEK	1	1	1	P40069		0	0	6.24445e-06	68.08	2.61402e-06	2	1258.63	0.0683483	54.519	0
	High	ALYELLSAADQK	2	1	1	P40069		0	0	5.12515e-05	67.23	2.89529e-06	2	1321.7	0.288728	64.2826	0
	High	LGPEITVAALK	2	1	1	P40069		0	0	2.01966e-05	65.41	8.34446e-07	2	1111.67	1.1768	61.0953	0
	High	GIPASSYVNADVLAVIQAAR	1	1	1	P40069		0	0	8.16667e-06	65.34	4.5763e-06	2	2015.09	-0.919929	79.1799	0
	High	SSAVGAASELALGmK	3	1	1	P40069	M14(Oxidation)	0	0	2.08491e-05	64.38	6.01844e-06	2	1407.71	-0.87067	56.0729	0
	High	IIEIFSAVFTK	1	1	1	P40069		0	0	6.27819e-05	60.1	3.02944e-06	2	1267.73	-0.424164	75.6054	0
	High	QLAGVEAR	1	1	1	P40069		0	0	0.000948225	58.2	3.25416e-06	2	843.468	0.106806	39.8261	0
	High	VYGENFAPFLK	2	1	1	P40069		0	0	0.00140259	55.85	3.02919e-05	2	1284.66	-1.00646	66.9768	0
	High	HWNAIDESTR	1	1	1	P40069		0	0	0.00169498	52.65	0.000102674	2	1228.57	-0.171908	44.5766	0
	High	LFYmLESNESSK	2	1	1	P40069	M4(Oxidation)	0	0	0.00143926	52.5	0.000119779	2	1463.67	-2.94462	56.2526	0
	High	ESGYAFIANLAK	1	1	1	P40069		0	0	6.31076e-05	51.8	0.000122559	2	1283.66	-0.149497	68.0858	0
	High	ANTFENISTmAR	1	1	1	P40069	M10(Oxidation)	0	0	0.000265268	50.42	0.000188827	2	1370.64	-0.49483	50.7857	0
	High	EHFLPYVEQSLK	4	1	1	P40069		0	0	0.000728602	49.08	0.000219381	2	1489.77	-0.490973	61.0521	0
	High	TSVHYLEK	2	1	1	P40069		0	0.000593	0.00663415	38.93	0.0010299	2	976.51	0.283765	40.0408	0
	High	QFQTEEmK	1	1	1	P40069	M7(Oxidation)	0	0.000593	0.0180588	31.83	0.0049867	2	1056.47	0.0341738	36.7751	0
	High	FAASIPSVVNVLDAVIK	1	1	1	P40069		0	0.000593	0.00460249	24.47	0.0278673	2	1743	-1.69044	87.0863	0
	High	YLDPLmNK	1	1	1	P40069	M6(Oxidation)	0	0.001626	0.0226243	39.2	0.00117221	2	1009.5	-0.151036	52.5901	0
	Medium	VEPESYPK	1	1	1	P40069		0	0.020711	0.162903	30.82	0.00492626	2	948.468	0.333834	40.1514	0
	Medium	TILPEIFK	2	1	1	P40069		0	0.022367	0.182837	27.75	0.00780644	2	960.577	0.288879	67.1098	0
	Low	DTEPIVK	1	1	1	P40069		0	0.110843	0.495745	13.23	0.0665469	2	801.435	-0.776549	39.5558	0
	Low	YLDPLMNK	1	1	1	P40069		0	0.111839	0.509385	12.03	0.614082	2	993.508	1.05601	56.0966	0
P11484	Heat shock protein SSB1 OS=Saccharomyces cerevisiae (strain ATCC 204508 / S288c) GN=SSB1 PE=1 SV=3 - [HSP75_YEAST]	1234.17	51.22	2	26	27	46	catalytic activity; nucleotide binding; protein binding	cytoplasm; membrane	cell communication; cell organization and biogenesis; metabolic process; regulation of biological process; response to stimulus; transport	Pf00012; Pf06723	613	66.5606	5.43994
	A2	Sequence	# PSMs	# Proteins	# Protein Groups	Protein Group Accessions	Modifications	ΔCn	q-Value	PEP	IonScore	Exp Value	Charge	MH+ [Da]	ΔM [ppm]	RT [min]	# Missed Cleavages
	High	TGLDISDDAR	1	2	1	P11484		0	0	4.02444e-07	94.85	3.78079e-09	2	1062.51	0.250375	48.1515	0
	High	IINEPTAAAIAYGLGAGK	2	2	1	P11484		0	0	5.23243e-06	70.99	1.01112e-06	2	1729.95	-0.135024	67.9	0
	High	SQIDEVVLVGGSTR	3	2	1	P11484		0	0	1.88933e-05	69.32	2.16357e-06	2	1459.77	-0.318884	58.4147	0
	High	FEDLNAALFK	2	2	1	P11484		0	0	7.42852e-06	68.36	2.42893e-06	2	1167.6	0.33804	64.9164	0
	High	VTPSFVAFTPEER	2	1	1	P11484		0	0	8.53598e-05	63.53	8.3842e-06	2	1479.75	0.219797	62.9802	0
	High	LESYVASIEQTVTDPVLSSK	2	2	1	P11484		0	0	2.78644e-05	59.97	2.98052e-05	2	2166.12	-0.215224	73.8219	0
	High	SSNITISNAVGR	2	2	1	P11484		0	0	1.81045e-06	59.88	1.52146e-05	2	1218.64	0.286603	48.9559	0
	High	AVITVPAYFNDAQR	2	2	1	P11484		0	0	0.00021895	56.17	4.97585e-05	2	1564.81	-0.276285	64.0071	0
	High	VIDVDGNPVIEVQYLEETK	1	2	1	P11484		0	0	4.92851e-07	54.2	9.8279e-05	2	2160.11	-0.869908	72.5856	0
	High	STSGNTHLGGQDFDTNLLEHFK	1	2	1	P11484		0	0	1.69805e-05	50.89	0.000341768	3	2418.13	0.396791	64.1301	0
	High	DAGAISGLNVLR	1	2	1	P11484		0	0	0.000136432	46.91	0.000224075	2	1185.66	0.460492	61.865	0
	High	SINPDEAVAYGAAVQGAILTGQSTSDETK	1	2	1	P11484		0	0	2.81532e-06	46.57	0.0011301	3	2893.41	-0.20996	73.1235	0
	High	QRLESYVASIEQTVTDPVLSSK	1	2	1	P11484		0	0	0.000385756	38.75	0.00344715	3	2450.28	-0.582468	73.9761	1
	High	IEAALSDALAALQIEDPSADELRK	1	2	1	P11484		0	0	0.000518518	27.81	0.0485141	3	2539.32	-1.16314	76.1765	1
	High	STLEPVEQVLK	2	2	1	P11484		0	0	0.00104037	24.18	0.0475521	2	1242.69	-0.0273395	59.2151	0
	High	mVNQAEEFK	2	2	1	P11484	M1(Oxidation)	0	0.000593	0.00215097	54.52	4.715e-05	2	1111.51	0.0561683	41.9069	0
	High	NTTVPTIK	2	2	1	P11484		0	0.000593	0.00678051	51.59	4.4726e-05	2	873.504	0.17938	43.9401	0
	High	NQAALNPR	3	2	1	P11484		0	0.000593	0.00339248	49.34	4.07444e-05	2	883.474	-0.0774973	36.3253	0
	High	AADEAFAK	1	2	1	P11484		0	0.000593	0.0159268	48.4	2.60179e-05	2	822.399	-0.49853	38.7093	0
	High	LSSEEIEK	1	2	1	P11484		0	0.000593	0.0188131	41.19	0.00055884	2	934.473	0.668794	40.6843	0
	High	KTGLDISDDAR	2	2	1	P11484		0	0.000593	0.00903279	34.73	0.00444195	3	1190.6	-0.274275	43.948	1
	High	ENTLLGEFDLK	1	2	1	P11484		0	0.000593	0.00669094	30.34	0.0139629	2	1278.66	1.21689	69.2249	0
	High	RFDDESVQK	1	2	1	P11484		0	0.001626	0.0273314	32.33	0.00517539	2	1123.54	-0.970629	38.5993	1
	High	NTVFDAK	2	2	1	P11484		0	0.002921	0.0317651	47.62	3.02718e-05	2	794.405	0.247077	41.6944	0
	High	LIGDAAK	3	7	4	P10591;P10592;P22202;P11484		0	0.004191	0.0493077	45.13	3.37592e-05	2	687.404	0.178675	37.0905	0
	High	mKEIAEAK	3	2	1	P11484	M1(Oxidation)	0	0.008416	0.0752963	40.86	0.000689095	2	935.486	-0.418618	30.5466	1
	Medium	FDDESVQK	1	2	1	P11484		0	0.011554	0.0956198	23.6	0.0218258	2	967.437	0.0556903	39.6711	0
P32793	Protein YSC84 OS=Saccharomyces cerevisiae (strain ATCC 204508 / S288c) GN=YSC84 PE=1 SV=2 - [YSC84_YEAST]	1028.4	46.15	1	12	21	47	protein binding	cytoplasm; cytoskeleton	cell organization and biogenesis; transport	Pf00018; Pf04366; Pf07653; Pf14604	468	50.8709	8.03076
	A2	Sequence	# PSMs	# Proteins	# Protein Groups	Protein Group Accessions	Modifications	ΔCn	q-Value	PEP	IonScore	Exp Value	Charge	MH+ [Da]	ΔM [ppm]	RT [min]	# Missed Cleavages
	High	AGSGVIVAR	2	2	2	A7A261;P32793		0	0	0.000629037	80.38	4.9934e-08	2	829.49	1.3739	40.4898	0
	High	SDSQNDWWTGR	2	2	2	A7A261;P32793		0	0	0.000295621	67.06	2.145e-06	2	1351.57	-0.731119	56.0918	0
	High	GYGDFDsEDEDYDYGR	2	1	1	P32793	S7(Phospho)	0	0	6.87145e-06	66.95	7.26612e-07	2	1982.66	-0.174883	58.2986	0
	High	KSDSQNDWWTGR	3	2	2	A7A261;P32793		0	0	6.83108e-05	66.1	4.36938e-06	2	1479.66	-0.914847	51.3449	1
	High	KGDVITILK	3	2	2	A7A261;P32793		0	0	1.39537e-05	56.58	4.39572e-06	2	986.625	0.234256	51.0937	1
	High	SRYDDDYDDDGYGR	2	1	1	P32793		0	0	0.00131725	53.84	4.83266e-05	3	1711.65	0.279622	45.1577	1
	High	TGLGNESTATNSATPTAVALYNFAGEQPGDLAFK	1	1	1	P32793		0	0	6.51462e-06	48.42	0.000907882	3	3413.65	1.22522	75.4372	0
	High	GYSLGHGPTHPSNmSNVDDLSHK	3	1	1	P32793	M14(Oxidation)	0	0	0.000291497	35.49	0.0118786	4	2466.11	0.258026	45.6094	0
	High	VPPAADPLLR	5	1	1	P32793		0	0.000593	0.0050008	51.7	3.58324e-05	2	1048.62	0.48141	53.7007	0
	High	AGFLFSGR	2	2	2	A7A261;P32793		0	0.000593	0.00606454	50.9	2.84491e-05	2	854.453	0.774744	58.1802	0
	High	GINNPIPR	4	2	2	A7A261;P32793		0	0.000593	0.00502857	50.58	3.54368e-05	2	880.5	0.0173351	46.0175	0
	High	GLAIITVLK	2	1	1	P32793		0	0.000593	0.00485713	41.4	7.2272e-05	2	927.624	0.312342	66.3618	0
	High	GYGDFDSEDEDYDYGR	2	1	1	P32793		0	0.000593	0.00213891	39.51	0.000850773	2	1902.69	-0.683709	56.3031	0
	High	YDDDYDDDGYGR	1	1	1	P32793		0	0.000593	0.00648111	37.61	0.00104895	2	1468.51	-0.806666	46.5563	0
	High	EGIFPANYVR	3	1	1	P32793		0	0.000593	0.00871701	36.21	0.00209415	2	1165.6	0.78796	60.1804	0
	High	DTEYSRPNHSGR	1	1	1	P32793		0	0.000593	0.00457581	25.13	0.0570838	3	1418.64	-0.745921	33.0544	0
	High	WEDDLYDR	1	1	1	P32793		0	0.002921	0.0385438	39.59	0.000620938	2	1111.47	-0.181409	53.2654	0
	High	VKVPPAADPLLR	1	1	1	P32793		0	0.002921	0.0308554	18.22	0.0286255	3	1275.78	1.10365	54.9842	1
	High	GLFAGVSVEGSAILER	3	2	2	P32793;A7A261		0	0.002921	0.0428008	17.14	0.359346	2	1604.86	-1.1633	69.7363	0
	Medium	GmSLGSR	2	1	1	P32793	M2(Oxidation)	0	0.012711	0.122912	30.73	0.000843277	2	723.345	-0.169798	31.7281	0
	Low	NRGPQIDR	1	1	1	P32793		0	0.416185	1	10.55	0.634355	2	955.507	0.161492	34.5608	1
	Low	RGmSLGSR	1	1	1	P32793	M3(Oxidation)	0.1579			15.87	0.103529	2	879.446	-0.191716	30.2876	1
A6ZP47	ATP-dependent RNA helicase DED1 OS=Saccharomyces cerevisiae (strain YJM789) GN=DED1 PE=3 SV=1 - [DED1_YEAS7]	1019.58	47.52	6	23	23	42	catalytic activity; nucleotide binding; RNA binding	cytoplasm	metabolic process	Pf00270; Pf00271	604	65.5125	7.82568
	A2	Sequence	# PSMs	# Proteins	# Protein Groups	Protein Group Accessions	Modifications	ΔCn	q-Value	PEP	IonScore	Exp Value	Charge	MH+ [Da]	ΔM [ppm]	RT [min]	# Missed Cleavages
	High	SGAATLLVATAVAAR	2	2	1	A6ZP47		0	0	1.50771e-08	75.82	3.03709e-07	2	1371.8	1.19948	65.2568	0
	High	VGSTSENITQK	2	2	1	A6ZP47		0	0	2.03609e-06	74.93	3.47075e-07	2	1163.59	0.277134	37.966	0
	High	AGNTGLATAFFNSENSNIVK	1	2	1	A6ZP47		0	0	4.23652e-07	68.55	3.8819e-06	2	2055.01	0.216415	67.5293	0
	High	ATAIHGDR	2	4	1	A6ZP47		0	0	0.00134277	67.83	5.35653e-07	2	840.432	-0.197315	28.8241	0
	High	ELATQIFDEAK	1	2	1	A6ZP47		0	0	1.3022e-05	65.68	4.0965e-06	2	1264.64	0.574466	61.0552	0
	High	AYPTAVImAPTR	2	2	1	A6ZP47	M8(Oxidation)	0	0	0.000791719	61.05	1.36631e-05	2	1306.68	-0.766994	53.523	0
	High	YLVLDEADR	2	4	1	A6ZP47		0	0	0.00059213	58.89	1.45262e-05	2	1093.55	-0.0416415	54.3605	0
	High	mLDmGFEPQIR	2	6	1	A6ZP47	M1(Oxidation); M4(Oxidation)	0	0	0.000655915	55.9	4.43393e-05	2	1368.63	0.080722	55.7744	0
	High	GLHEILTEANQEVPSFLK	2	2	1	A6ZP47		0	0	0.000336915	50.65	0.000181239	3	2025.07	0.149909	73.892	0
	High	TGGFLFPVLSESFK	1	2	1	A6ZP47		0	0	0.000153527	46.72	0.000355399	2	1528.8	-2.20053	78.754	0
	High	TGPSPQPESQGSFYQR	2	2	1	A6ZP47		0	0	0.000475579	42.84	0.00136499	2	1765.81	-0.373318	48.3708	0
	High	GLDIPNVTHVINYDLPSDVDDYVHR	2	2	1	A6ZP47		0	0	6.47771e-06	42.65	0.00246636	3	2866.4	0.262027	72.9188	0
	High	QTLmFSATFPADIQHLAR	1	2	1	A6ZP47	M4(Oxidation)	0	0	9.93094e-05	40.9	0.00252384	3	2063.04	0.0745453	69.0828	0
	High	AGGASAGGWGSSR	2	2	1	A6ZP47		0	0	0.000545152	36.83	0.00294638	2	1120.51	0.133771	40.7899	0
	High	VLYVENQDKK	3	2	1	A6ZP47		0	0.000593	0.0138286	43.94	0.000540885	2	1235.66	0.643102	40.4275	1
	High	DAmmSAPGSR	3	2	1	A6ZP47	M3(Oxidation); M4(Oxidation)	0	0.000593	0.0116938	40.05	0.000761186	2	1054.43	0.198836	31.57	0
	High	GGSGWGSDSK	2	2	1	A6ZP47		0	0.002921	0.0353507	26.22	0.00990942	2	937.401	0.257537	35.8838	0
	High	HIVEDCDMtPVGER	1	2	1	A6ZP47	T9(Phospho)	0	0.003379	0.0441586	25.25	0.0450793	2	1680.68	3.85336	45.5444	0
	High	FTKPTPVQK	4	2	1	A6ZP47		0	0.004598	0.0519946	32.77	0.0041483	2	1045.6	-0.0476232	38.5709	0
	Medium	ISLANVK	1	2	1	A6ZP47		0	0.010961	0.0883099	40.58	0.000118123	2	744.462	0.439587	47.584	0
	Medium	KAYPTAVImAPTR	1	2	1	A6ZP47	M9(Oxidation)	0	0.031632	0.235962	21.3	0.105266	2	1434.78	0.0676893	48.8963	1
	Medium	GGGSFFSNNR	2	2	1	A6ZP47		0	0.032371	0.247179	14.67	0.298544	2	1042.47	0.359994	47.6346	0
	Medium	mADQLTDFLImQNFR	1	2	1	A6ZP47	M1(Oxidation); M11(Oxidation)	0	0.042532	0.285196	19.25	0.338723	2	1874.87	-3.00578	73.0719	0
P39079	T-complex protein 1 subunit zeta OS=Saccharomyces cerevisiae (strain ATCC 204508 / S288c) GN=CCT6 PE=1 SV=1 - [TCPZ_YEAST]	1008.52	30.95	1	16	16	35	nucleotide binding; protein binding	cytoplasm	metabolic process	Pf00118	546	59.8863	5.85889
	A2	Sequence	# PSMs	# Proteins	# Protein Groups	Protein Group Accessions	Modifications	ΔCn	q-Value	PEP	IonScore	Exp Value	Charge	MH+ [Da]	ΔM [ppm]	RT [min]	# Missed Cleavages
	High	GIDPmSLDVFAK	2	1	1	P39079	M5(Oxidation)	0	0	3.83415e-06	77.07	2.91559e-07	2	1308.65	0.328739	66.0436	0
	High	IITDGFEIAR	2	1	1	P39079		0	0	0.00029896	66.57	2.53337e-06	2	1134.62	1.06948	59.535	0
	High	mLVDGAGNIK	2	1	1	P39079	M1(Oxidation)	0	0	0.000128377	56.1	2.52835e-05	2	1033.54	0.580163	45.3106	0
	High	FTYVTENTDPK	2	1	1	P39079		0	0	0.000756718	54.97	4.04393e-05	2	1314.62	-0.834092	48.3942	0
	High	VLLTEmQIQSPTAVLIAR	3	1	1	P39079	M6(Oxidation)	0	0	3.94517e-05	54.12	3.00125e-05	3	1999.13	0.447579	68.5741	0
	High	TEVNSGFFYSSADQR	1	1	1	P39079		0	0	0.000355442	52.23	0.000128359	2	1707.76	0.256967	57.3697	0
	High	FIQEGVHPR	4	1	1	P39079		0	0	0.00131951	50.3	8.67926e-05	3	1082.57	0.555083	41.4914	0
	High	VNVTSAEGLQSVLETNLGPK	2	1	1	P39079		0	0	0.000141252	48.82	0.000255223	3	2056.09	0.368836	71.237	0
	High	GSTHYALAQTK	2	1	1	P39079		0	0	0.00144399	45.75	0.000379153	2	1176.6	0.488405	39.2027	0
	High	TNLSNDREFLLQVAR	1	1	1	P39079		0	0	0.000594024	35.52	0.00493756	3	1775.94	0.288602	62.6763	1
	High	TNLSNDR	1	1	1	P39079		0	0.000593	0.0116102	54.28	1.08243e-05	2	819.395	-0.814352	31.7141	0
	High	sLQLLNPK	2	1	1	P39079	N-Term(Acetyl)	0	0.000593	0.00385072	52.71	1.28591e-05	2	954.563	0.746241	64.5864	0
	High	AVANVLK	2	1	1	P39079		0	0.000593	0.0105147	48.18	1.51695e-05	2	714.451	0.203049	42.1871	0
	High	GLVLDHGGR	3	1	1	P39079		0	0.000593	0.00218708	34.4	0.00263232	3	923.504	-2.30162	41.125	0
	High	HNILALR	1	1	1	P39079		0	0.004191	0.0490773	35.85	0.0002594	2	836.511	1.00607	48.1531	0
	High	HPDmPTR	5	1	1	P39079	M4(Oxidation)	0	0.004598	0.0532329	41.3	0.000437373	2	869.393	-0.0426955	29.3646	0
P00549	Pyruvate kinase 1 OS=Saccharomyces cerevisiae (strain ATCC 204508 / S288c) GN=CDC19 PE=1 SV=2 - [KPYK1_YEAST]	784.091	41.2	2	21	21	31	catalytic activity; metal ion binding; nucleotide binding	cytoplasm; cytosol; membrane	metabolic process	Pf00224; Pf02887; Pf03328	500	54.5103	7.6792
	A2	Sequence	# PSMs	# Proteins	# Protein Groups	Protein Group Accessions	Modifications	ΔCn	q-Value	PEP	IonScore	Exp Value	Charge	MH+ [Da]	ΔM [ppm]	RT [min]	# Missed Cleavages
	High	EPVSDWTDDVEAR	2	1	1	P00549		0	0	4.10029e-07	105.84	4.45652e-10	2	1518.67	-0.769119	56.9458	0
	High	TNNPETLVALR	2	1	1	P00549		0	0	8.37493e-05	76.38	2.0713e-07	2	1227.67	-0.691343	56.3172	0
	High	IENQQGVNNFDEILK	2	1	1	P00549		0	0	2.80609e-07	72.42	1.42626e-06	2	1760.88	-0.0204699	62.3847	0
	High	LTSLNVVAGSDLR	2	1	1	P00549		0	0	9.12048e-05	70.64	1.01831e-06	2	1344.75	-0.185088	58.5806	0
	High	TSIIGTIGPK	1	2	1	P00549		0	0	0.000186082	63.83	3.0636e-06	2	986.588	-0.61862	54.4418	0
	High	TANDVLTIR	3	1	1	P00549		0	0	0.000222293	63.63	4.53019e-06	2	1002.56	-0.215961	51.2333	0
	High	GVNLPGTDVDLPALSEK	1	1	1	P00549		0	0	2.1999e-05	60.41	1.51956e-05	2	1724.91	0.319316	68.1045	0
	High	VTDGVmVAR	1	1	1	P00549	M6(Oxidation)	0	0	0.000869722	57.95	1.40284e-05	2	963.493	0.432174	40.557	0
	High	GDLGIEIPAPEVLAVQK	2	1	1	P00549		0	0	0.00137018	38.07	0.00137241	2	1748.98	-0.607336	71.8562	0
	High	SEELYPGRPLAIALDTK	1	1	1	P00549		0	0	0.000367969	23.36	0.0710429	3	1873.01	-0.0733693	63.925	0
	High	KSEELYPGRPLAIALDTK	1	1	1	P00549		0	0	0.000796928	17.94	0.15748	3	2001.1	0.175685	59.8861	1
	High	GVNLPGTDVDLPALSEKDKEDLR	1	1	1	P00549		0	0	0.00130655	16.88	0.536379	3	2481.28	0.433086	63.4966	2
	High	INFGIEK	2	1	1	P00549		0	0.000593	0.00414549	47.87	6.04229e-05	2	820.456	0.118467	52.6248	0
	High	LTSLNVVAGSDLRR	1	1	1	P00549		0	0.000593	0.0102621	10.64	0.798255	3	1500.85	0.83171	54.5441	1
	High	AGLNIVR	1	1	1	P00549		0	0.002921	0.0417497	33.05	0.00049545	2	742.457	0.214988	47.3885	0
	High	KGDTYVSIQGFK	3	1	1	P00549		0	0.003379	0.0440049	40.25	0.00138305	2	1342.7	-1.23436	53.4332	1
	High	mNFSHGSYEYHK	1	1	1	P00549	M1(Oxidation)	0	0.006207	0.0620323	12.61	0.893691	3	1515.63	0.40862	40.9521	0
	High	SVIDNAR	1	1	1	P00549		0	0.006537	0.0653623	45.19	5.90248e-05	2	774.411	0.114616	37.8826	0
	High	EVLGEQGK	1	1	1	P00549		0	0.009084	0.0796625	37.6	0.000573474	2	859.452	0.203311	36.9321	0
	Medium	AGAGHSNTLQVSTV	1	1	1	P00549		0	0.012187	0.115718	23.73	0.0718075	2	1341.68	-0.0480903	47.7183	0
	Medium	GDTYVSIQGFK	1	1	1	P00549		0	0.030287	0.217609	11.37	1.15619	2	1214.6	-0.561099	58.03	0
P38817	ADP-ribosylation factor-binding protein GGA2 OS=Saccharomyces cerevisiae (strain ATCC 204508 / S288c) GN=GGA2 PE=1 SV=1 - [GGA2_YEAST]	778.104	35.21	1	19	21	39	protein binding; transporter activity	Golgi	transport	Pf00790; Pf02883; Pf03127	585	64.3071	6.49365
	A2	Sequence	# PSMs	# Proteins	# Protein Groups	Protein Group Accessions	Modifications	ΔCn	q-Value	PEP	IonScore	Exp Value	Charge	MH+ [Da]	ΔM [ppm]	RT [min]	# Missed Cleavages
	High	FNDTVNQLLEK	1	1	1	P38817		0	0	2.44092e-05	78.88	2.23896e-07	2	1320.68	0.207317	60.1346	0
	High	DGISQEGTIENAPANPSK	2	1	1	P38817		0	0	2.64978e-05	65.09	8.27011e-06	2	1827.87	-0.0697693	48.422	0
	High	KPQALGNPLLR	3	1	1	P38817		0	0	0.000299583	60.34	2.58915e-06	2	1206.73	-0.542457	50.8075	0
	High	QAISSELNK	2	1	1	P38817		0	0	0.000586468	58.98	1.32797e-05	2	989.526	-0.133083	42.3736	0
	High	sHPHSHSIYLSELPVR	3	1	1	P38817	N-Term(Acetyl)	0	0	4.65355e-06	50.5	0.000249105	3	1900.97	0.127649	55.022	0
	High	IIEEEQEDDALVQDLLK	3	1	1	P38817		0	0	0.00158152	30.79	0.0213422	3	2000.01	0.0319827	73.9729	0
	High	ESNSVIR	1	1	1	P38817		0	0.000593	0.00290202	67.13	1.06503e-06	2	804.421	0.564446	35.4989	0
	High	LQPQSSNFmIGNAK	1	1	1	P38817	M9(Oxidation)	0	0.000593	0.00396316	46.93	0.000469409	2	1550.76	-1.49246	51.3355	0
	High	NDmGYIR	2	1	1	P38817	M3(Oxidation)	0	0.000593	0.0103469	46.72	0.000121304	2	884.393	0.0664186	39.6161	0
	High	EDNAVQAK	1	1	1	P38817		0	0.000593	0.0173523	46.53	6.33643e-05	2	874.427	-0.0355256	28.8029	0
	High	ISESDLAVLKPSNQLK	1	1	1	P38817		0	0.000593	0.0072319	30.04	0.0108001	2	1741.97	-0.485526	58.6675	0
	High	ImAGFKEDNAVQAK	1	1	1	P38817	M2(Oxidation)	0	0.000593	0.00434957	23.11	0.0925996	3	1537.77	0.14718	44.6154	1
	High	DAAIALAK	2	1	1	P38817		0	0.001158	0.0203454	35.84	0.000430015	2	772.456	0.112883	45.0319	0
	High	TASEIQK	2	1	1	P38817		0	0.001158	0.020849	35.14	0.00079611	2	776.415	-0.141438	30.5009	0
	High	TLVNQSPNLK	2	1	1	P38817		0	0.001626	0.0279968	34.31	0.00218702	2	1113.63	-0.0206516	46.0606	0
	High	EQEIAQAAK	2	1	1	P38817		0	0.002921	0.0298885	35.31	0.00254692	2	987.511	0.314484	36.3649	0
	Medium	IEFEISR	1	1	1	P38817		0	0.020711	0.163255	28.83	0.00654591	2	893.473	0.22014	55.0189	0
	Medium	FPGHPPLR	1	1	1	P38817		0	0.022085	0.176992	14.24	0.152565	3	920.51	-0.172097	44.9349	0
	Medium	GKPEDLR	4	1	1	P38817		0	0.041369	0.275762	15.57	0.0568531	2	814.442	0.0353121	32.538	0
	Low	KEFLNELVK	3	1	1	P38817		0	0.065557	0.374832	17.35	0.171192	2	1119.64	0.022721	54.8115	1
	Low	RGKPEDLR	1	1	1	P38817		0	0.157757	0.641518	12.59	0.228585	2	970.543	-0.0175382	31.9462	1
P00359	Glyceraldehyde-3-phosphate dehydrogenase 3 OS=Saccharomyces cerevisiae (strain ATCC 204508 / S288c) GN=TDH3 PE=1 SV=3 - [G3P3_YEAST]	725.775	51.2	2	3	17	27	catalytic activity; nucleotide binding; RNA binding	cytoplasm; membrane; mitochondrion	cell death; metabolic process	Pf00044; Pf01113; Pf02800	332	35.7244	6.96143
	A2	Sequence	# PSMs	# Proteins	# Protein Groups	Protein Group Accessions	Modifications	ΔCn	q-Value	PEP	IonScore	Exp Value	Charge	MH+ [Da]	ΔM [ppm]	RT [min]	# Missed Cleavages
	High	LVSWYDNEYGYSTR	1	2	2	P00358;P00359		0	0	1.17219e-06	88.16	3.84947e-08	2	1752.79	-0.0677883	61.3897	0
	High	VPTVDVSVVDLTVK	1	3	2	P00358;P00359		0	0	1.56774e-06	80.82	8.85898e-08	2	1470.84	-0.818403	67.1967	0
	High	YAGEVSHDDK	1	2	2	P00358;P00359		0	0	3.69792e-05	76.74	2.09718e-07	2	1120.49	-3.09968	32.6943	0
	High	TASGNIIPSSTGAAK	2	3	2	P00358;P00359		0	0	3.6523e-06	75.26	4.95923e-07	2	1374.72	-0.579087	46.4374	0
	High	VVDLVEHVAK	2	2	2	P00358;P00359		0	0	4.90948e-05	63.41	1.98376e-06	2	1108.64	0.233474	48.9281	0
	High	YAGEVSHDDKHIIVDGK	2	1	1	P00359		0	0	1.5204e-05	51.13	0.000218551	3	1882.93	-0.434579	43.3368	1
	High	VINDAFGIEEGLmTTVHSLTATQK	1	1	1	P00359	M13(Oxidation)	0	0	0.000367928	43.72	0.00153925	3	2591.3	-0.889665	76.4123	0
	High	KVVITAPSSTAPmFVmGVNEEK	1	2	2	P00358;P00359	M13(Oxidation); M16(Oxidation)	0	0	0.00187706	26.86	0.0730493	3	2367.19	-0.723917	57.6677	1
	High	VVITAPSSTAPmFVmGVNEEK	1	2	2	P00358;P00359	M12(Oxidation); M15(Oxidation)	0	0	0.000109967	23.14	0.173733	3	2239.1	-0.493057	60.6808	0
	High	ETTYDEIKK	2	2	2	P00358;P00359		0	0.000593	0.0042384	48.74	0.000203163	2	1126.56	-0.227037	39.87	1
	High	YDSTHGR	3	3	2	P00358;P00359		0	0.000593	0.0173678	43.94	4.02689e-05	2	835.369	-0.0131749	25.6667	0
	High	HIDAGAK	1	3	2	P00358;P00359		0	0.000593	0.00913803	43.23	4.74209e-05	2	711.378	-0.408936	26.5027	0
	High	YAGEVSHDDKHIIVDGKK	2	1	1	P00359		0	0.004598	0.0535366	15.41	0.828691	3	2011.02	-0.163745	40.8152	2
	High	LTGmAFR	1	3	2	P00358;P00359	M4(Oxidation)	0	0.004994	0.0548437	43.48	0.000130136	2	811.413	-0.304289	41.9819	0
	High	TVDGPSHK	3	3	2	P00358;P00359		0	0.008055	0.0729667	33.97	0.00158342	2	840.421	0.540268	26.583	0
	Medium	VLPELQGK	1	3	2	P00358;P00359		0	0.011554	0.0952435	42.91	7.41939e-05	2	883.523	-1.89289	48.3368	0
	Medium	ELDTAQK	2	3	2	P00358;P00359		0	0.021151	0.170195	19.81	0.0292522	2	804.41	0.184493	31.3182	0
P00358	Glyceraldehyde-3-phosphate dehydrogenase 2 OS=Saccharomyces cerevisiae (strain ATCC 204508 / S288c) GN=TDH2 PE=1 SV=3 - [G3P2_YEAST]	649.605	46.08	2	2	16	24	catalytic activity; nucleotide binding; protein binding	cytoplasm; membrane; mitochondrion	cell death; metabolic process	Pf00044; Pf02800	332	35.8244	6.96143
	A2	Sequence	# PSMs	# Proteins	# Protein Groups	Protein Group Accessions	Modifications	ΔCn	q-Value	PEP	IonScore	Exp Value	Charge	MH+ [Da]	ΔM [ppm]	RT [min]	# Missed Cleavages
	High	LVSWYDNEYGYSTR	1	2	2	P00358;P00359		0	0	1.17219e-06	88.16	3.84947e-08	2	1752.79	-0.0677883	61.3897	0
	High	VPTVDVSVVDLTVK	1	3	2	P00358;P00359		0	0	1.56774e-06	80.82	8.85898e-08	2	1470.84	-0.818403	67.1967	0
	High	YAGEVSHDDK	1	2	2	P00358;P00359		0	0	3.69792e-05	76.74	2.09718e-07	2	1120.49	-3.09968	32.6943	0
	High	TASGNIIPSSTGAAK	2	3	2	P00358;P00359		0	0	3.6523e-06	75.26	4.95923e-07	2	1374.72	-0.579087	46.4374	0
	High	VVDLVEHVAK	2	2	2	P00358;P00359		0	0	4.90948e-05	63.41	1.98376e-06	2	1108.64	0.233474	48.9281	0
	High	KVVITAPSSTAPmFVmGVNEEK	1	2	2	P00358;P00359	M13(Oxidation); M16(Oxidation)	0	0	0.00187706	26.86	0.0730493	3	2367.19	-0.723917	57.6677	1
	High	VVITAPSSTAPmFVmGVNEEK	1	2	2	P00358;P00359	M12(Oxidation); M15(Oxidation)	0	0	0.000109967	23.14	0.173733	3	2239.1	-0.493057	60.6808	0
	High	ETTYDEIKK	2	2	2	P00358;P00359		0	0.000593	0.0042384	48.74	0.000203163	2	1126.56	-0.227037	39.87	1
	High	YDSTHGR	3	3	2	P00358;P00359		0	0.000593	0.0173678	43.94	4.02689e-05	2	835.369	-0.0131749	25.6667	0
	High	HIDAGAK	1	3	2	P00358;P00359		0	0.000593	0.00913803	43.23	4.74209e-05	2	711.378	-0.408936	26.5027	0
	High	YAGEVSHDDKHIIVDGHK	1	1	1	P00358		0	0.001626	0.027588	11.53	2.26038	3	2019.99	0.828265	41.3951	1
	High	LTGmAFR	1	3	2	P00358;P00359	M4(Oxidation)	0	0.004994	0.0548437	43.48	0.000130136	2	811.413	-0.304289	41.9819	0
	High	TVDGPSHK	3	3	2	P00358;P00359		0	0.008055	0.0729667	33.97	0.00158342	2	840.421	0.540268	26.583	0
	Medium	VLPELQGK	1	3	2	P00358;P00359		0	0.011554	0.0952435	42.91	7.41939e-05	2	883.523	-1.89289	48.3368	0
	Medium	ELDTAQK	2	3	2	P00358;P00359		0	0.021151	0.170195	19.81	0.0292522	2	804.41	0.184493	31.3182	0
	Medium	IATFQER	1	1	1	P00358		0	0.046515	0.304043	17.4	0.12283	2	864.458	0.792573	43.0332	0
P06169	Pyruvate decarboxylase isozyme 1 OS=Saccharomyces cerevisiae (strain ATCC 204508 / S288c) GN=PDC1 PE=1 SV=7 - [PDC1_YEAST]	621.446	31.62	3	15	15	24	catalytic activity; metal ion binding	cytoplasm; cytosol; nucleus	metabolic process	Pf00205; Pf02775; Pf02776	563	61.4566	6.18896
	A2	Sequence	# PSMs	# Proteins	# Protein Groups	Protein Group Accessions	Modifications	ΔCn	q-Value	PEP	IonScore	Exp Value	Charge	MH+ [Da]	ΔM [ppm]	RT [min]	# Missed Cleavages
	High	TPANAAVPASTPLK	2	1	1	P06169		0	0	1.20473e-06	65.58	2.73927e-06	2	1337.74	-0.131715	48.2266	0
	High	WAGNANELNAAYAADGYAR	1	3	1	P06169		0	0	2.32389e-07	64.74	1.11801e-05	2	1997.91	-0.136974	60.2008	0
	High	LLTTIADAAK	1	1	1	P06169		0	0	0.000198492	63.54	2.52275e-06	2	1016.6	-0.250865	52.5949	0
	High	YGGVYVGTLSKPEVK	3	1	1	P06169		0	0	1.49414e-06	58.34	1.75133e-05	3	1596.86	0.275736	53.6284	0
	High	GSIDEQHPR	3	2	1	P06169		0	0	0.000752771	44.9	0.000270201	3	1038.5	-0.146715	33.3629	0
	High	mIEImLPVFDAPQNLVEQAK	1	1	1	P06169	M1(Oxidation); M5(Oxidation)	0	0	0.000284314	38.24	0.00481399	3	2318.17	-1.70366	77.7275	0
	High	TTYVTQRPVYLGLPANLVDLNVPAK	1	1	1	P06169		0	0	8.26472e-05	33.19	0.00422165	3	2742.52	-0.0318264	73.0452	0
	High	SFNDNSK	1	1	1	P06169		0	0.000593	0.0104344	53.71	4.2459e-06	2	811.358	0.19921	30.1932	0
	High	IYEVEGmR	2	1	1	P06169	M7(Oxidation)	0	0.000593	0.00620105	53.11	6.30362e-05	2	1012.48	0.419946	43.3053	0
	High	VATTGEWDK	1	1	1	P06169		0	0.000593	0.00230642	52.3	6.80114e-05	2	1006.48	0.126339	43.3179	0
	High	LTAATNAK	2	1	1	P06169		0	0.000593	0.0162819	41.84	0.000261854	2	789.447	0.0627045	31.5825	0
	High	sEITLGK	1	3	1	P06169	N-Term(Acetyl)	0	0.000593	0.0101984	38.18	0.000532192	2	789.435	-0.240815	51.3402	0
	High	LIDLTQFPAFVTPmGK	1	1	1	P06169	M14(Oxidation)	0	0.000593	0.00641905	30.06	0.0202187	2	1793.95	-0.672154	75.6085	0
	High	GYKPVAVPAR	3	1	1	P06169		0	0.000593	0.00890661	25.9	0.0278888	3	1057.62	-0.0110981	42.9749	0
	Medium	KLIDLTQFPAFVTPmGK	1	1	1	P06169	M15(Oxidation)	0	0.011874	0.101136	18.26	0.208245	3	1922.04	-0.983297	71.7812	1
P39077	T-complex protein 1 subunit gamma OS=Saccharomyces cerevisiae (strain ATCC 204508 / S288c) GN=CCT3 PE=1 SV=2 - [TCPG_YEAST]	612.274	33.9	1	17	17	27	nucleotide binding; protein binding	cytoplasm	metabolic process	Pf00118	534	58.7768	6.11279
	A2	Sequence	# PSMs	# Proteins	# Protein Groups	Protein Group Accessions	Modifications	ΔCn	q-Value	PEP	IonScore	Exp Value	Charge	MH+ [Da]	ΔM [ppm]	RT [min]	# Missed Cleavages
	High	TLIQNAGGDPIR	2	1	1	P39077		0	0	0.000386189	71.77	6.51968e-07	2	1254.68	-1.58855	51.6061	0
	High	NLQDAmAVAR	2	1	1	P39077	M6(Oxidation)	0	0	0.00011297	68.76	1.49676e-06	2	1104.55	-0.117616	42.7206	0
	High	QAQISNITAAK	1	1	1	P39077		0	0	0.000209052	61.64	7.369e-06	2	1144.63	-0.518922	45.035	0
	High	IPGGDVLDSR	2	1	1	P39077		0	0	0.000270789	60.39	6.26168e-06	2	1028.54	0.114477	50.9723	0
	High	EIDVAHPAAK	2	1	1	P39077		0	0	0.00106034	52.67	4.62345e-05	2	1050.56	0.365366	40.0456	0
	High	HAQGNFTTGIDGDKGK	2	1	1	P39077		0	0	0.0004464	45.1	0.000851376	3	1645.79	0.328038	40.5881	1
	High	GVSDLAQHYLLK	1	1	1	P39077		0	0	0.000787504	28.31	0.0215453	3	1343.73	-0.0045707	61.2818	0
	High	QVSKPVDVENDAAmK	1	1	1	P39077	M14(Oxidation)	0	0	0.00114177	24.07	0.0891213	3	1646.81	0.450102	41.9537	0
	High	NVmLSPSLSPGGGATEmAVSVK	2	1	1	P39077	M3(Oxidation); M17(Oxidation)	0	0	0.00122956	18.67	0.545363	3	2164.06	0.0720671	58.3975	0
	High	DILNEIDR	2	1	1	P39077		0	0.000593	0.00377533	47.9	0.000140287	2	987.511	0.0672559	58.911	0
	High	VTGATIVNR	2	1	1	P39077		0	0.000593	0.00291084	44.79	0.000343511	2	930.537	0.173591	41.9224	0
	High	LIQASIGTK	1	1	1	P39077		0	0.000593	0.0028864	44.34	0.000173021	2	930.562	-0.0925496	45.6391	0
	High	NIHPVIIIQALK	2	1	1	P39077		0	0.000593	0.00281957	38.27	0.000238298	3	1358.85	0.0302062	63.3365	0
	High	ALTDALEVIK	1	1	1	P39077		0	0.008055	0.0730792	22.18	0.078997	2	1072.63	0.582291	63.7355	0
	Medium	KLIQASIGTK	1	1	1	P39077		0	0.022367	0.188015	19.83	0.0374371	2	1058.66	1.18769	43.8239	1
	Medium	qAQISNITAAK	1	1	1	P39077	N-Term(Gln->pyro-Glu)	0	0.029175	0.210348	16.85	0.135282	2	1127.61	-0.257264	53.3968	0
	Medium	SmLELSR	1	1	1	P39077	M2(Oxidation)	0	0.029677	0.215969	33.93	0.00178013	2	851.429	-0.0605486	43.6874	0
	Medium	AVADVIR	1	1	1	P39077		0	0.030703	0.226011	27.22	0.00199154	2	743.441	-0.621359	44.1581	0
P22202	Heat shock protein SSA4 OS=Saccharomyces cerevisiae (strain ATCC 204508 / S288c) GN=SSA4 PE=1 SV=3 - [HSP74_YEAST]	597.749	11.99	2	1	10	20	catalytic activity; nucleotide binding; protein binding	cytoplasm; nucleus	cell organization and biogenesis; metabolic process; response to stimulus; transport	Pf00012; Pf06723	642	69.6086	5.13525
	A2	Sequence	# PSMs	# Proteins	# Protein Groups	Protein Group Accessions	Modifications	ΔCn	q-Value	PEP	IonScore	Exp Value	Charge	MH+ [Da]	ΔM [ppm]	RT [min]	# Missed Cleavages
	High	IINEPTAAAIAYGLDK	4	4	3	P10591;P10592;P22202		0	0	4.39123e-09	101.06	1.52377e-09	2	1659.89	-1.01754	65.7209	0
	High	IINEPTAAAIAYGLDKK	2	4	3	P10591;P10592;P22202		0	0	2.1262e-07	69.19	1.25324e-06	3	1787.99	0.311268	62.1553	1
	High	DAGTIAGLNVLR	1	4	3	P10591;P10592;P22202		0	0	2.80145e-05	50.7	9.78809e-05	2	1199.67	0.434273	63.4115	0
	High	NSTIPTK	2	4	3	P10591;P10592;P22202		0	0.000593	0.00364715	70.84	2.18397e-07	2	760.42	0.238393	34.9518	0
	High	DNNLLGK	1	5	3	P10591;P10592;P22202		0	0.002921	0.0369079	40.57	0.000188555	2	773.415	0.207569	42.0809	0
	High	LIGDAAK	3	7	4	P10591;P10592;P22202;P11484		0	0.004191	0.0493077	45.13	3.37592e-05	2	687.404	0.178675	37.0905	0
	High	mVAEAEK	2	3	3	P10591;P10592;P22202	M1(Oxidation)	0	0.008416	0.0755102	39.58	0.000220308	2	793.376	-0.386046	29.1607	0
	Medium	ITITNDK	1	4	3	P10591;P10592;P22202		0	0.011874	0.103891	39.34	0.000436547	2	804.446	-0.805643	39.0566	0
	Medium	VEIIANDQGNR	1	2	1	P22202		0	0.012711	0.119605	14.74	0.543895	2	1228.63	-0.00158179	44.5058	0
	Medium	TKDNNLLGK	3	4	3	P10591;P10592;P22202		0	0.047041	0.314915	20.94	0.084162	2	1002.56	-0.3986	37.3771	1
P42943	T-complex protein 1 subunit eta OS=Saccharomyces cerevisiae (strain ATCC 204508 / S288c) GN=CCT7 PE=1 SV=1 - [TCPH_YEAST]	586.291	37.27	1	19	19	29	nucleotide binding; protein binding	cytoplasm	metabolic process	Pf00118	550	59.6978	5.5542
	A2	Sequence	# PSMs	# Proteins	# Protein Groups	Protein Group Accessions	Modifications	ΔCn	q-Value	PEP	IonScore	Exp Value	Charge	MH+ [Da]	ΔM [ppm]	RT [min]	# Missed Cleavages
	High	LPIGDLATQFFADR	1	1	1	P42943		0	0	1.01835e-06	82.03	1.23443e-07	2	1563.81	-1.21909	77.7243	0
	High	INELAVDITSEK	2	1	1	P42943		0	0	1.52158e-06	76.8	3.88609e-07	2	1331.7	-0.536048	57.2942	0
	High	GGAEQVIAEVER	2	1	1	P42943		0	0	1.06029e-06	68.53	1.91484e-06	2	1257.64	-1.12586	57.7504	0
	High	TTISNDGATILK	2	1	1	P42943		0	0	0.00106884	53.52	7.04741e-05	2	1233.67	-0.639631	50.9216	0
	High	QVEETGANIVLSK	2	1	1	P42943		0	0	0.00113371	53.01	7.90055e-05	2	1387.74	-0.495965	52.2493	0
	High	LLDVVHPAAK	2	1	1	P42943		0	0	0.00170697	39.62	0.000365633	2	1062.63	0.116318	47.442	0
	High	LIVAGGGATEmEVSK	1	1	1	P42943	M11(Oxidation)	0	0	0.00147124	39.51	0.0021829	2	1477.76	-0.168482	48.2047	0
	High	EAKPFLEEGISSHLImK	1	1	1	P42943	M16(Oxidation)	0	0	0.00122302	12.16	1.49905	3	1945.01	-0.963735	59.6308	0
	High	ALEVIPR	1	1	1	P42943		0	0.000593	0.0175281	49.74	1.05918e-05	2	797.489	1.16353	50.4813	0
	High	AVSLAVEK	1	1	1	P42943		0	0.000593	0.0186464	38.35	0.000562938	2	816.483	0.374068	44.8197	0
	High	SLHDAImIVK	2	1	1	P42943	M7(Oxidation)	0	0.000593	0.0047845	27.16	0.0164424	3	1142.62	-1.03446	51.555	0
	High	GSESANAGmmPPQGAGR	3	1	1	P42943	M9(Oxidation); M10(Oxidation)	0	0.000593	0.0187679	25.86	0.0416366	2	1649.7	-0.598091	37.0753	0
	High	LIHNNADFFVK	1	1	1	P42943		0	0.000593	0.014739	21.73	0.105079	3	1317.7	0.409422	53.867	0
	High	VSADDmNR	2	1	1	P42943	M6(Oxidation)	0	0.002921	0.0421779	30.81	0.00356836	2	923.389	-0.193739	30.0916	0
	High	KAVSLAVEK	1	1	1	P42943		0	0.004191	0.0495894	39.15	0.000492555	2	944.578	0.388701	40.6259	1
	High	TFSYAGFEQQPK	1	1	1	P42943		0	0.006537	0.0629248	23.5	0.0763829	2	1402.66	0.133124	56.6824	0
	Medium	qQmIINAFAK	1	1	1	P42943	N-Term(Gln->pyro-Glu); M3(Oxidation)	0	0.011554	0.0940706	26.01	0.03283	2	1162.59	0.743242	66.2569	0
	Medium	FVWEPALVK	2	1	1	P42943		0	0.020711	0.161589	22.55	0.0803282	2	1088.61	0.661687	65.588	0
	Medium	TLVDISR	1	1	1	P42943		0	0.030852	0.228741	29.94	0.0034473	2	803.462	-0.729157	48.2219	0
P00950	Phosphoglycerate mutase 1 OS=Saccharomyces cerevisiae (strain ATCC 204508 / S288c) GN=GPM1 PE=1 SV=3 - [PMG1_YEAST]	573.727	53.85	1	12	13	24	catalytic activity	cytoplasm; cytosol; mitochondrion	metabolic process	Pf00300	247	27.5916	8.83643
	A2	Sequence	# PSMs	# Proteins	# Protein Groups	Protein Group Accessions	Modifications	ΔCn	q-Value	PEP	IonScore	Exp Value	Charge	MH+ [Da]	ΔM [ppm]	RT [min]	# Missed Cleavages
	High	AIQTANIALEK	2	1	1	P00950		0	0	5.08535e-05	73.11	5.59507e-07	2	1171.67	0.597047	50.9977	0
	High	HLEGISDADIAK	2	1	1	P00950		0	0	1.61619e-06	71.4	1.04319e-06	2	1268.65	-0.618638	48.7362	0
	High	KVYPDVLYTSK	2	1	1	P00950		0	0	0.000168124	70.87	7.20249e-07	2	1312.71	-0.458876	51.2205	1
	High	YVDPNVLPETESLALVIDR	2	1	1	P00950		0	0	1.4527e-06	69.12	2.52271e-06	3	2143.13	-1.08844	77.0175	0
	High	TVmIAAHGNSLR	3	1	1	P00950	M3(Oxidation)	0	0	0.000991534	44.26	0.000521212	2	1285.67	-0.329861	43.2342	0
	High	HGQSEWNEK	1	1	1	P00950		0	0.000593	0.00208685	50.62	8.53957e-05	2	1114.49	0.00649287	34.969	0
	High	HYGDLQGK	2	1	1	P00950		0	0.000593	0.0104094	41.37	0.000269899	2	917.447	-0.292198	35.7748	0
	High	LLPYWQDVIAK	1	1	1	P00950		0	0.000593	0.00378792	32.06	0.00765429	2	1345.75	0.189696	70.1363	0
	High	SFDVPPPPIDASSPFSQK	2	1	1	P00950		0	0.000593	0.0043734	26.64	0.05571	2	1915.94	0.542003	66.6108	0
	High	GQQEAAR	1	1	1	P00950		0	0.002921	0.0301916	36.81	0.000207955	2	759.374	-1.11743	22.3642	0
	Medium	LWIPVNR	2	1	1	P00950		0	0.011554	0.0913307	31.6	0.00100315	2	897.531	0.230613	58.8653	0
	Medium	DKAETLK	2	1	1	P00950		0	0.021151	0.169314	36.47	0.00084534	2	804.446	-0.286967	29.3241	1
	Low	DKAETLKK	2	1	1	P00950		0	0.340521	0.960727	12.53	0.248519	3	932.541	-0.457565	27.4274	2
P10659	S-adenosylmethionine synthase 1 OS=Saccharomyces cerevisiae (strain ATCC 204508 / S288c) GN=SAM1 PE=1 SV=2 - [METK1_YEAST]	550.281	39.27	2	13	14	22	catalytic activity; metal ion binding; nucleotide binding	cytoplasm	metabolic process	Pf00438; Pf02772; Pf02773	382	41.7921	5.22412
	A2	Sequence	# PSMs	# Proteins	# Protein Groups	Protein Group Accessions	Modifications	ΔCn	q-Value	PEP	IonScore	Exp Value	Charge	MH+ [Da]	ΔM [ppm]	RT [min]	# Missed Cleavages
	High	FVIGGPQGDAGLTGR	2	2	1	P10659		0	0	1.5195e-08	89.65	1.69093e-08	2	1444.75	-0.809739	57.9826	0
	High	SDEEIIDIISK	2	1	1	P10659		0	0	2.28528e-05	65.33	4.16187e-06	2	1261.65	0.594776	66.365	0
	High	IDTVVVSAQHADEITTEDLR	1	1	1	P10659		0	0	1.26773e-06	49.77	0.000359546	3	2212.11	0.885537	60.5101	0
	High	DGSLAWLRPDTK	1	1	1	P10659		0	0	0.00130647	41.34	0.00110544	2	1358.71	-0.10079	58.7128	0
	High	TQVTVEYKDDHGR	1	1	1	P10659		0	0	4.3896e-05	39.84	0.00206987	3	1547.75	0.115655	39.7977	1
	High	KIIVDAYGGASSVGGGAFSGK	1	2	1	P10659		0	0	0.000583851	35.6	0.00556354	3	1941.01	-0.690101	56.8938	1
	High	IGYDDSAK	1	2	1	P10659		0	0.000593	0.00268636	48.97	4.62693e-05	2	868.405	0.128345	38.788	0
	High	YFIQPSGR	2	2	1	P10659		0	0.000593	0.00416646	34.86	0.0033312	2	967.5	0.756046	48.1797	0
	High	NFDLRPGVLVK	3	2	1	P10659		0	0.000593	0.0145884	15.71	0.234968	3	1257.73	0.167977	58.7693	0
	High	DmLDENTK	2	2	1	P10659	M2(Oxidation)	0	0.001626	0.0273463	37.09	0.00063516	2	981.419	0.0763104	34.9533	0
	High	TQVTVEYK	2	1	1	P10659		0	0.001626	0.0277944	32.91	0.00312126	2	967.51	0.312063	43.5365	0
	High	SAAYAAR	1	2	1	P10659		0	0.003379	0.0436852	35.61	0.000274138	2	709.364	1.53217	32.0885	0
	High	LNmAmADAR	2	2	1	P10659	M3(Oxidation); M5(Oxidation)	0	0.005786	0.0595516	32.76	0.00341633	2	1024.46	0.619622	34.922	0
	Low	AQLDYQK	1	1	1	P10659		0	0.105347	0.479486	20.78	0.0467938	2	865.441	-0.397095	39.1329	0
Q06604	Protein BSP1 OS=Saccharomyces cerevisiae (strain ATCC 204508 / S288c) GN=BSP1 PE=1 SV=1 - [BSP1_YEAST]	531.426	42.01	1	23	23	39	protein binding	cytoplasm; cytoskeleton; membrane	transport		576	64.6262	9.84717
	A2	Sequence	# PSMs	# Proteins	# Protein Groups	Protein Group Accessions	Modifications	ΔCn	q-Value	PEP	IonScore	Exp Value	Charge	MH+ [Da]	ΔM [ppm]	RT [min]	# Missed Cleavages
	High	DPELVNFLSK	2	1	1	Q06604		0	0	0.000631286	55.96	3.82804e-05	2	1161.62	0.391536	67.5497	0
	High	STKPASFLSSLEDNK	1	1	1	Q06604		0	0	0.000866079	37.34	0.00414206	3	1623.82	-0.243024	59.5982	0
	High	SSHIDYLDSIQLKPTTLSPTmK	1	1	1	Q06604	M21(Oxidation)	0	0	0.00140097	33.55	0.0122536	3	2491.28	1.02103	62.9583	0
	High	YSNIPSSKPAGEALSPVR	1	1	1	Q06604		0	0	0.000778087	22.31	0.126604	3	1872.98	0.259717	50.8507	0
	High	AEVTEsPSSR	4	1	1	Q06604	S6(Phospho)	0	0.000593	0.0105679	52.22	4.25852e-05	2	1142.47	0.649381	36.5241	0
	High	ISLPEALR	1	1	1	Q06604		0	0.000593	0.00231392	47.64	2.92718e-05	2	898.535	-0.270786	58.6814	0
	High	SAYNYEmTFSPK	2	1	1	Q06604	M7(Oxidation)	0	0.000593	0.00228662	45.01	0.000421193	2	1453.63	0.0649841	53.845	0
	High	SIKPDAVVPER	2	1	1	Q06604		0	0.000593	0.00905754	44.18	0.000232986	2	1210.68	-0.0649413	45.7812	0
	High	QNFENSIDLPK	1	1	1	Q06604		0	0.000593	0.00505774	43.04	0.000806963	2	1304.65	0.248188	57.2973	0
	High	NANLAAHK	2	1	1	Q06604		0	0.000593	0.0114495	40.82	0.000157309	2	838.453	-0.171598	29.5458	0
	High	SYNSEmETPK	2	1	1	Q06604	M6(Oxidation)	0	0.000593	0.0139427	37.49	0.00135461	2	1201.5	-0.193467	37.1045	0
	High	AEVTESPSSR	2	1	1	Q06604		0	0.000593	0.0130667	30.77	0.00971534	2	1062.51	0.0300089	35.7259	0
	High	KTHYSLSELNLER	1	1	1	Q06604		0	0.000593	0.011177	25.4	0.0607089	3	1589.83	0.447413	53.5546	1
	High	KRPPTAPQR	1	1	1	Q06604		0	0.000593	0.0107802	24.17	0.0124418	3	1050.62	0.0215004	30.4561	1
	High	VKPAPPVSR	4	1	1	Q06604		0	0.000593	0.00271964	21.66	0.00680722	3	950.578	-0.0437945	36.9605	0
	High	ITDGNEEKPLLPTRPNK	2	1	1	Q06604		0	0.000593	0.0020723	15.78	0.417501	3	1922.03	0.00706283	45.8632	0
	High	ITPRPDLEGSASQK	1	1	1	Q06604		0	0.000593	0.0133515	13.74	0.760804	3	1498.79	0.124913	43.2658	0
	High	TEPVLESSNELSINAK	1	1	1	Q06604		0	0.002921	0.0325589	24.29	0.0811814	2	1730.88	0.366261	57.2329	0
	High	KEEEDSIPEAIK	3	1	1	Q06604		0	0.002921	0.0380341	18.89	0.240167	3	1387.69	-0.349873	47.0373	1
	High	VEDLNSKR	1	1	1	Q06604		0	0.003379	0.0446372	37.57	0.00139988	2	960.511	0.0433017	32.6325	1
	Medium	THYSLSELNLER	1	1	1	Q06604		0	0.011874	0.111152	20.1	0.203265	2	1461.74	2.12379	57.4181	0
	Medium	SFLTNNSK	1	1	1	Q06604		0	0.014798	0.147034	30.38	0.00609287	2	910.463	-0.428708	42.9828	0
	Medium	KISLPEALR	1	1	1	Q06604		0	0.020711	0.164474	28.25	0.00516201	2	1026.63	0.952723	53.9033	1
	Medium	EEEDSIPEAIK	1	1	1	Q06604		0	0.023898	0.193872	20.45	0.133883	2	1259.6	-0.351108	50.8027	0
P41940	Mannose-1-phosphate guanyltransferase OS=Saccharomyces cerevisiae (strain ATCC 204508 / S288c) GN=PSA1 PE=1 SV=2 - [MPG1_YEAST]	466.663	31.02	1	11	11	20	catalytic activity; nucleotide binding	cytoplasm	metabolic process	Pf00132; Pf00483; Pf12804	361	39.541	6.34131
	A2	Sequence	# PSMs	# Proteins	# Protein Groups	Protein Group Accessions	Modifications	ΔCn	q-Value	PEP	IonScore	Exp Value	Charge	MH+ [Da]	ΔM [ppm]	RT [min]	# Missed Cleavages
	High	DFLSGTVLYLNSLAK	1	1	1	P41940		0	0	0.000411281	63.12	7.04479e-06	2	1640.88	-3.72538	84.0129	0
	High	YGVIVHDIATPNLIDR	3	1	1	P41940		0	0	3.82266e-06	57.02	2.73088e-05	3	1795.97	0.61543	63.2246	0
	High	GLILVGGYGTR	2	1	1	P41940		0	0	0.000227902	47.77	0.000124496	2	1105.64	0.818894	59.7756	0
	High	IGPDVVIGPNVTIGDGVR	2	1	1	P41940		0	0	0.000332611	40.42	0.00119832	2	1777.98	-0.0803614	66.2961	0
	High	LAEDVLKK	2	1	1	P41940		0	0.000593	0.00566275	48.96	8.76696e-05	2	915.551	0.0673795	42.6155	1
	High	LATGANIVGNALIDPTAK	1	1	1	P41940		0	0.000593	0.00356336	35.88	0.00225948	2	1738.97	0.786502	64.0492	0
	High	ETFPILVEEK	1	1	1	P41940		0	0.000593	0.016131	30	0.0137	2	1204.65	0.711316	62.3769	0
	High	GTIVATK	2	1	1	P41940		0	0.001158	0.0216352	53.98	3.98997e-06	2	689.419	-0.374792	34.876	0
	High	LAEDVLK	2	1	1	P41940		0	0.002921	0.0354573	36.64	0.000563603	2	787.456	-0.542627	46.8414	0
	High	SISDNVPK	1	1	1	P41940		0	0.008055	0.0739455	32.58	0.00182186	2	859.452	0.285963	41.8428	0
	Medium	KLATGANIVGNALIDPTAK	1	1	1	P41940		0	0.017114	0.152656	16.24	0.143799	2	1867.06	-0.574698	60.1409	1
	Low	LAEDVLkk	2	1	1	P41940	K7(GG); K8(GG)	0	0.63212	1	10.31	1.41528	2	1143.63	-9.90658	56.0981	1
P38011	Guanine nucleotide-binding protein subunit beta-like protein OS=Saccharomyces cerevisiae (strain ATCC 204508 / S288c) GN=ASC1 PE=1 SV=4 - [GBLP_YEAST]	461.424	26.02	1	9	9	17	enzyme regulator activity; protein binding; signal transducer activity	cytoplasm	cellular homeostasis; regulation of biological process; response to stimulus	Pf00400	319	34.7836	6.23975
	A2	Sequence	# PSMs	# Proteins	# Protein Groups	Protein Group Accessions	Modifications	ΔCn	q-Value	PEP	IonScore	Exp Value	Charge	MH+ [Da]	ΔM [ppm]	RT [min]	# Missed Cleavages
	High	ADDDSVTIISAGNDK	2	1	1	P38011		0	0	1.96502e-08	82.01	1.31567e-07	2	1520.71	-1.19367	51.31	0
	High	aSNEVLVLR	2	1	1	P38011	N-Term(Acetyl)	0	0	0.000288688	75.03	1.79009e-07	2	1042.59	0.559164	62.1039	0
	High	LWDVATGETYQR	2	1	1	P38011		0	0	0.000499202	54.76	6.46667e-05	2	1438.7	0.369482	57.1371	0
	High	SDVmSVDIDKK	3	1	1	P38011	M4(Oxidation)	0	0	0.000890667	40.8	0.0016261	3	1252.61	-0.295453	41.0861	1
	High	DGEImLWNLAAK	2	1	1	P38011	M5(Oxidation)	0	0.000593	0.00313011	45	0.000445881	2	1376.69	-0.11227	68.7999	0
	High	ASmIISGSR	3	1	1	P38011	M3(Oxidation)	0	0.001626	0.0258656	46.99	0.000152989	2	937.478	0.546607	38.8506	0
	High	DKTLISWK	1	1	1	P38011		0	0.003817	0.0456472	39.07	0.00135029	2	990.562	-0.0869437	52.9302	1
	High	SDVmSVDIDK	1	1	1	P38011	M4(Oxidation)	0	0.005786	0.0610739	22.51	0.0659231	2	1124.51	-0.0735301	44.4916	0
	Medium	LTGDDQK	1	1	1	P38011		0	0.011874	0.0990058	25.65	0.00394792	2	776.379	0.176941	26.7902	0
P50942	Polyphosphatidylinositol phosphatase INP52 OS=Saccharomyces cerevisiae (strain ATCC 204508 / S288c) GN=INP52 PE=1 SV=1 - [INP52_YEAST]	445.348	20.79	1	20	21	24	catalytic activity; protein binding	cytoplasm; cytoskeleton	metabolic process; transport	Pf02383; Pf03251; Pf03372	1183	133.248	8.63135
	A2	Sequence	# PSMs	# Proteins	# Protein Groups	Protein Group Accessions	Modifications	ΔCn	q-Value	PEP	IonScore	Exp Value	Charge	MH+ [Da]	ΔM [ppm]	RT [min]	# Missed Cleavages
	High	mSFSGALSDATK	1	1	1	P50942	M1(Oxidation)	0	0	0.000486632	65.03	4.3339e-06	2	1230.56	-2.64588	51.7933	0
	High	TGFGGITGNK	1	1	1	P50942		0	0	0.000306887	58.02	1.057e-05	2	951.489	-0.110199	46.6411	0
	High	SSTAPDEISTSTK	1	1	1	P50942		0	0	0.00162794	49.17	0.000159799	2	1323.63	0.190269	41.6976	0
	High	SVEATQPTFDEHFIR	1	1	1	P50942		0	0	4.84705e-05	46.08	0.000701588	3	1776.85	-0.38549	57.6863	0
	High	NTHPEALTTGPDELSHAR	2	1	1	P50942		0	0	3.37822e-05	43.83	0.00156492	3	1945.94	1.40741	47.7386	0
	High	ETSQDGFAAASR	1	1	1	P50942		0	0	0.00157222	42.73	0.000816002	2	1239.56	0.610954	41.9116	0
	High	GFLTTVIR	1	1	1	P50942		0	0.000593	0.00940803	46.73	5.73276e-05	2	906.542	1.19728	61.3155	0
	High	SLNAQEQAPK	1	1	1	P50942		0	0.000593	0.00561708	43.87	0.000529163	2	1085.56	-0.647016	38.437	0
	High	SSSELQHAK	1	1	1	P50942		0	0.000593	0.00466596	43.14	0.000254776	2	986.49	-0.207303	30.0328	0
	High	NSGVSTTEDPEPAK	1	1	1	P50942		0	0.000593	0.00302817	42.18	0.00136504	2	1431.66	-1.21024	39.559	0
	High	QQNIDTLLGK	1	1	1	P50942		0	0.000593	0.00571361	41.97	0.00109277	2	1129.62	0.47839	55.9245	0
	High	SSEIQLSR	1	1	1	P50942		0	0.000593	0.0121487	41.74	0.000542607	2	919.484	-0.010589	43.5412	0
	High	GENLHPLAYSDAPLK	2	1	1	P50942		0	0.000593	0.00225684	34.37	0.00756781	3	1624.83	-0.319203	54.423	0
	High	YDYGTDNYDTSEK	1	1	1	P50942		0	0.000593	0.0136429	31.76	0.00910191	2	1570.62	0.0498472	46.5062	0
	High	IAIVSETHGLVFRPINSK	1	1	1	P50942		0	0.000593	0.0156598	10.34	0.471596	3	1981.13	2.37663	60.7277	0
	High	ITLTNDEVR	2	1	1	P50942		0	0.001158	0.0213127	28.18	0.0211356	2	1060.56	1.18946	47.7151	0
	High	LNVLPPPPPTSR	1	1	1	P50942		0	0.001626	0.0225773	24.18	0.0359028	2	1287.74	0.173792	54.6473	0
	Medium	ESIPLDATVQSAGIK	1	1	1	P50942		0	0.011874	0.105122	12.97	0.880634	2	1528.82	-0.776455	59.6419	0
	Medium	LNTSQEHSIK	1	1	1	P50942		0	0.026792	0.198801	12.92	0.487532	2	1156.6	0.350714	36.5225	0
	Medium	VAQPIPNK	1	1	1	P50942		0	0.043505	0.288924	11.42	0.118983	2	866.51	0.0424092	38.8537	0
	Low	FVDEKEK	1	1	1	P50942		0	0.073091	0.402603	21.52	0.025369	2	894.457	0.139127	32.2253	1
P16140	V-type proton ATPase subunit B OS=Saccharomyces cerevisiae (strain ATCC 204508 / S288c) GN=VMA2 PE=1 SV=2 - [VATB_YEAST]	438.925	33.46	1	13	15	17	catalytic activity; nucleotide binding; protein binding; transporter activity	cytoplasm; membrane	cell organization and biogenesis; cellular homeostasis; metabolic process; transport	Pf00006; Pf00306; Pf02874	517	57.7134	5.07178
	A2	Sequence	# PSMs	# Proteins	# Protein Groups	Protein Group Accessions	Modifications	ΔCn	q-Value	PEP	IonScore	Exp Value	Charge	MH+ [Da]	ΔM [ppm]	RT [min]	# Missed Cleavages
	High	LALTTAEYLAYQTER	1	1	1	P16140		0	0	7.6766e-06	76.69	4.3715e-07	2	1742.9	0.240177	65.9305	0
	High	AVVGEEALSIEDK	1	1	1	P16140		0	0	3.29524e-06	69.85	2.27731e-06	2	1359.7	-0.0282332	55.8454	0
	High	YNEIVNLTLPDGTVR	1	1	1	P16140		0	0	6.54098e-06	69.75	2.57928e-06	2	1703.9	0.613397	66.8578	0
	High	AIVQVFEGTSGIDVK	1	1	1	P16140		0	0	8.28815e-05	62.26	1.03704e-05	2	1562.84	0.0291748	65.2615	0
	High	AVEQGFNVKPR	2	1	1	P16140		0	0	0.000323924	61.54	1.04166e-05	2	1244.67	-0.729224	44.3341	0
	High	TFITQGAYEDR	1	1	1	P16140		0	0.000593	0.00442573	49.32	0.00018712	2	1300.61	-1.48817	51.8402	0
	High	QGQVLEIR	1	1	1	P16140		0	0.000593	0.00260329	47.87	8.00195e-05	2	942.538	1.01321	48.1766	0
	High	QDFEENGSLER	1	1	1	P16140		0	0.000593	0.00233311	42.02	0.000829037	2	1323.58	0.194319	46.6887	0
	High	KDHGDVSNQLYAK	1	1	1	P16140		0	0.000593	0.00315865	36.48	0.00485796	3	1474.73	-1.2084	39.4593	1
	High	IFDGSGRPIDNGPK	1	1	1	P16140		0	0.000593	0.00218972	24.15	0.0680727	3	1472.75	0.0624568	46.1414	0
	High	GIYPPINVLPSLSR	1	1	1	P16140		0	0.001158	0.0211147	30.75	0.00601598	2	1525.87	-1.23046	71.9505	0
	Medium	SAIGEGmTR	2	1	1	P16140	M7(Oxidation)	0	0.012187	0.114711	25.52	0.0122036	2	937.441	-0.231421	35.5271	0
	Medium	ARDDADEDEEDPDTR	1	1	1	P16140		0	0.023265	0.192463	14.46	0.569373	3	1748.68	-0.298126	36.7783	1
	Low	QAGLVRPTK	1	1	1	P16140		0	0.079786	0.417053	10.55	0.162994	2	969.584	-0.513218	36.7596	0
	Low	SAIGEGmtRK	1	1	1	P16140	M7(Oxidation); T8(Phospho)	0	0.503127	1	13.73	0.39187	3	1145.51	5.18807	30.2672	1
P11076	ADP-ribosylation factor 1 OS=Saccharomyces cerevisiae (strain ATCC 204508 / S288c) GN=ARF1 PE=1 SV=3 - [ARF1_YEAST]	435.709	43.65	2	7	7	12	catalytic activity; nucleotide binding; protein binding; signal transducer activity	cytoplasm; cytosol; Golgi; nucleus	cell communication; cell organization and biogenesis; metabolic process; regulation of biological process; response to stimulus; transport	Pf00025; Pf00071; Pf00448; Pf00503; Pf01926; Pf04670; Pf08477; Pf09439	181	20.5165	7.34229
	A2	Sequence	# PSMs	# Proteins	# Protein Groups	Protein Group Accessions	Modifications	ΔCn	q-Value	PEP	IonScore	Exp Value	Charge	MH+ [Da]	ΔM [ppm]	RT [min]	# Missed Cleavages
	High	NISFTVWDVGGQDR	1	2	1	P11076		0	0	1.0364e-06	83.66	9.55769e-08	2	1593.77	0.000814894	68.7779	0
	High	NTEGVIFVVDSNDR	2	1	1	P11076		0	0	3.31444e-05	77.3	3.53797e-07	2	1564.76	-0.279964	60.9329	0
	High	ILmVGLDGAGK	2	2	1	P11076	M3(Oxidation)	0	0	4.88595e-05	74.9	4.70829e-07	2	1089.6	0.56139	53.757	0
	High	NAAWLVFANK	1	1	1	P11076		0	0	0.000231566	66.47	3.06577e-06	2	1133.61	0.336978	65.907	0
	High	QDLPEAmSAAEITEK	3	2	1	P11076	M7(Oxidation)	0	0	0.00011549	55.69	6.05643e-05	2	1648.77	-0.549314	52.73	0
	High	mLNEDELR	2	2	1	P11076	M1(Oxidation)	0	0.000593	0.00564177	46.46	0.000190922	2	1035.48	0.462243	45.2278	0
	High	LGLHSIR	1	2	1	P11076		0	0.001626	0.0282943	42	6.29463e-05	2	795.483	-0.17004	44.0457	0
P39078	T-complex protein 1 subunit delta OS=Saccharomyces cerevisiae (strain ATCC 204508 / S288c) GN=CCT4 PE=1 SV=2 - [TCPD_YEAST]	431.512	23.3	1	12	12	17	nucleotide binding; protein binding	cytoplasm	metabolic process	Pf00118	528	57.5677	7.92822
	A2	Sequence	# PSMs	# Proteins	# Protein Groups	Protein Group Accessions	Modifications	ΔCn	q-Value	PEP	IonScore	Exp Value	Charge	MH+ [Da]	ΔM [ppm]	RT [min]	# Missed Cleavages
	High	AASTSLSSK	2	1	1	P39078		0	0	2.84668e-05	70.28	3.23459e-07	2	851.447	-0.184853	31.7421	0
	High	GANNmIIDETER	2	1	1	P39078	M5(Oxidation)	0	0	0.000514239	67.8	2.4064e-06	2	1378.62	-2.06534	46.8304	0
	High	GLIAGGGAPEIEISR	2	1	1	P39078		0	0	0.00014721	58.2	1.58924e-05	2	1439.79	0.399345	60.6035	0
	High	LGSADLVEEIDSDGSK	1	1	1	P39078		0	0	0.000123125	51.25	0.000154103	2	1634.77	-0.497578	62.471	0
	High	QmAILHPVAR	3	1	1	P39078	M2(Oxidation)	0	0	0.00160718	25.87	0.0219998	3	1151.64	-0.102223	43.0363	0
	High	KANIIAAR	1	1	1	P39078		0	0.000593	0.0181494	48.41	2.5237e-05	2	856.536	0.002588	36.6834	1
	High	GIHPTIIADSFQSAAK	1	1	1	P39078		0	0.000593	0.00206801	28.87	0.0198468	3	1655.88	0.366156	58.0759	0
	High	NVDLNDIR	1	1	1	P39078		0	0.001158	0.021226	37.57	0.00105866	2	958.496	1.02465	51.0672	0
	High	GEIIISNDGHTILK	1	1	1	P39078		0	0.001626	0.0244556	24.27	0.0368499	2	1509.83	-0.56944	55.1308	0
	High	ANIIAAR	1	1	1	P39078		0	0.006537	0.0642094	30.38	0.00091405	2	728.441	-0.752021	41.033	0
	High	VPSNATFK	1	1	1	P39078		0	0.00879	0.0767623	33.52	0.00220092	2	863.463	0.523182	40.6353	0
	Medium	SVADAIR	1	1	1	P39078		0	0.036507	0.255189	25.04	0.00360328	2	731.405	0.220746	41.6188	0
P25343	Reduced viability upon starvation protein 161 OS=Saccharomyces cerevisiae (strain ATCC 204508 / S288c) GN=RVS161 PE=1 SV=1 - [RV161_YEAST]	421.74	44.91	1	13	14	20	protein binding	cytoplasm; cytoskeleton; membrane	cell organization and biogenesis; conjugation; reproduction; response to stimulus; transport	Pf03114	265	30.2317	6.62451
	A2	Sequence	# PSMs	# Proteins	# Protein Groups	Protein Group Accessions	Modifications	ΔCn	q-Value	PEP	IonScore	Exp Value	Charge	MH+ [Da]	ΔM [ppm]	RT [min]	# Missed Cleavages
	High	LAQIQQYLDQQSR	2	1	1	P25343		0	0	1.19354e-05	59.67	2.13631e-05	2	1590.82	-0.587077	60.0777	0
	High	TIDKEYDmEER	2	1	1	P25343	M8(Oxidation)	0	0	0.00172235	47.44	0.000261438	3	1444.63	0.391659	40.3446	1
	High	DDYANGLLDTK	1	1	1	P25343		0	0.000593	0.00360908	47.66	0.000248524	2	1224.58	2.34753	55.5597	0
	High	TELPQLVSLR	1	1	1	P25343		0	0.000593	0.00602301	45.78	9.11631e-05	2	1155.67	-1.88911	63.7089	0
	High	ETVLDPITK	2	1	1	P25343		0	0.000593	0.0145459	40.38	0.00122774	2	1015.57	2.65708	52.2572	0
	High	LVDKPAK	2	1	1	P25343		0	0.000593	0.0159535	35.39	0.000288383	2	770.477	-0.0959862	30.7417	0
	High	RLVDKPAK	2	1	1	P25343		0	0.001158	0.0212092	24.06	0.00391715	3	926.579	1.23957	31.2505	1
	High	VPYFDPSFEALIK	1	1	1	P25343		0	0.001626	0.0242132	24.98	0.0562307	2	1525.79	0.62527	75.2076	0
	High	KQDFDAAK	1	1	1	P25343		0	0.002921	0.0293566	35.73	0.00177755	2	922.463	0.283008	32.497	1
	High	AGEALQK	1	1	1	P25343		0	0.002921	0.0390383	33.23	0.00125964	2	716.394	0.0196704	31.4003	0
	High	QLDGPLR	1	1	1	P25343		0	0.004598	0.0539874	40.69	9.81065e-05	2	798.447	0.0183828	44.2267	0
	High	GFLDSLR	2	1	1	P25343		0	0.006961	0.0663795	29.12	0.00355139	2	807.436	0.213627	60.8236	0
	Medium	EIEEAIK	1	1	1	P25343		0	0.029677	0.216657	30.33	0.00231707	2	831.448	2.46831	42.2977	0
	Low	AGHSVIIK	1	1	1	P25343		0	0.160794	0.65886	10.56	0.109878	2	824.499	-0.164269	36.7533	0
Q08412	Ubiquitin-binding protein CUE5 OS=Saccharomyces cerevisiae (strain ATCC 204508 / S288c) GN=CUE5 PE=1 SV=1 - [CUE5_YEAST]	412.13	30.41	1	13	13	17	protein binding	cytoplasm	metabolic process	Pf02845	411	46.8418	4.80518
	A2	Sequence	# PSMs	# Proteins	# Protein Groups	Protein Group Accessions	Modifications	ΔCn	q-Value	PEP	IonScore	Exp Value	Charge	MH+ [Da]	ΔM [ppm]	RT [min]	# Missed Cleavages
	High	QTQLEQDELLAR	1	1	1	Q08412		0	0	1.23853e-05	78.98	2.00461e-07	2	1443.74	0.395544	54.5206	0
	High	SNVPESINEDISK	1	1	1	Q08412		0	0	9.96523e-05	69.09	2.3614e-06	2	1431.7	-0.700758	51.5347	0
	High	QLDEQFNSSHSR	2	1	1	Q08412		0	0	0.000178952	54.46	6.10554e-05	2	1447.66	0.395473	41.7664	0
	High	VVAETTYIDTPDTETK	2	1	1	Q08412		0	0	0.000391893	52	0.000165942	2	1782.86	-0.960704	52.4087	0
	High	TTDVDLNSDGKK	2	1	1	Q08412		0	0	0.00146407	45.58	0.000460696	3	1292.63	-0.0500124	37.7274	1
	High	SLQDTANK	1	1	1	Q08412		0	0.000593	0.00738277	45.87	0.000139763	2	876.442	0.0170811	32.6763	0
	High	DSSLLEK	1	1	1	Q08412		0	0.000593	0.0193714	40.66	0.000167508	2	791.414	-0.10739	42.0856	0
	High	DAFPNLEEK	1	1	1	Q08412		0	0.000593	0.0124124	31.71	0.00768962	2	1062.51	-0.660904	54.1986	0
	High	NPEAPAR	1	1	1	Q08412		0	0.002921	0.0344604	35.18	0.00030267	2	754.384	-0.737965	32.3719	0
	High	DLPELTDR	2	1	1	Q08412		0	0.002921	0.0391386	32.72	0.00403596	2	958.483	-0.886196	52.7064	0
	High	VSNWISDAYR	1	1	1	Q08412		0	0.002921	0.0390849	24.43	0.0602166	2	1210.58	-0.319601	57.8246	0
	Medium	DIELPTQPVR	1	1	1	Q08412		0	0.028275	0.205698	15.23	0.325409	2	1167.64	-1.03079	56.361	0
	Medium	KNPEAPAR	1	1	1	Q08412		0	0.046515	0.305451	29.73	0.00356488	2	882.479	-0.00758038	30.6715	1
P15108	ATP-dependent molecular chaperone HSC82 OS=Saccharomyces cerevisiae (strain ATCC 204508 / S288c) GN=HSC82 PE=1 SV=4 - [HSC82_YEAST]	411.899	20.99	2	14	15	18	catalytic activity; nucleotide binding; protein binding	cytoplasm; membrane; mitochondrion	cell organization and biogenesis; metabolic process; response to stimulus	Pf00183; Pf02518; Pf13589	705	80.8497	4.83057
	A2	Sequence	# PSMs	# Proteins	# Protein Groups	Protein Group Accessions	Modifications	ΔCn	q-Value	PEP	IonScore	Exp Value	Charge	MH+ [Da]	ΔM [ppm]	RT [min]	# Missed Cleavages
	High	GVVDSEDLPLNLSR	1	2	1	P15108		0	0	9.37806e-05	66.37	4.49816e-06	2	1513.78	-0.758234	63.3927	0
	High	AELINNLGTIAK	1	2	1	P15108		0	0	3.9968e-05	61.71	6.61037e-06	2	1256.72	-0.928718	59.6699	0
	High	ELISNASDALDK	1	2	1	P15108		0	0	0.000699759	61.4	1.15548e-05	2	1275.64	-2.2037	52.7851	0
	High	NIYYITGESLK	1	2	1	P15108		0	0	0.000319317	60.67	1.61552e-05	2	1300.68	0.110016	59.27	0
	High	LLDAPAAIR	1	2	1	P15108		0	0	0.00155731	54.66	6.83959e-06	2	939.561	-1.76341	52.7867	0
	High	NPSDITQEEYNAFYK	1	2	1	P15108		0	0	0.000465309	42.38	0.00186436	2	1818.82	0.621373	60.6481	0
	High	TLVDITK	3	2	1	P15108		0	0.000593	0.00621634	53.65	4.30497e-06	2	789.473	1.0633	48.256	0
	High	TFEISPK	1	2	1	P15108		0	0.000593	0.00648898	45.49	9.18086e-05	2	821.44	-0.403267	47.6456	0
	High	DSGIGmTK	1	2	1	P15108	M6(Oxidation)	0	0.000593	0.00694397	43.82	4.56449e-05	2	824.381	-0.681821	31.6844	0
	High	LGVHEDTQNR	1	2	1	P15108		0	0.001626	0.0280259	30.01	0.0179586	2	1168.57	-0.389657	36.1674	0
	High	AILFIPK	1	2	1	P15108		0	0.004994	0.0560559	40.06	0.00028109	2	801.523	-0.493458	60.9345	0
	Medium	EYEPLTK	1	2	1	P15108		0	0.021151	0.165945	26.25	0.00948549	2	879.446	0.621296	42.642	0
	Medium	ITPKPEEK	2	1	1	P15108		0	0.021151	0.166933	11.49	0.180942	3	941.531	0.427496	32.1745	0
	Medium	YQALSDPK	1	1	1	P15108		0	0.022367	0.187637	25.42	0.020239	2	921.468	0.449149	41.2993	0
	Low	VKEEVQELEELNK	1	2	1	P15108		0.1765			13.78	0.871091	3	1586.83	0.367196	53.7617	1
P40495	Homoisocitrate dehydrogenase, mitochondrial OS=Saccharomyces cerevisiae (strain ATCC 204508 / S288c) GN=LYS12 PE=1 SV=1 - [LYS12_YEAST]	403.316	29.92	1	11	12	17	catalytic activity; metal ion binding; nucleotide binding	mitochondrion	metabolic process	Pf00180	371	40.0441	8.01611
	A2	Sequence	# PSMs	# Proteins	# Protein Groups	Protein Group Accessions	Modifications	ΔCn	q-Value	PEP	IonScore	Exp Value	Charge	MH+ [Da]	ΔM [ppm]	RT [min]	# Missed Cleavages
	High	VEGYSSPIVALR	2	1	1	P40495		0	0	1.37942e-05	82.66	8.07581e-08	2	1290.7	-0.971725	59.376	0
	High	SNVLSQSDGLFR	1	1	1	P40495		0	0	4.88184e-06	79.32	2.14603e-07	2	1322.67	0.0984706	60.3235	0
	High	ASTQQVVDDVLSR	1	1	1	P40495		0	0	3.29311e-05	74.4	7.29787e-07	2	1417.73	-0.268386	62.0836	0
	High	GIANPIATIR	1	1	1	P40495		0	0.000593	0.00227024	56.01	9.39791e-06	2	1025.61	3.10996	56.6652	0
	High	ISEIATR	1	1	1	P40495		0	0.000593	0.01009	48.59	5.53427e-05	2	789.446	-0.169237	39.5637	0
	High	GKPIDmVIVR	3	1	1	P40495	M6(Oxidation)	0	0.000593	0.0138997	37.78	0.00237583	3	1143.66	-0.342599	46.8061	0
	High	GQATLTVTHK	1	1	1	P40495		0	0.000593	0.0160255	37.32	0.000889695	2	1055.58	-0.137541	37.3755	0
	High	SLTIGLIPGDGIGK	2	1	1	P40495		0	0.000593	0.0174749	21.48	0.0462289	2	1340.78	-0.805466	66.6835	0
	High	AVDANLR	1	1	1	P40495		0	0.004598	0.0519252	38.67	0.00021733	2	758.415	-0.397583	38.9164	0
	Medium	ALPDETVK	1	1	1	P40495		0	0.011874	0.112271	23.99	0.00977611	2	872.473	0.323848	42.4543	0
	Medium	EVIPAGK	2	1	1	P40495		0	0.015506	0.148251	18.63	0.0136763	2	713.419	-0.889519	38.5519	0
	Low	RISEIATR	1	1	1	P40495		0	0.081814	0.424949	17.95	0.147499	2	945.548	0.391235	38.2843	1
P28274	CTP synthase 1 OS=Saccharomyces cerevisiae (strain ATCC 204508 / S288c) GN=URA7 PE=1 SV=2 - [URA7_YEAST]	401.992	31.78	3	17	17	23	catalytic activity; nucleotide binding	cytoplasm; cytosol	metabolic process	Pf00117; Pf06418	579	64.6691	6.01123
	A2	Sequence	# PSMs	# Proteins	# Protein Groups	Protein Group Accessions	Modifications	ΔCn	q-Value	PEP	IonScore	Exp Value	Charge	MH+ [Da]	ΔM [ppm]	RT [min]	# Missed Cleavages
	High	YVVVSGGVISGIGK	1	3	1	P28274		0	0	1.3817e-06	77.16	1.40386e-07	2	1334.77	0.0753949	60.4902	0
	High	GTEGmVLAAR	2	1	1	P28274	M5(Oxidation)	0	0	5.15e-05	67.35	1.61068e-06	2	1020.52	0.721153	42.7143	0
	High	ATTGNFDESmETVK	1	1	1	P28274	M10(Oxidation)	0	0	5.06799e-05	63.62	6.17005e-06	2	1545.67	-0.113036	44.7777	0
	High	LYGDVSEVHER	1	1	1	P28274		0	0	0.000267815	42.22	0.000923678	3	1303.63	0.233266	45.3391	0
	High	DSHSAEFYPDIDEK	3	1	1	P28274		0	0	8.09406e-05	35.48	0.00537964	3	1652.71	0.456708	54.0621	0
	High	LKLDEISLTEEEK	1	1	1	P28274		0	0.000593	0.00773446	44.79	0.000620643	2	1546.82	0.0603114	58.5977	1
	High	mVDELENNGLIFVGK	1	1	1	P28274	M1(Oxidation)	0	0.000593	0.00298093	41.83	0.00166661	2	1693.85	-0.456657	65.7831	0
	High	TKPTQAAIK	2	3	1	P28274		0	0.000593	0.0190995	36.53	0.000989373	2	957.573	0.0639535	32.3512	0
	High	WVEATDLEPEAQESNK	2	1	1	P28274		0	0.000593	0.00788453	31.96	0.0177029	2	1845.85	0.432563	56.4838	0
	High	FHEAWNmVSTADGILIPGGFGVR	1	1	1	P28274	M7(Oxidation)	0	0.000593	0.00315267	20.54	0.375309	3	2490.23	0.575626	72.1365	0
	High	IYSHVIAK	2	1	1	P28274		0	0.001158	0.0200628	27.58	0.0235686	2	930.541	-0.189522	39.8512	0
	High	mIDYLHAR	1	1	1	P28274	M1(Oxidation)	0	0.002921	0.0328828	12.83	0.578526	3	1034.51	0.331179	46.3935	0
	High	GVLASSTGmLmK	1	1	1	P28274	M9(Oxidation); M11(Oxidation)	0	0.003817	0.0453704	22.59	0.0746344	2	1226.61	0.0871063	47.3601	0
	High	KLYGDVSEVHER	1	1	1	P28274		0	0.003817	0.0466155	19.58	0.205988	3	1431.72	0.937606	43.5112	1
	High	YLGVTLTK	1	1	1	P28274		0	0.008416	0.0751686	25.02	0.00409207	2	894.529	-0.265907	53.9977	0
	High	LDEISLTEEEK	1	1	1	P28274		0	0.009084	0.0812297	18.8	0.235309	2	1305.64	-0.0504946	54.0277	0
	Medium	DSYLSVIK	1	1	1	P28274		0	0.013395	0.130134	18.92	0.0686047	2	924.504	-0.188963	57.3367	0
P53860	Phosphatidylinositol transfer protein PDR16 OS=Saccharomyces cerevisiae (strain ATCC 204508 / S288c) GN=PDR16 PE=1 SV=1 - [PDR16_YEAST]	393.253	56.13	1	15	18	25	protein binding; transporter activity	cytoplasm; endoplasmic reticulum; membrane	metabolic process; regulation of biological process; response to stimulus; transport	Pf00650; Pf03765	351	40.6884	7.95752
	A2	Sequence	# PSMs	# Proteins	# Protein Groups	Protein Group Accessions	Modifications	ΔCn	q-Value	PEP	IonScore	Exp Value	Charge	MH+ [Da]	ΔM [ppm]	RT [min]	# Missed Cleavages
	High	FQSFGGIVGLSEVDLR	1	1	1	P53860		0	0	7.25999e-07	96.1	5.16716e-09	2	1723.9	-0.233612	74.1449	0
	High	NELDSLYGGDLK	1	1	1	P53860		0	0	0.000331437	54.93	7.00578e-05	2	1323.64	0.0971292	60.1314	0
	High	ITADLVAVENESGK	2	1	1	P53860		0	0	0.00042137	50.57	0.000174523	2	1445.75	-0.896048	55.2049	0
	High	EVLHILQTHYPER	1	1	1	P53860		0	0	5.58919e-05	43.1	0.000923233	3	1634.87	0.48659	54.445	0
	High	LIHPFIDPLTR	2	1	1	P53860		0	0	0.00010988	30.22	0.0051808	3	1321.76	0.337374	63.3489	0
	High	NLINIDKPIK	1	1	1	P53860		0	0.000593	0.00353435	44.46	4.47621e-05	2	1167.71	-1.5672	53.2669	0
	High	YNHDVYWPALVETAR	2	1	1	P53860		0	0.000593	0.00544614	30.08	0.0276853	3	1833.89	0.581925	65.0516	0
	High	SEDDLKPLEEEEK	1	1	1	P53860		0	0.000593	0.0173317	26.49	0.0472337	2	1560.73	-0.56969	48.9977	0
	High	QVILGYENDARPILYLKPGR	1	1	1	P53860		0	0.000593	0.00925049	14.45	0.287138	3	2315.3	3.41026	64.1333	0
	High	HFSNPDLK	2	1	1	P53860		0	0.001158	0.0202919	35.82	0.00123055	2	957.48	0.677285	40.4649	0
	High	EKPLTGEQQK	3	1	1	P53860		0	0.002921	0.0345506	25.55	0.0405381	2	1157.62	-0.206437	31.967	0
	High	EKLVFDEPFVK	1	1	1	P53860		0	0.002921	0.0365949	18.59	0.190932	3	1350.73	-0.526632	61.3709	1
	High	NKSEDDLKPLEEEEK	1	1	1	P53860		0	0.002921	0.0305294	11.93	1.61585	3	1802.87	0.0290666	46.1698	1
	Medium	ELPASIAIPK	1	1	1	P53860		0	0.030515	0.220256	15.76	0.0663651	2	1038.62	0.941274	58.5177	0
	Medium	qVQHLVFmLER	1	1	1	P53860	N-Term(Gln->pyro-Glu); M8(Oxidation)	0	0.042532	0.285067	25.08	0.0493625	2	1398.72	-0.524401	67.7931	0
	Low	DYPDVPK	1	1	1	P53860		0	0.09362	0.451459	24.53	0.0116282	2	833.404	0.130829	45.6498	0
	Low	mYDEVLK	2	1	1	P53860	M1(Oxidation)	0	0.095411	0.459427	20.25	0.0641961	2	913.434	0.461182	45.739	0
	Low	EAPEDPK	1	1	1	P53860		0	0.110843	0.49613	12.11	0.061372	2	785.368	0.207693	30.7042	0
P26786	40S ribosomal protein S7-A OS=Saccharomyces cerevisiae (strain ATCC 204508 / S288c) GN=RPS7A PE=1 SV=4 - [RS7A_YEAST]	379.55	47.89	1	5	11	20	DNA binding; structural molecule activity	cytoplasm; nucleus; ribosome	cell organization and biogenesis; metabolic process; regulation of biological process; response to stimulus	Pf01251	190	21.609	9.83252
	A2	Sequence	# PSMs	# Proteins	# Protein Groups	Protein Group Accessions	Modifications	ΔCn	q-Value	PEP	IonScore	Exp Value	Charge	MH+ [Da]	ΔM [ppm]	RT [min]	# Missed Cleavages
	High	QIVFEIPSETH	1	1	1	P26786		0	0	0.000410842	53.16	7.17342e-05	2	1299.66	0.857083	63.5436	0
	High	LESFQAVYNK	2	2	2	P26786;P48164		0	0	0.00179641	46.83	0.000256252	2	1198.61	-0.529414	53.43	0
	High	ILEDLVFPTEIVGK	2	1	1	P26786		0	0	0.000366484	45.77	0.000235717	2	1572.89	-0.974565	74.6928	0
	High	YLVGGNK	2	2	2	P26786;P48164		0	0	0.00132842	42.16	6.06694e-05	2	750.414	-0.263982	39.5825	0
	High	DVQQIDYK	2	2	2	P26786;P48164		0	0.000593	0.0140729	41.04	0.000755564	2	1008.5	2.23935	44.4398	0
	High	AELRPLQFK	2	1	1	P26786		0	0.000593	0.00490773	34.04	0.00447709	2	1101.64	-0.0310528	52.1519	0
	High	HVIFLAER	3	2	2	P26786;P48164		0	0.001626	0.0245555	39.63	0.000446461	2	984.563	-0.0240729	50.6111	0
	High	EIDVAGGK	1	1	1	P26786		0	0.001626	0.0271336	37.96	0.000255929	2	788.415	-0.396898	38.2497	0
	High	TLTAVHDK	2	2	2	P26786;P48164		0	0.004191	0.0480608	30.76	0.00256035	2	884.484	-0.151759	33.5867	0
	Medium	EIDVAGGKK	1	1	1	P26786		0	0.011874	0.103684	34.27	0.00353535	2	916.51	-0.00768251	34.8744	1
	Medium	qIVFEIPSETH	1	1	1	P26786	N-Term(Gln->pyro-Glu)	0	0.041369	0.276261	15.66	0.403391	2	1282.63	-0.798053	73.1266	0
	Low	ILPKPSR	1	2	2	P26786;P48164		0	0.190014	0.718092	16.82	0.0207477	2	810.519	-0.905393	37.4476	0
B3LI22	40S ribosomal protein S0-A OS=Saccharomyces cerevisiae (strain RM11-1a) GN=RPS0A PE=3 SV=1 - [RSSA1_YEAS1]	376.917	48.41	1	1	8	15	structural molecule activity	cytoplasm; ribosome	cell organization and biogenesis; metabolic process	Pf00318	252	28.0072	4.71631
	A2	Sequence	# PSMs	# Proteins	# Protein Groups	Protein Group Accessions	Modifications	ΔCn	q-Value	PEP	IonScore	Exp Value	Charge	MH+ [Da]	ΔM [ppm]	RT [min]	# Missed Cleavages
	High	IIAAIPNPEDVVAISSR	3	2	2	B3LI22;B3LT19		0	0	1.07675e-05	67.72	1.78342e-06	2	1764.99	-0.207525	70.771	0
	High	FAAHTGATPIAGR	2	2	2	B3LI22;B3LT19		0	0	8.352e-06	64.67	4.24785e-06	2	1269.67	-0.146469	43.0395	0
	High	FTPGSFTNYITR	2	2	2	B3LI22;B3LT19		0	0	0.000187806	61.31	1.17967e-05	2	1403.7	0.471057	64.3822	0
	High	sLPATFDLTPEDAQLLLAANTHLGAR	1	2	2	B3LI22;B3LT19	N-Term(Acetyl)	0	0	0.000103714	33.41	0.012199	3	2777.44	-0.978698	83.8807	0
	High	NVQVHQEPYVFNARPDGVHVINVGK	3	2	2	B3LI22;B3LT19		0	0	0.000154951	27.2	0.0546867	4	2816.46	0.154141	58.1613	0
	High	SDAQAIK	1	1	1	B3LI22		0	0.000593	0.011519	49.85	1.34568e-05	2	732.388	-0.281226	30.4326	0
	High	TQPWSImPDLYFYR	1	2	2	B3LI22;B3LT19	M7(Oxidation)	0	0.006537	0.0634847	24.83	0.100957	2	1832.87	-1.43953	74.0727	0
	Medium	LVIVTDPR	2	2	2	B3LI22;B3LT19		0	0.011874	0.111479	26.52	0.00501398	2	912.551	-0.695327	50.5314	0
B3LT19	40S ribosomal protein S0-B OS=Saccharomyces cerevisiae (strain RM11-1a) GN=RPS0B PE=3 SV=1 - [RSSA2_YEAS1]	375.58	48.41	1	1	8	16	structural molecule activity	cytoplasm; ribosome	cell organization and biogenesis; metabolic process	Pf00318	252	27.9453	4.75439
	A2	Sequence	# PSMs	# Proteins	# Protein Groups	Protein Group Accessions	Modifications	ΔCn	q-Value	PEP	IonScore	Exp Value	Charge	MH+ [Da]	ΔM [ppm]	RT [min]	# Missed Cleavages
	High	IIAAIPNPEDVVAISSR	3	2	2	B3LI22;B3LT19		0	0	1.07675e-05	67.72	1.78342e-06	2	1764.99	-0.207525	70.771	0
	High	FAAHTGATPIAGR	2	2	2	B3LI22;B3LT19		0	0	8.352e-06	64.67	4.24785e-06	2	1269.67	-0.146469	43.0395	0
	High	FTPGSFTNYITR	2	2	2	B3LI22;B3LT19		0	0	0.000187806	61.31	1.17967e-05	2	1403.7	0.471057	64.3822	0
	High	sLPATFDLTPEDAQLLLAANTHLGAR	1	2	2	B3LI22;B3LT19	N-Term(Acetyl)	0	0	0.000103714	33.41	0.012199	3	2777.44	-0.978698	83.8807	0
	High	NVQVHQEPYVFNARPDGVHVINVGK	3	2	2	B3LI22;B3LT19		0	0	0.000154951	27.2	0.0546867	4	2816.46	0.154141	58.1613	0
	High	LDAQAIK	2	1	1	B3LT19		0	0.000593	0.00891888	42.69	9.15059e-05	2	758.441	0.0806418	40.8847	0
	High	TQPWSImPDLYFYR	1	2	2	B3LI22;B3LT19	M7(Oxidation)	0	0.006537	0.0634847	24.83	0.100957	2	1832.87	-1.43953	74.0727	0
	Medium	LVIVTDPR	2	2	2	B3LI22;B3LT19		0	0.011874	0.111479	26.52	0.00501398	2	912.551	-0.695327	50.5314	0
P05750	40S ribosomal protein S3 OS=Saccharomyces cerevisiae (strain ATCC 204508 / S288c) GN=RPS3 PE=1 SV=5 - [RS3_YEAST]	363.606	53.75	1	11	11	15	catalytic activity; RNA binding; structural molecule activity	cytoplasm; ribosome	metabolic process; transport	Pf00189; Pf07650	240	26.4862	9.40771
	A2	Sequence	# PSMs	# Proteins	# Protein Groups	Protein Group Accessions	Modifications	ΔCn	q-Value	PEP	IonScore	Exp Value	Charge	MH+ [Da]	ΔM [ppm]	RT [min]	# Missed Cleavages
	High	ELAEEGYSGVEVR	1	1	1	P05750		0	0	1.52622e-05	79.35	2.35774e-07	2	1437.69	-0.230208	52.2509	0
	High	FADGFLIHSGQPVNDFIDTATR	1	1	1	P05750		0	0	3.38359e-06	56.82	9.00509e-05	3	2421.18	-1.14121	71.7005	0
	High	INELTLLVQK	1	1	1	P05750		0	0	8.27466e-05	53.28	2.79587e-05	2	1170.71	0.499839	63.6044	0
	High	ALPDAVTIIEPK	1	1	1	P05750		0	0	0.000409635	51.57	3.51796e-05	2	1266.73	1.11138	63.388	0
	High	YAPGTIVLYAER	1	1	1	P05750		0	0	0.00148938	43.45	0.000666488	2	1352.72	0.234864	61.0984	0
	High	YVmESGAK	2	1	1	P05750	M3(Oxidation)	0	0.000593	0.00435999	49.72	5.38631e-05	2	900.413	0.144758	32.2397	0
	High	EEEPILAPSVK	2	1	1	P05750		0	0.000593	0.0152446	28.84	0.01058	2	1211.65	-0.872252	52.6546	0
	High	TQDVLGENGR	1	1	1	P05750		0	0.001626	0.0220719	34.78	0.00316027	2	1088.53	0.221853	41.3685	0
	High	AAYGVVR	1	1	1	P05750		0	0.002921	0.0295474	44	3.97164e-05	2	735.415	0.0982517	41.2408	0
	High	DYRPAEETEAQAEPVEA	1	1	1	P05750		0	0.008416	0.0754861	13.39	1.26447	2	1904.85	-1.438	51.0056	0
	Medium	QGVLGIK	3	1	1	P05750		0	0.041369	0.274966	24.46	0.00357248	2	714.451	0.288478	47.5161	0
P21576	Vacuolar protein sorting-associated protein 1 OS=Saccharomyces cerevisiae (strain ATCC 204508 / S288c) GN=VPS1 PE=1 SV=2 - [VPS1_YEAST]	360.493	26.28	2	16	19	24	catalytic activity; nucleotide binding	cytoplasm; cytoskeleton; endosome; membrane	cell division; cell organization and biogenesis; metabolic process; transport	Pf00350; Pf01031; Pf02212	704	78.6877	7.91357
	A2	Sequence	# PSMs	# Proteins	# Protein Groups	Protein Group Accessions	Modifications	ΔCn	q-Value	PEP	IonScore	Exp Value	Charge	MH+ [Da]	ΔM [ppm]	RT [min]	# Missed Cleavages
	High	VPVGDQPPDIER	2	1	1	P21576		0	0	0.000496038	64.89	5.12457e-06	2	1321.68	0.276261	48.9619	0
	High	ELSSQELSGGAR	1	1	1	P21576		0	0	0.000393478	60.95	1.16913e-05	2	1233.61	-0.0406187	44.8352	0
	High	RPLVLQLINR	1	1	1	P21576		0	0	0.00101245	32.18	0.000605341	3	1221.78	-0.0539918	62.0883	0
	High	QDIEELTK	1	1	1	P21576		0	0.000593	0.0112421	41.5	0.000559277	2	975.499	-0.0472816	46.8635	0
	High	LAALESPPPVLK	2	1	1	P21576		0	0.000593	0.00527795	41.04	0.000251855	2	1234.74	-0.571406	58.881	0
	High	VTGANSGISSVPINLR	1	1	1	P21576		0	0.000593	0.00916334	36.38	0.00284228	2	1584.87	-0.424467	58.7788	0
	High	AEQTYINTAHPDLLK	1	1	1	P21576		0	0.000593	0.00633834	32.99	0.012232	3	1713.88	-0.196682	55.0252	0
	High	ETDKVTGANSGISSVPINLR	1	1	1	P21576		0	0.000593	0.00651618	23.75	0.0862369	3	2058.08	-0.146118	57.2125	1
	High	YGYIPVINR	1	1	1	P21576		0	0.002921	0.0307404	24.69	0.0373588	2	1094.6	0.85513	59.2481	0
	High	ETmETEVIK	1	1	1	P21576	M3(Oxidation)	0	0.004191	0.0493509	32.41	0.00620046	2	1095.52	0.980026	40.8596	0
	High	mDEHLISTINK	2	1	1	P21576	N-Term(Acetyl); M1(Oxidation)	0	0.008055	0.0712498	19.75	0.207084	2	1358.66	-0.0488691	53.6096	0
	High	APVmEEK	2	1	1	P21576	M4(Oxidation)	0	0.009084	0.0801046	33.21	0.00152809	2	819.392	0.117119	30.4788	0
	High	GTGIVTR	1	2	2	P54861;P21576		0	0.009404	0.0848943	35.51	0.000280524	2	703.409	-0.744963	36.2535	0
	Medium	EVDPEGTR	1	1	1	P21576		0	0.011338	0.0892201	32.07	0.0023593	2	902.421	-0.0864537	35.7638	0
	Medium	SSVLENIVGR	1	1	1	P21576		0	0.011874	0.110217	14.6	0.530507	2	1073.6	1.03916	59.9858	0
	Medium	TGKPLPTQPSSSK	2	1	1	P21576		0	0.022367	0.181395	12.23	0.574475	2	1327.72	0.325518	36.6584	0
	Medium	QIISQPK	1	1	1	P21576		0	0.031632	0.236145	17.52	0.0265516	2	813.483	-0.39307	39.9653	0
	Medium	TIGVLTK	1	3	2	P21576;P54861		0	0.043011	0.285757	21.55	0.00698184	2	731.466	-0.205455	45.3614	0
	Low	FYNFDEIR	1	1	1	P21576		0	0.082729	0.429626	10.76	0.898222	2	1103.52	1.32861	60.8846	0
P32589	Heat shock protein homolog SSE1 OS=Saccharomyces cerevisiae (strain ATCC 204508 / S288c) GN=SSE1 PE=1 SV=4 - [HSP7F_YEAST]	359.104	33.33	1	20	21	26	enzyme regulator activity; nucleotide binding; protein binding	cytoplasm	metabolic process; regulation of biological process; response to stimulus	Pf00012	693	77.3185	5.22412
	A2	Sequence	# PSMs	# Proteins	# Protein Groups	Protein Group Accessions	Modifications	ΔCn	q-Value	PEP	IonScore	Exp Value	Charge	MH+ [Da]	ΔM [ppm]	RT [min]	# Missed Cleavages
	High	GIDIVVNEVSNR	2	1	1	P32589		0	0	8.95072e-05	58.11	2.34879e-05	2	1314.7	-0.0394206	59.0967	0
	High	YEELASLGNIIR	1	2	1	P32589		0	0	0.000187772	38.48	0.00259688	2	1377.74	-0.0588531	67.8182	0
	High	YNIADAAR	1	2	1	P32589		0	0.000593	0.00886837	47.05	0.000134125	2	893.448	0.235274	45.9138	0
	High	YLGETGK	2	1	1	P32589		0	0.000593	0.00676975	44.55	3.49921e-05	2	767.393	0.0767741	37.4988	0
	High	NTVANLK	1	1	1	P32589		0	0.000593	0.0141758	42.7	9.66657e-05	2	759.436	-0.483025	37.5401	0
	High	TDLPEGEEKPR	1	1	1	P32589		0	0.000593	0.0108149	37.77	0.00223926	2	1270.63	-0.0585265	39.9325	0
	High	AEEWLYDEGFDSIK	1	1	1	P32589		0	0.000593	0.00384079	31.4	0.0180022	2	1701.76	-0.57472	68.8971	0
	High	IVNDVTAAGVSYGIFK	1	1	1	P32589		0	0.000593	0.00297257	29.26	0.0174901	2	1653.88	-0.239652	66.4183	0
	High	NTLEEYIYTLR	1	1	1	P32589		0	0.000593	0.0162938	27.56	0.0400762	2	1414.72	-0.561748	70.9706	0
	High	IIGLDYHHPDFEQESK	2	1	1	P32589		0	0.000593	0.0038216	16.51	0.689057	3	1927.92	-0.179101	56.1454	0
	High	QVEDEDHmEVFPAGSSFPSTK	1	1	1	P32589	M8(Oxidation)	0	0.000593	0.00400662	15.24	1.08918	3	2353.03	-0.376526	55.7114	0
	High	FEDIHPYSVSYSWDK	1	1	1	P32589		0	0.000593	0.0134886	13.34	1.34631	3	1872.84	-0.121838	61.6563	0
	High	EELEELVKPLLER	2	1	1	P32589		0	0.000593	0.0109005	10.84	0.898311	3	1596.88	-0.591337	71.0381	0
	High	LVAETEDR	1	2	1	P32589		0	0.002921	0.0411581	41.78	0.000550907	2	932.468	-0.753199	37.5386	0
	High	SKQEASQmAAmAEK	1	1	1	P32589	M8(Oxidation); M11(Oxidation)	0	0.004994	0.0552546	24.12	0.0693191	3	1541.7	1.03212	32.1808	1
	High	LVELDDKK	2	1	1	P32589		0	0.008055	0.0722629	39.01	0.000797579	2	959.541	-0.150371	40.1608	1
	Medium	ENEmLAQDK	1	1	1	P32589	M4(Oxidation)	0	0.011874	0.112897	26.49	0.0146974	2	1093.48	-0.443314	35.3686	0
	Medium	LQGmLNK	1	1	1	P32589	M4(Oxidation)	0	0.022367	0.17907	22.67	0.0127077	2	819.44	1.23123	35.7275	0
	Medium	ILTAAEK	1	1	1	P32589		0	0.029677	0.214115	21.26	0.0145893	2	745.445	-1.21358	37.5338	0
	Medium	VTEPVTK	1	1	1	P32589		0	0.046515	0.312917	20.43	0.0117745	2	773.44	0.124103	35.4111	0
	Low	KLNELIEK	1	1	1	P32589		0	0.057072	0.332228	23.42	0.0284368	2	986.588	-0.0618353	44.0237	1
Q07878	Vacuolar protein sorting-associated protein 13 OS=Saccharomyces cerevisiae (strain ATCC 204508 / S288c) GN=VPS13 PE=1 SV=1 - [VPS13_YEAST]	344.741	6.87	1	18	20	21		endosome; Golgi; membrane; mitochondrion	cell organization and biogenesis; transport	Pf06650; Pf12624	3144	357.625	5.60498
	A2	Sequence	# PSMs	# Proteins	# Protein Groups	Protein Group Accessions	Modifications	ΔCn	q-Value	PEP	IonScore	Exp Value	Charge	MH+ [Da]	ΔM [ppm]	RT [min]	# Missed Cleavages
	High	SVPVEYAYDSDIR	1	1	1	Q07878		0	0	1.92917e-05	77.65	3.3671e-07	2	1513.72	-0.641678	56.9965	0
	High	NETFNADLGGLR	1	1	1	Q07878		0	0	0.000201786	45.08	0.000561925	2	1306.64	1.25137	58.1866	0
	High	GLSVTQDLEFQR	1	1	1	Q07878		0	0	0.000255812	44.71	0.000615278	2	1392.71	-0.607593	61.0382	0
	High	GHSEmDPAFSFDILTQR	1	1	1	Q07878	M5(Oxidation)	0	0	0.000367286	42.72	0.00174268	3	1966.9	1.18487	67.5088	0
	High	YSTGSmHVNFIESAVNR	1	1	1	Q07878	M6(Oxidation)	0	0	0.00114901	30.64	0.0284783	3	1927.9	0.573164	55.8786	0
	High	IEILLDK	1	1	1	Q07878		0	0.000593	0.00232915	57.47	6.08806e-06	2	843.519	-0.118609	56.7136	0
	High	NLISSGVEK	1	1	1	Q07878		0	0.000593	0.0124087	41.98	0.000538789	2	946.521	0.260091	45.8695	0
	High	FSLEDGSPNALYK	1	1	1	Q07878		0	0.000593	0.00356311	40.76	0.00183842	2	1440.7	-0.496009	60.1615	0
	High	VIEIAPR	1	1	1	Q07878		0	0.000593	0.0178569	35.01	0.000314753	2	797.488	0.245118	46.8367	0
	High	EIENHPVISGSISK	1	1	1	Q07878		0	0.000593	0.00511313	32.78	0.00967467	3	1509.79	0.481364	47.0562	0
	High	HYTTQFVYQIHK	1	1	1	Q07878		0	0.001626	0.0250694	18.97	0.263038	3	1564.79	0.261704	50.9771	0
	High	VTTLLNK	1	1	1	Q07878		0	0.002921	0.0337608	28.96	0.00266821	2	788.488	0.614395	44.3075	0
	High	INTASSTNDFR	1	1	1	Q07878		0	0.002921	0.0425217	23.76	0.0717339	2	1225.58	-0.152821	43.6984	0
	High	ILSTQSENK	1	1	1	Q07878		0	0.008055	0.0713822	23.71	0.0402191	2	1019.54	-0.130066	35.8504	0
	High	EFFDAImSK	1	1	1	Q07878	M7(Oxidation)	0	0.009084	0.0805366	21.22	0.0743766	2	1103.51	0.685287	58.3317	0
	Medium	NIAIAVR	1	1	1	Q07878		0	0.020997	0.165635	29.03	0.0012473	2	756.474	1.30753	48.0268	0
	Medium	STTTVLDmQK	1	1	1	Q07878	M8(Oxidation)	0	0.031966	0.243776	13.73	0.876941	2	1139.56	0.65202	41.5525	0
	Medium	YAIKPHQSK	1	1	1	Q07878		0	0.045665	0.298806	11.6	0.601893	3	1071.6	0.623086	33.0795	0
	Low	mEAVNVIFNDDSIK	1	1	1	Q07878	M1(Oxidation)	0	0.120913	0.531323	17.36	0.606976	2	1610.78	1.27751	62.6234	0
	Low	VFGHLPR	1	1	1	Q07878		0	0.223039	0.77483	13.51	0.0444601	2	825.471	-2.89852	44.9834	0
	Low	VtTLLNK	1	1	1	Q07878	T2(Phospho)	0.5217			11.08	0.41331	2	868.453	-1.57639	37.8107	0
P60010	Actin OS=Saccharomyces cerevisiae (strain ATCC 204508 / S288c) GN=ACT1 PE=1 SV=1 - [ACT_YEAST]	327.602	23.2	1	8	8	12	catalytic activity; nucleotide binding; protein binding; structural molecule activity	cytoplasm; cytoskeleton	cell organization and biogenesis; cellular component movement; metabolic process; regulation of biological process; response to stimulus; transport	Pf00022	375	41.6629	5.68115
	A2	Sequence	# PSMs	# Proteins	# Protein Groups	Protein Group Accessions	Modifications	ΔCn	q-Value	PEP	IonScore	Exp Value	Charge	MH+ [Da]	ΔM [ppm]	RT [min]	# Missed Cleavages
	High	GYSFSTTAER	1	1	1	P60010		0	0	0.000397307	62.02	5.84094e-06	2	1118.51	0.297698	47.7167	0
	High	SYELPDGQVITIGNER	2	1	1	P60010		0	0	0.000119032	57.2	5.08758e-05	2	1790.89	-0.122882	66.2553	0
	High	AGFAGDDAPR	2	1	1	P60010		0	0	0.000852051	52.29	4.13141e-05	2	976.448	0.124524	42.0588	0
	High	DSYVGDEAQSK	1	1	1	P60010		0	0.000593	0.00228111	43.55	0.000364296	2	1198.52	0.393298	39.7294	0
	High	EITALAPSSmK	1	1	1	P60010	M10(Oxidation)	0	0.000593	0.0117137	39.73	0.00144723	2	1163.6	-0.115608	46.2219	0
	High	AVFPSIVGRPR	2	1	1	P60010		0	0.000593	0.00833977	24.19	0.0224829	3	1198.71	0.559043	54.7959	0
	High	IIAPPER	2	1	1	P60010		0	0.001626	0.0247451	47.29	1.86196e-05	2	795.472	0.0469821	43.3305	0
	High	IWHHTFYNELR	1	1	1	P60010		0	0.001626	0.0230176	26.19	0.0477266	3	1515.75	2.20702	52.2022	0
P06367	40S ribosomal protein S14-A OS=Saccharomyces cerevisiae (strain ATCC 204508 / S288c) GN=RPS14A PE=1 SV=5 - [RS14A_YEAST]	322.04	60.58	2	6	6	10	RNA binding; structural molecule activity	cytoplasm; nucleus; ribosome	cell organization and biogenesis; metabolic process	Pf00411	137	14.5277	10.7261
	A2	Sequence	# PSMs	# Proteins	# Protein Groups	Protein Group Accessions	Modifications	ΔCn	q-Value	PEP	IonScore	Exp Value	Charge	MH+ [Da]	ΔM [ppm]	RT [min]	# Missed Cleavages
	High	TPGPGGQAALR	2	2	1	P06367		0	0	6.60434e-05	79.77	1.00694e-07	2	1024.55	0.508882	41.5777	0
	High	IEDVTPVPSDSTR	2	2	1	P06367		0	0	2.27268e-05	66.76	4.77604e-06	2	1415.7	1.99043	47.8529	0
	High	DNSQVFGVAR	1	2	1	P06367		0	0	0.000305619	58.07	2.0976e-05	2	1092.54	0.856489	49.7331	0
	High	ADRDESSPYAAmLAAQDVAAK	1	2	1	P06367	M12(Oxidation)	0	0	2.22615e-05	54.03	0.000156565	3	2196.02	0.130572	54.1922	1
	High	IYASFNDTFVHVTDLSGK	2	2	1	P06367		0	0	0.00101684	31.81	0.020731	3	2013.99	-0.468965	67.3577	0
	High	EVGITAVHVK	2	2	1	P06367		0	0.000593	0.00414379	21.37	0.0189659	3	1052.61	0.122288	46.7887	0
P20606	Small COPII coat GTPase SAR1 OS=Saccharomyces cerevisiae (strain ATCC 204508 / S288c) GN=SAR1 PE=1 SV=1 - [SAR1_YEAST]	317.993	22.11	1	4	4	10	catalytic activity; nucleotide binding; signal transducer activity	endoplasmic reticulum; Golgi; membrane	cell organization and biogenesis; metabolic process; regulation of biological process; response to stimulus; transport	Pf00025; Pf00071; Pf00503; Pf01926; Pf08477; Pf09439	190	21.4371	5.37646
	A2	Sequence	# PSMs	# Proteins	# Protein Groups	Protein Group Accessions	Modifications	ΔCn	q-Value	PEP	IonScore	Exp Value	Charge	MH+ [Da]	ΔM [ppm]	RT [min]	# Missed Cleavages
	High	IDAPNAVSEAELR	2	1	1	P20606		0	0	1.12463e-06	88.11	2.76601e-08	2	1384.71	0.0530135	54.6629	0
	High	LLFLGLDNAGK	2	1	1	P20606		0	0	0.000370636	59.69	9.55851e-06	2	1160.67	-0.880413	68.1787	0
	High	DVPFVILGNK	2	1	1	P20606		0	0.000593	0.00585581	40.68	0.0012313	2	1101.63	0.744182	66.1775	0
	High	TTLLHmLK	4	1	1	P20606	M6(Oxidation)	0	0.000593	0.013388	34.47	0.00405505	2	972.555	0.092369	46.0653	0
P00330	Alcohol dehydrogenase 1 OS=Saccharomyces cerevisiae (strain ATCC 204508 / S288c) GN=ADH1 PE=1 SV=5 - [ADH1_YEAST]	317.679	28.45	4	7	9	14	catalytic activity; metal ion binding; nucleotide binding	cytoplasm; cytosol; membrane	metabolic process	Pf00107; Pf08240	348	36.8257	6.68311
	A2	Sequence	# PSMs	# Proteins	# Protein Groups	Protein Group Accessions	Modifications	ΔCn	q-Value	PEP	IonScore	Exp Value	Charge	MH+ [Da]	ΔM [ppm]	RT [min]	# Missed Cleavages
	High	EALDFFAR	2	3	1	P00330		0	0	0.000103252	74.02	5.74603e-07	2	968.484	0.470966	63.3536	0
	High	VVGLSTLPEIYEK	2	1	1	P00330		0	0	0.000111131	60.04	1.17414e-05	2	1447.81	0.531846	65.9055	0
	High	VLGIDGGEGKEELFR	2	1	1	P00330		0	0	5.05188e-05	50.75	0.00014472	3	1618.85	1.27556	59.7772	1
	High	LPLVGGHEGAGVVVGmGENVK	2	2	1	P00330	M16(Oxidation)	0	0	6.95932e-05	28.58	0.0336288	3	2035.06	-1.27646	56.4341	0
	High	GVIFYESHGK	2	1	1	P00330		0	0.000593	0.00272124	38.29	0.0013565	2	1136.57	0.225914	47.2688	0
	High	ANELLINVK	1	1	1	P00330		0	0.000593	0.00709894	37.4	0.000527713	2	1013.6	0.506712	55.8976	0
	High	YVVDTSK	1	3	1	P00330		0	0.001158	0.0218755	42.6	9.06742e-05	2	811.419	-0.410654	38.813	0
	Low	DIVGAVLK	1	1	1	P00330		0	0.089593	0.440936	11.55	0.13297	2	814.503	0.014975	57.3602	0
	Low	DIPVPKPK	1	1	1	P00330		0	0.110843	0.49395	16.92	0.0202754	2	893.546	0.0543065	44.275	0
Q00955	Acetyl-CoA carboxylase OS=Saccharomyces cerevisiae (strain ATCC 204508 / S288c) GN=ACC1 PE=1 SV=2 - [ACAC_YEAST]	312.646	12.49	6	21	27	29	catalytic activity; metal ion binding; nucleotide binding	cytoplasm; endoplasmic reticulum; membrane; mitochondrion	cell organization and biogenesis; metabolic process; transport	Pf00289; Pf00364; Pf01039; Pf02655; Pf02785; Pf02786; Pf08326; Pf13535; Pf15632	2233	250.197	6.27783
	A2	Sequence	# PSMs	# Proteins	# Protein Groups	Protein Group Accessions	Modifications	ΔCn	q-Value	PEP	IonScore	Exp Value	Charge	MH+ [Da]	ΔM [ppm]	RT [min]	# Missed Cleavages
	High	VALTVLSHSK	1	1	1	Q00955		0	0	0.000388108	72.55	1.7511e-07	2	1054.63	2.52234	48.0113	0
	High	LGGIPLGVIGVETR	1	1	1	Q00955		0	0	0.000521083	47.11	7.0033e-05	2	1380.82	-0.206392	68.8484	0
	High	mEYEITNYSER	1	1	1	Q00955	M1(Oxidation)	0	0	0.000932195	40.93	0.00124718	2	1450.62	0.252324	51.0546	0
	High	VAYGSSNPK	1	1	1	Q00955		0	0.000593	0.00859625	35.39	0.0019223	2	922.463	0.172358	35.1304	0
	High	LSHQVGEASR	2	1	1	Q00955		0	0.000593	0.0131747	27.13	0.0244957	3	1083.55	-0.468131	33.9653	0
	High	IIIKDPQTGAPVPLR	1	1	1	Q00955		0	0.000593	0.00361276	23.59	0.0109381	3	1617.97	-0.0866847	56.1737	1
	High	TGLVSVDDDIYQK	1	1	1	Q00955		0	0.001626	0.0237187	26.71	0.0474602	2	1452.72	1.09649	57.3681	0
	High	ILIANNGIAAVK	1	6	1	Q00955		0	0.001626	0.0247039	21.36	0.0146228	2	1196.74	-0.670272	56.2258	0
	High	TEmYTEVK	1	1	1	Q00955	M3(Oxidation)	0	0.002921	0.036208	32.35	0.00390009	2	1016.46	0.691556	39.5841	0
	High	FQLPSAAFSTFPTVK	1	1	1	Q00955		0	0.002921	0.0384844	28.05	0.0258514	2	1640.87	-0.450975	72.8325	0
	High	VHEGVTVPIVEWK	1	1	1	Q00955		0	0.002921	0.0351052	13.83	0.46161	3	1492.82	1.23348	61.526	0
	High	ALINNVSGYVIK	1	1	1	Q00955		0	0.003379	0.0447072	24.97	0.0241999	2	1290.74	0.0662545	62.6977	0
	High	YYTFNGPNYNENETIR	1	1	1	Q00955		0	0.004191	0.0476553	19.62	0.353081	2	1994.89	-0.216819	58.3583	0
	High	AYTIGDIR	1	1	1	Q00955		0	0.006537	0.063712	23.07	0.0216996	2	908.485	0.994369	52.3028	0
	High	AFLASEEAR	1	1	1	Q00955		0	0.009084	0.0815394	28.3	0.0103538	2	993.501	0.866422	46.6205	0
	High	VIFIGPPGNAmR	2	1	1	Q00955	M11(Oxidation)	0	0.009404	0.0855581	20.84	0.156998	2	1287.69	1.06414	56.9648	0
	Medium	TSPLDKR	1	1	1	Q00955		0	0.011554	0.0945582	35.36	0.00130982	2	816.458	0.390633	34.3508	1
	Medium	NmPVPILETK	1	1	1	Q00955	M2(Oxidation)	0	0.013583	0.132171	19.57	0.118136	2	1157.62	-0.170769	52.9286	0
	Medium	EILDLNK	1	1	1	Q00955		0	0.023265	0.192873	20.14	0.0305008	2	844.477	-0.621675	50.9264	0
	Medium	EENIILK	1	1	1	Q00955		0	0.041023	0.274127	19.3	0.0452336	2	858.494	0.710171	47.8768	0
	Medium	AGVLEPQGmVGIK	1	1	1	Q00955	M9(Oxidation)	0	0.044632	0.296153	13.12	0.606973	2	1314.71	-0.57272	52.527	0
	Low	SHGGHTVISK	1	1	1	Q00955		0	0.068558	0.383881	13.48	0.298416	2	1022.54	0.324913	29.2791	0
	Low	LLDTmNR	1	1	1	Q00955	M5(Oxidation)	0	0.071831	0.395223	19.71	0.088197	2	878.44	0.17855	38.7912	0
	Low	NPEYNPDK	1	1	1	Q00955		0	0.108995	0.488843	20.4	0.0478806	2	976.437	0.227519	36.9352	0
	Low	LIDmAVK	1	1	1	Q00955	M4(Oxidation)	0	0.123072	0.541162	16.82	0.0935864	2	805.449	-0.248685	41.2962	0
	Low	LNEEyLIkR	1	1	1	Q00955	Y5(Phospho); K8(GG)	0	0.130606	0.56756	11.72	1.14406	3	1371.67	-1.07235	40.7784	1
	Low	TLDDKLK	1	1	1	Q00955		0	0.273452	0.865514	13.79	0.181756	2	832.478	0.102539	38.3173	1
P12612	T-complex protein 1 subunit alpha OS=Saccharomyces cerevisiae (strain ATCC 204508 / S288c) GN=TCP1 PE=1 SV=2 - [TCPA_YEAST]	310.534	30.59	1	17	17	23	nucleotide binding; protein binding	cytoplasm; membrane	metabolic process	Pf00118	559	60.4428	6.49365
	A2	Sequence	# PSMs	# Proteins	# Protein Groups	Protein Group Accessions	Modifications	ΔCn	q-Value	PEP	IonScore	Exp Value	Charge	MH+ [Da]	ΔM [ppm]	RT [min]	# Missed Cleavages
	High	SSLGPVGLDK	2	1	1	P12612		0	0	0.000522578	57.44	1.9743e-05	2	972.538	1.59784	50.2363	0
	High	ILVELAQQQDR	2	1	1	P12612		0	0	0.000132249	55.19	2.76963e-05	2	1312.72	-0.859669	54.197	0
	High	GANDYSLDEmER	1	1	1	P12612	M10(Oxidation)	0	0	0.000761733	41.47	0.00077701	2	1415.57	-0.968268	45.9711	0
	High	ISGDDIR	3	1	1	P12612		0	0.000593	0.0162899	40.41	0.000181983	2	775.395	0.021297	39.264	0
	High	SDTLFLGGEK	1	1	1	P12612		0	0.000593	0.00344113	38.86	0.00148869	2	1066.54	1.01153	54.7223	0
	High	IVDEIHAGVLEPTISK	1	1	1	P12612		0	0.000593	0.00827353	12.72	0.721662	3	1720.95	-0.123308	58.1628	0
	High	IIDAGAQVVLTTK	1	1	1	P12612		0	0.001626	0.0279464	28.62	0.0156641	2	1328.78	-0.621481	56.3626	0
	High	EAGIVLER	1	1	1	P12612		0	0.002921	0.0295344	28.93	0.006205	2	886.501	1.86331	48.0315	0
	High	IHPTTIITGFR	2	1	1	P12612		0	0.002921	0.0406332	26.83	0.0177405	2	1255.71	-0.708721	56.7104	0
	High	SLHDSLSVVK	2	1	1	P12612		0	0.002921	0.035452	19.79	0.108628	3	1084.6	0.613283	47.105	0
	High	SYHAASQmAKPEDVKR	1	1	1	P12612	M8(Oxidation)	0	0.002921	0.0314441	10.79	2.30513	4	1833.89	-0.349309	35.9834	1
	High	NYGLDLIR	1	1	1	P12612		0	0.004191	0.0490307	29.59	0.00829749	2	963.527	0.721886	60.7953	0
	High	SYHAASQmAKPEDVK	1	1	1	P12612	M8(Oxidation)	0	0.004994	0.0558577	11.9	1.50437	3	1677.79	0.0536541	36.5827	0
	High	HSSSSIILR	1	1	1	P12612		0	0.009404	0.086268	31.07	0.00558864	2	999.558	-0.536751	42.0383	0
	Medium	NQNVLATmAVANVVK	1	1	1	P12612	M8(Oxidation)	0	0.011554	0.091294	26.54	0.0342711	2	1587.85	0.971837	58.4007	0
	Medium	ETLINIAK	1	1	1	P12612		0	0.022367	0.186211	27.56	0.0101725	2	901.535	-0.772868	53.1326	0
	Medium	IAGGNVK	1	1	1	P12612		0	0.033573	0.254286	16.56	0.0220277	2	658.388	-0.183999	30.5024	0
P25655	General negative regulator of transcription subunit 1 OS=Saccharomyces cerevisiae (strain ATCC 204508 / S288c) GN=CDC39 PE=1 SV=3 - [NOT1_YEAST]	307.232	8.87	1	18	19	21	protein binding	cytoplasm; nucleus	cell growth; metabolic process; regulation of biological process; response to stimulus	Pf04054; Pf12842	2108	240.128	6.44287
	A2	Sequence	# PSMs	# Proteins	# Protein Groups	Protein Group Accessions	Modifications	ΔCn	q-Value	PEP	IonScore	Exp Value	Charge	MH+ [Da]	ΔM [ppm]	RT [min]	# Missed Cleavages
	High	SSGIAVVTTTK	1	1	1	P25655		0	0	6.76027e-06	62.56	5.90676e-06	2	1063.6	0.116212	45.4392	0
	High	TSSNAVFNTK	1	1	1	P25655		0	0	0.000841814	50.81	6.84627e-05	2	1068.53	-0.0199146	42.0872	0
	High	DFATEVDESK	1	1	1	P25655		0	0	0.00176468	47.39	0.000158679	2	1140.51	1.78399	49.5316	0
	High	HAVSDAVSVVYK	1	1	1	P25655		0	0	0.00157102	29.66	0.0182222	2	1274.68	1.07421	49.5863	0
	High	LPFNEAFK	1	1	1	P25655		0	0.000593	0.0153757	46.83	0.000223053	2	965.51	0.50628	58.5472	0
	High	KPVDNYLR	1	1	1	P25655		0	0.000593	0.0064773	45.45	0.000260868	2	1004.55	-0.3402	42.1664	0
	High	GVGYDFLSVDSK	1	1	1	P25655		0	0.000593	0.00291013	38.82	0.00290652	2	1286.63	0.0225957	62.9833	0
	High	LIQNTVLSDDPILmR	1	1	1	P25655	M14(Oxidation)	0	0.001626	0.0230249	14.03	0.650378	3	1743.93	1.17108	65.495	0
	High	NVILSAIPK	1	1	1	P25655		0	0.002921	0.0388603	32.62	0.00054572	2	954.599	0.34368	58.3615	0
	High	IIINSDDAPIANFLK	1	1	1	P25655		0	0.002921	0.0362719	24.12	0.0619612	2	1643.9	-1.30199	73.0467	0
	High	NTGVTPQQFR	1	1	1	P25655		0	0.004598	0.0520067	22.87	0.0797863	2	1147.59	-0.101564	46.0461	0
	High	VYEEFGK	1	1	1	P25655		0	0.005383	0.0570541	28.49	0.00325633	2	871.42	-0.113691	44.5342	0
	High	IPSNSLLR	2	1	1	P25655		0	0.007348	0.0683154	29.59	0.00236286	2	899.53	-0.678425	49.4457	0
	Medium	EmLIEAYK	1	1	1	P25655	M2(Oxidation)	0	0.011874	0.105081	22.6	0.043139	2	1012.5	1.62209	49.953	0
	Medium	SRPVQEmIPLK	2	1	1	P25655	M7(Oxidation)	0	0.014798	0.147686	10.6	0.779512	3	1313.72	-0.125872	46.7284	0
	Medium	TILSAIYK	1	1	1	P25655		0	0.016161	0.151051	23.93	0.00586635	2	908.546	0.9199	59.2011	0
	Medium	QLFVLLSTK	1	1	1	P25655		0	0.021151	0.168157	21.71	0.0101179	2	1048.64	1.54479	66.5842	0
	Medium	FLDQYTSK	1	1	1	P25655		0	0.031632	0.235419	21.19	0.0421981	2	1001.49	-0.0392286	49.3849	0
	Low	HLAQSLAR	1	1	1	P25655		0.0909			10.02	0.293645	2	895.51	-0.556956	37.5433	0
P32074	Coatomer subunit gamma OS=Saccharomyces cerevisiae (strain ATCC 204508 / S288c) GN=SEC21 PE=1 SV=2 - [COPG_YEAST]	306.391	16.68	1	14	15	17	protein binding; structural molecule activity	cytoplasm; endosome; Golgi; membrane	transport	Pf01602; Pf08752; Pf13646	935	104.766	5.12256
	A2	Sequence	# PSMs	# Proteins	# Protein Groups	Protein Group Accessions	Modifications	ΔCn	q-Value	PEP	IonScore	Exp Value	Charge	MH+ [Da]	ΔM [ppm]	RT [min]	# Missed Cleavages
	High	FTNETQEAVLDLK	1	1	1	P32074		0	0	0.000143148	59.25	2.53151e-05	2	1507.76	-0.545296	58.9063	0
	High	SLTYVLDESTAFSAER	1	1	1	P32074		0	0	0.000238557	51.17	0.000252066	2	1788.87	0.988105	67.435	0
	High	SAAVVALSK	2	1	1	P32074		0	0	0.00070194	49.27	5.08708e-05	2	845.509	-0.0715523	44.0221	0
	High	IVNDLIYR	1	1	1	P32074		0	0.000593	0.00531889	45.58	0.000200603	2	1005.57	0.738511	53.9489	0
	High	IANDKDDEVRDR	1	1	1	P32074		0	0.000593	0.00220752	44.14	0.000747828	3	1445.7	0.218273	34.4575	2
	High	YFYDIPSLESK	1	1	1	P32074		0	0.000593	0.00430239	42.3	0.00106875	2	1361.66	-0.620329	65.9134	0
	High	NKDDVIAQNLIESK	1	1	1	P32074		0	0.000593	0.00545382	41.07	0.00142256	2	1586.84	-0.508695	54.4623	1
	High	AISLTEPEAEFVVR	1	1	1	P32074		0	0.000593	0.00219719	34.14	0.00688079	2	1560.83	-0.345814	66.304	0
	High	LITSFATR	1	1	1	P32074		0	0.003817	0.0455609	37.03	0.000614273	2	908.519	-0.766733	51.89	0
	High	QAVYLAIK	1	1	1	P32074		0	0.008416	0.0761652	26.16	0.00665783	2	905.546	0.210476	53.7633	0
	High	LFQHQNDPLR	1	1	1	P32074		0	0.009084	0.0812422	12.83	0.779186	3	1267.65	-0.434773	46.9046	0
	Medium	ISmVSPEK	1	1	1	P32074	M3(Oxidation)	0	0.013583	0.136753	24.44	0.0237435	2	906.459	-0.757982	37.3422	0
	Medium	SALTGSK	1	1	1	P32074		0	0.02175	0.176454	18.67	0.013551	2	663.367	0.127884	29.981	0
	Medium	HFSENNSmK	2	1	1	P32074	M8(Oxidation)	0	0.024898	0.195522	18.65	0.0839219	2	1109.47	0.1	29.9399	0
	Low	KQEQIFNQK	1	1	1	P32074		0	0.058861	0.338774	21.65	0.0995091	2	1162.62	-0.239012	39.4625	1
P07342	Acetolactate synthase catalytic subunit, mitochondrial OS=Saccharomyces cerevisiae (strain ATCC 204508 / S288c) GN=ILV2 PE=1 SV=1 - [ILVB_YEAST]	301.098	24.02	1	11	14	16	catalytic activity; metal ion binding; nucleotide binding	mitochondrion	metabolic process	Pf00205; Pf02775; Pf02776	687	74.8896	8.51416
	A2	Sequence	# PSMs	# Proteins	# Protein Groups	Protein Group Accessions	Modifications	ΔCn	q-Value	PEP	IonScore	Exp Value	Charge	MH+ [Da]	ΔM [ppm]	RT [min]	# Missed Cleavages
	High	TTLPSNALNQLTSR	1	1	1	P07342		0	0	5.51996e-06	75.69	5.53037e-07	2	1515.81	-0.357553	60.6402	0
	High	GPVLLEVEVDK	1	1	1	P07342		0	0	0.000440769	55.97	1.30259e-05	2	1197.67	0.146777	60.7906	0
	High	RPEPAPSFNVDPLEQPAEPSK	1	1	1	P07342		0	0	1.0179e-06	47.7	0.000562119	3	2305.14	-0.472719	59.6046	0
	High	AADLINLAK	1	1	1	P07342		0	0	0.000528535	45.28	0.000145277	2	928.546	-0.602452	55.3237	0
	High	KPVLYVGAGILNHADGPR	1	1	1	P07342		0	0	4.75669e-05	41.96	0.000646347	3	1877.04	-0.71619	58.1644	0
	High	HEQGAGHmAEGYAR	2	1	1	P07342	M8(Oxidation)	0	0	0.000525209	35.95	0.0044467	3	1529.66	0.377198	34.2153	0
	High	EYPYAYmEETPGSK	1	1	1	P07342	M7(Oxidation)	0	0.000593	0.015828	29.64	0.0201532	2	1680.71	-1.19892	51.1966	0
	High	AQDEFVmQSINK	1	1	1	P07342	M7(Oxidation)	0	0.001626	0.0253891	30.9	0.0165005	2	1425.67	-0.279331	49.032	0
	High	AQIPVTTTLQGLGSFDQEDPK	1	1	1	P07342		0	0.001626	0.028564	14.4	1.13825	3	2245.14	0.366096	68.9362	0
	High	QEELDAK	1	1	1	P07342		0	0.004191	0.049184	26.05	0.0028556	2	832.405	0.341853	34.4466	0
	High	SVEELPLR	2	1	1	P07342		0	0.005786	0.0593554	30.94	0.00374501	2	942.525	-0.217656	51.9119	0
	Low	VANDTGR	1	1	1	P07342		0	0.116016	0.52139	11.73	0.0669838	2	732.364	0.140264	31.4191	0
	Low	LKEFVSTK	1	1	1	P07342		0	0.261293	0.836081	12.31	0.16156	2	951.551	0.139482	41.4276	1
	Low	KQEELDAK	1	1	1	P07342		0	0.286403	0.88662	13.18	0.329375	2	960.501	1.18663	30.8029	1
P39076	T-complex protein 1 subunit beta OS=Saccharomyces cerevisiae (strain ATCC 204508 / S288c) GN=CCT2 PE=1 SV=1 - [TCPB_YEAST]	297.75	27.51	1	11	13	14	nucleotide binding; protein binding	cytoplasm	metabolic process	Pf00118	527	57.1679	6.11279
	A2	Sequence	# PSMs	# Proteins	# Protein Groups	Protein Group Accessions	Modifications	ΔCn	q-Value	PEP	IonScore	Exp Value	Charge	MH+ [Da]	ΔM [ppm]	RT [min]	# Missed Cleavages
	High	GATDQTLDEAER	1	1	1	P39076		0	0	1.12402e-06	89.71	1.97775e-08	2	1305.59	-0.699598	43.34	0
	High	FGINTFINR	1	1	1	P39076		0	0	0.000580655	62.67	6.05645e-06	2	1081.58	0.747252	63.9432	0
	High	LASAAALDALTK	1	1	1	P39076		0	0	0.000551991	57.53	1.872e-05	2	1144.66	0.953554	59.1713	0
	High	ILSQDKDHFAELATNAILR	1	1	1	P39076		0	0	1.07609e-05	54.49	6.5614e-05	3	2155.15	0.895873	64.9715	1
	High	sVQIFGDQVTEER	1	1	1	P39076	N-Term(Acetyl)	0	0	0.000114365	50.04	0.000197671	2	1549.75	-0.256386	66.0531	0
	High	SIPLDNPAAK	1	1	1	P39076		0	0.000593	0.0134198	33.39	0.00144315	2	1025.56	0.6228	47.693	0
	High	SLHDALSVLSQTTK	1	1	1	P39076		0	0.000593	0.00846962	29.19	0.01675	2	1499.81	-0.655938	61.7858	0
	High	SLAVEAFAR	2	1	1	P39076		0	0.004191	0.0484372	28.24	0.0113226	2	963.527	0.954511	56.2983	0
	High	VLVNISK	1	1	1	P39076		0	0.005786	0.0605566	36.08	0.000505538	2	772.493	-0.194164	47.0388	0
	High	AVDTEAQNIDGK	1	1	1	P39076		0	0.006537	0.0659144	21.6	0.11346	2	1260.61	-0.455812	41.985	0
	Medium	GSTNLEHIQIIK	1	1	1	P39076		0	0.014798	0.147713	13.31	0.366328	2	1352.75	-1.04428	53.6599	0
	Low	KFGNNQPK	1	1	1	P39076		0	0.13742	0.591443	12.42	0.432461	2	932.495	0.0421939	30.0518	1
	Low	FKVDSTAK	1	1	1	P39076		0	0.249163	0.818576	16.72	0.0947022	2	895.488	0.0554101	37.0737	1
P0CS90	Heat shock protein SSC1, mitochondrial OS=Saccharomyces cerevisiae (strain ATCC 204508 / S288c) GN=SSC1 PE=1 SV=1 - [HSP77_YEAST]	295.084	19.11	3	11	11	12	catalytic activity; enzyme regulator activity; nucleotide binding; protein binding	membrane; mitochondrion; nucleus; organelle lumen	cell organization and biogenesis; metabolic process; regulation of biological process; response to stimulus; transport	Pf00012; Pf06723	654	70.5849	5.59229
	A2	Sequence	# PSMs	# Proteins	# Protein Groups	Protein Group Accessions	Modifications	ΔCn	q-Value	PEP	IonScore	Exp Value	Charge	MH+ [Da]	ΔM [ppm]	RT [min]	# Missed Cleavages
	High	AQFETLTAPLVK	1	2	1	P0CS90		0	0	0.000122577	74.74	3.18951e-07	2	1317.74	0.493009	62.4003	0
	High	VQGGEEVNAEELK	1	2	1	P0CS90		0	0	0.0010473	56.17	4.75846e-05	2	1401.69	-0.243255	47.0688	0
	High	NTTIPTK	2	2	1	P0CS90		0	0.000593	0.00214098	70.49	2.72458e-07	2	774.436	-0.113452	36.7005	0
	High	IIENAEGSR	1	3	1	P0CS90		0	0.000593	0.00747512	48.89	0.000109108	2	988.506	-0.0671686	37.2978	0
	High	TTPSVVAFTK	1	3	1	P0CS90		0	0.000593	0.00337691	44.88	0.000177173	2	1050.58	-0.325629	52.8103	0
	High	DAGQIVGLNVLR	1	2	1	P0CS90		0	0.002921	0.0418801	21.85	0.0329831	2	1254.72	1.1252	65.0343	0
	High	ADQLANDTENSLK	1	3	1	P0CS90		0	0.002921	0.0365236	21.25	0.121858	2	1418.68	-0.266912	47.412	0
	High	GQTYSPAQIGGFVLNK	1	2	1	P0CS90		0	0.002921	0.0357775	18.33	0.34887	2	1679.87	-0.315447	65.9697	0
	Medium	QAVVNPENTLFATK	1	2	1	P0CS90		0	0.020711	0.161099	18.25	0.309721	2	1531.81	-1.18247	60.114	0
	Medium	TEELQTSSmK	1	2	1	P0CS90	M9(Oxidation)	0	0.036507	0.260869	17.9	0.195428	2	1169.54	0.480567	35.9487	0
	Medium	RFEDAEVQR	1	3	1	P0CS90		0	0.048294	0.318884	21.07	0.0891056	2	1149.56	-0.129185	40.2629	1
P14126	60S ribosomal protein L3 OS=Saccharomyces cerevisiae (strain ATCC 204508 / S288c) GN=RPL3 PE=1 SV=4 - [RL3_YEAST]	293.975	32.82	1	10	14	26	protein binding; structural molecule activity	cytoplasm; ribosome	cell organization and biogenesis; metabolic process	Pf00297	387	43.7304	10.2866
	A2	Sequence	# PSMs	# Proteins	# Protein Groups	Protein Group Accessions	Modifications	ΔCn	q-Value	PEP	IonScore	Exp Value	Charge	MH+ [Da]	ΔM [ppm]	RT [min]	# Missed Cleavages
	High	YAQDGAGIER	2	1	1	P14126		0	0	0.00112369	47.01	0.000199067	2	1079.51	0.0973114	40.7015	0
	High	HGHLGFLPR	1	1	1	P14126		0	0	0.00116855	43.58	0.000475806	3	1033.57	0.219857	47.2136	0
	High	GHGFEGVTHR	3	1	1	P14126		0	0	0.000845257	35.38	0.00336092	3	1096.53	0.039365	37.398	0
	High	GDDEANGATSFDR	1	1	1	P14126		0	0.000593	0.00261446	50.16	0.000103612	2	1354.55	-0.86023	43.3604	0
	High	SKPVALTSFLGYK	2	1	1	P14126		0	0.000593	0.00292139	32.87	0.00237552	2	1410.8	0.21603	63.1716	0
	High	TITPmGGFVHYGEIK	1	1	1	P14126	M5(Oxidation)	0	0.000593	0.00208569	20.94	0.219466	3	1665.83	-0.571669	56.2242	0
	High	SLYTNTSR	1	1	1	P14126		0	0.001626	0.0247077	39.84	0.000508389	2	941.469	-0.157033	39.2922	0
	High	VLVHTQIR	2	1	1	P14126		0	0.002921	0.031651	19.34	0.0250287	3	965.587	-2.30339	41.9584	0
	High	HAFmGTLK	2	1	1	P14126	M4(Oxidation)	0	0.004994	0.0556446	32.7	0.00432311	2	920.465	-0.495005	39.1075	0
	Medium	KALEEVSLK	1	1	1	P14126		0	0.029433	0.210993	32.08	0.00291137	2	1016.6	0.34952	44.7599	1
	Low	FQTPAEK	1	1	1	P14126		0	0.143109	0.601146	10.89	0.329955	2	820.421	0.65514	39.6554	0
	Low	KTPLAQK	1	1	1	P14126		0	0.273452	0.866694	18.12	0.0215838	2	785.488	-0.204628	30.007	1
	Low	kAFtKYSAK	6	1	1	P14126	K1(GG); T4(Phospho)	0	0.399392	1	10.95	1.05262	2	1237.59	-3.25129	56.2163	2
	Low	KTPLAQkK	2	1	1	P14126	K7(GG)	0.5667			13.07	0.175077	2	1027.63	0.241266	40.6117	2
P00925	Enolase 2 OS=Saccharomyces cerevisiae (strain ATCC 204508 / S288c) GN=ENO2 PE=1 SV=2 - [ENO2_YEAST]	289.575	33.18	1	4	12	17	catalytic activity; metal ion binding; protein binding	cytoplasm; membrane; mitochondrion; vacuole	metabolic process; regulation of biological process	Pf00113; Pf03952; Pf13378	437	46.885	5.99854
	A2	Sequence	# PSMs	# Proteins	# Protein Groups	Protein Group Accessions	Modifications	ΔCn	q-Value	PEP	IonScore	Exp Value	Charge	MH+ [Da]	ΔM [ppm]	RT [min]	# Missed Cleavages
	High	GNPTVEVELTTEK	2	2	2	P00924;P00925		0	0	0.000310961	56.89	3.15152e-05	2	1416.72	-0.433653	53.3828	0
	High	VNQIGTLSESIK	1	2	2	P00924;P00925		0	0	0.00119391	49.81	0.000138948	2	1288.71	-0.0157847	54.7004	0
	High	YGASAGNVGDEGGVAPNIQTAEEALDLIVDAIK	1	2	2	P00924;P00925		0	0	1.28373e-05	44.82	0.00158213	3	3257.62	-0.367522	96.2694	0
	High	SIVPSGASTGVHEALEmR	1	2	2	P00924;P00925	M17(Oxidation)	0	0	0.000790896	29.92	0.0284187	3	1856.92	0.111072	55.6526	0
	High	IEEELGDK	1	1	1	P00925		0	0.000593	0.00986718	47.69	0.000114896	2	932.457	-0.0336917	40.9115	0
	High	LGANAILGVSmAAAR	3	1	1	P00925	M11(Oxidation)	0	0.000593	0.0047377	35.31	0.0047258	3	1430.78	0.896358	59.7567	0
	High	IGSEVYHNLK	1	2	2	P00924;P00925		0	0.000593	0.00708884	21.81	0.10382	3	1159.61	-0.448636	44.6785	0
	High	IATAIEK	1	2	2	P00924;P00925		0	0.002921	0.038517	37.06	0.000383738	2	745.445	-0.558562	39.2609	0
	High	NVPLYQHLADLSK	1	1	1	P00925		0	0.008416	0.075286	21.64	0.100081	2	1497.81	-0.471256	61.4116	0
	Medium	TFAEAmR	2	1	1	P00925	M6(Oxidation)	0	0.020711	0.162963	35.68	0.00208205	2	841.387	0.216869	38.0189	0
	Medium	KAADALLLK	2	2	2	P00924;P00925		0	0.022367	0.181226	31.5	0.00212384	2	942.599	0.337446	47.3444	1
	Low	AADALLLk	1	2	2	P00924;P00925	K8(GG)	0.6889			13.62	0.21291	2	928.546	-0.599221	55.3237	0
P05737	60S ribosomal protein L7-A OS=Saccharomyces cerevisiae (strain ATCC 204508 / S288c) GN=RPL7A PE=1 SV=3 - [RL7A_YEAST]	289.123	43.85	1	1	10	14	structural molecule activity	cytoplasm; ribosome	metabolic process	Pf00327; Pf08079	244	27.6212	10.1548
	A2	Sequence	# PSMs	# Proteins	# Protein Groups	Protein Group Accessions	Modifications	ΔCn	q-Value	PEP	IonScore	Exp Value	Charge	MH+ [Da]	ΔM [ppm]	RT [min]	# Missed Cleavages
	High	VPLSDNAIIEANLGK	2	2	2	P05737;Q12213		0	0	3.90964e-07	92.69	5.84023e-09	2	1553.85	-0.229338	62.6374	0
	High	TAEQVAAER	2	1	1	P05737		0	0	0.000206202	61.94	5.46973e-06	2	974.49	-0.66881	36.7145	0
	High	LIEPYVAYGYPSYSTIR	1	2	2	P05737;Q12213		0	0	0.00128667	37.99	0.00451942	2	1992.01	-0.093023	67.7066	0
	High	AAGSYYVEAQHK	2	2	2	P05737;Q12213		0	0.000593	0.00944235	32.27	0.0103465	2	1323.63	-0.155135	41.4992	0
	High	HFIQGGSFGNR	1	2	2	P05737;Q12213		0	0.000593	0.00605955	29.2	0.0178536	2	1219.6	0.997615	45.7438	0
	High	ATLELLK	2	2	2	P05737;Q12213		0	0.002921	0.0290972	42.71	9.10854e-05	2	787.493	0.383597	54.766	0
	High	LSNPSGGWGVPR	1	2	2	P05737;Q12213		0	0.002921	0.0368927	30.1	0.0135836	2	1226.63	-1.27591	54.1369	0
	Medium	INSGTFVK	1	2	2	P05737;Q12213		0	0.012711	0.121728	19.56	0.0420517	2	865.477	-0.987883	44.6293	0
	Medium	EYETAER	1	2	2	P05737;Q12213		0	0.045665	0.300155	24.58	0.00992761	2	897.395	0.207077	34.6418	0
	Low	ILTPESQLK	1	2	2	P05737;Q12213		0	0.141969	0.597706	12.11	0.32912	2	1028.6	0.82987	49.441	0
P25491	Mitochondrial protein import protein MAS5 OS=Saccharomyces cerevisiae (strain ATCC 204508 / S288c) GN=YDJ1 PE=1 SV=1 - [MAS5_YEAST]	286.483	35.45	1	13	13	18	enzyme regulator activity; metal ion binding; nucleotide binding; protein binding	cytoplasm; cytosol	metabolic process; regulation of biological process; response to stimulus; transport	Pf00226; Pf00684; Pf01556	409	44.6425	6.30322
	A2	Sequence	# PSMs	# Proteins	# Protein Groups	Protein Group Accessions	Modifications	ΔCn	q-Value	PEP	IonScore	Exp Value	Charge	MH+ [Da]	ΔM [ppm]	RT [min]	# Missed Cleavages
	High	HEISASLEELYK	1	1	1	P25491		0	0	3.43915e-08	66.41	3.53125e-06	2	1418.72	0.088032	57.6662	0
	High	EASAAYEILSDPEKR	3	1	1	P25491		0	0	0.00147699	59.16	3.03954e-05	2	1678.83	-0.967071	56.0934	1
	High	GEADQAPDVIPGDVVFIVSERPHK	1	1	1	P25491		0	0	0.000239474	20.53	0.324395	4	2575.32	0.606476	69.2265	0
	High	FYDILGVPVTATDVEIKK	1	1	1	P25491		0	0	0.000992786	18.99	0.143848	3	2008.1	-0.161163	70.7758	1
	High	KLEEILPPR	2	1	1	P25491		0	0.000593	0.0193746	43.63	8.88697e-05	2	1094.66	0.916462	49.4895	1
	High	VGIVPGEVIAPGmR	1	1	1	P25491	M13(Oxidation)	0	0.000593	0.00541404	38.22	0.00144634	2	1410.77	-2.46171	58.64	0
	High	ILEVHVEPGmK	2	1	1	P25491	M10(Oxidation)	0	0.000593	0.0107254	19.42	0.153717	3	1267.67	2.30053	47.8979	0
	High	FPENHFTSEENLK	1	1	1	P25491		0	0.000593	0.00515116	15.12	0.669051	3	1591.74	0.327104	51.1743	0
	High	FYDILGVPVTATDVEIK	1	1	1	P25491		0	0.001626	0.0257689	20.22	0.190596	2	1880	-2.17823	76.2275	0
	High	YHPDKNPSEEAAEK	1	1	1	P25491		0	0.003817	0.0456167	16.16	0.549574	3	1614.74	0.588536	36.3602	1
	High	IVPAIPK	1	1	1	P25491		0	0.008416	0.0759762	41.62	6.87021e-05	2	737.492	0.27634	49.0963	0
	Medium	EASAAYEILSDPEK	1	1	1	P25491		0	0.011554	0.0966985	17.56	0.381469	2	1522.73	-0.394819	58.8213	0
	Medium	QmGPmIQR	2	1	1	P25491	M2(Oxidation); M5(Oxidation)	0	0.032371	0.247133	18.77	0.12212	2	992.465	0.0577298	38.3724	0
P07149	Fatty acid synthase subunit beta OS=Saccharomyces cerevisiae (strain ATCC 204508 / S288c) GN=FAS1 PE=1 SV=2 - [FAS1_YEAST]	283.775	8.58	1	16	16	16	catalytic activity; protein binding	cytoplasm; cytosol; mitochondrion	metabolic process	Pf00698; Pf01575; Pf03060; Pf08354; Pf13452	2051	228.547	5.92236
	A2	Sequence	# PSMs	# Proteins	# Protein Groups	Protein Group Accessions	Modifications	ΔCn	q-Value	PEP	IonScore	Exp Value	Charge	MH+ [Da]	ΔM [ppm]	RT [min]	# Missed Cleavages
	High	SNYGmIAINPGR	1	1	1	P07149	M5(Oxidation)	0	0	0.000532515	62.12	9.39056e-06	2	1308.63	-1.7051	51.8386	0
	High	FLGYVSSLVEPSK	1	1	1	P07149		0	0	0.00144146	42.49	0.000744002	2	1425.76	1.05369	66.102	0
	High	TVVTLSEPVQGELKPTVILK	1	1	1	P07149		0	0	3.83009e-05	18.76	0.0279395	3	2151.26	0.275656	65.0783	0
	High	VLSGSISER	1	1	1	P07149		0	0.000593	0.00452756	54.28	3.26594e-05	2	947.516	0.377313	42.7174	0
	High	LLGFTPGELR	1	1	1	P07149		0	0.000593	0.00785924	51.68	8.11648e-05	2	1102.63	0.733768	64.5586	0
	High	GmTmQVAVPR	1	1	1	P07149	M2(Oxidation); M4(Oxidation)	0	0.000593	0.00245376	45.98	0.00031922	2	1121.55	0.966867	42.6955	0
	High	LLQENDTTLVK	1	1	1	P07149		0	0.000593	0.011942	34.32	0.00471531	2	1273.7	0.299608	51.1236	0
	High	GNYTDFENTFQK	1	1	1	P07149		0	0.000593	0.0085878	31.17	0.0119158	2	1463.64	0.538074	57.7772	0
	High	ATSSTDEESWFK	1	1	1	P07149		0	0.000593	0.00648835	30.14	0.0134106	2	1387.6	-0.283672	55.7603	0
	High	VFNAYPAAR	1	1	1	P07149		0	0.001626	0.0277639	27.84	0.0184992	2	1008.53	1.19982	47.7417	0
	High	KPTGGIVTVR	1	1	1	P07149		0	0.004191	0.0508535	30.4	0.00323764	2	1027.63	0.228616	40.6117	0
	Medium	VSGDLNPIHVSR	1	1	1	P07149		0	0.010961	0.0885792	12.68	0.744525	3	1293.68	-5.88786	49.126	0
	Medium	TFTGDFLR	1	1	1	P07149		0	0.011554	0.092407	26.45	0.0211744	2	956.484	0.48733	58.8905	0
	Medium	DLATmTYEEVAK	1	1	1	P07149	M5(Oxidation)	0	0.012711	0.11945	19.98	0.204942	2	1386.64	-1.7511	59.6435	0
	Medium	SEmGEPIHK	1	1	1	P07149	M3(Oxidation)	0	0.036507	0.260187	22.79	0.0423444	2	1043.48	-2.4209	33.0265	0
	Medium	VIDEPIK	1	1	1	P07149		0	0.036507	0.260014	20.32	0.00926766	2	813.472	0.569451	44.1894	0
P16521	Elongation factor 3A OS=Saccharomyces cerevisiae (strain ATCC 204508 / S288c) GN=YEF3 PE=1 SV=4 - [EF3A_YEAST]	282.499	17.43	2	16	18	21	catalytic activity; nucleotide binding; RNA binding	cytoplasm; ribosome	cell organization and biogenesis; metabolic process	Pf00005; Pf00350; Pf01926; Pf03193; Pf13304; Pf13476; Pf13558	1044	115.872	6.04932
	A2	Sequence	# PSMs	# Proteins	# Protein Groups	Protein Group Accessions	Modifications	ΔCn	q-Value	PEP	IonScore	Exp Value	Charge	MH+ [Da]	ΔM [ppm]	RT [min]	# Missed Cleavages
	High	ATETVDNKDIER	1	2	1	P16521		0	0	3.83706e-05	71.31	1.34608e-06	2	1390.68	-0.509046	39.5447	1
	High	LSVATADNR	2	1	1	P16521		0	0	0.000457241	66.77	1.54628e-06	2	946.496	1.23109	40.7141	0
	High	DSLGALSK	1	2	1	P16521		0	0.000593	0.0134185	42.66	0.00023035	2	790.431	0.0484431	44.0739	0
	High	LVEDPQVIAPFLGK	1	1	1	P16521		0	0.000593	0.0038605	42.01	0.000443802	2	1525.86	-1.64389	69.7835	0
	High	GELVESHSK	1	1	1	P16521		0	0.000593	0.0194526	29.5	0.00802243	2	985.495	0.0409751	32.4575	0
	High	EALASGQFRPLTR	2	1	1	P16521		0	0.000593	0.0062755	17.87	0.276802	3	1445.79	0.1921	52.3043	0
	High	DETVAPR	1	1	1	P16521		0	0.001158	0.0196065	39.54	0.00011091	2	787.395	0.0984878	34.9298	0
	High	IAGIHSR	1	1	1	P16521		0	0.002921	0.032356	41.44	7.16094e-05	2	753.437	0.0820329	34.9251	0
	High	QINENDAEAmNK	1	2	1	P16521	M10(Oxidation)	0	0.009404	0.0854721	27.01	0.0355335	2	1392.61	-0.650696	37.3485	0
	Medium	FQTGEDRETmDR	1	2	1	P16521	M10(Oxidation)	0	0.011554	0.0957889	19.97	0.157081	3	1500.64	-0.0372948	37.7777	1
	Medium	DILDEFR	1	1	1	P16521		0	0.011874	0.100525	25.08	0.029959	2	907.452	0.259817	64.5618	0
	Medium	NLTEEVWAVK	1	1	1	P16521		0	0.01306	0.127811	16.36	0.343342	2	1188.63	0.24987	60.9065	0
	Medium	AYEELSNTDLEFK	1	1	1	P16521		0	0.022367	0.178314	20.39	0.210703	2	1558.72	-1.86726	60.419	0
	Medium	FPEPGYLEGVK	1	1	1	P16521		0	0.028048	0.200918	11.11	1.13459	2	1235.63	-0.0473174	60.0348	0
	Medium	AAATAAmTK	1	1	1	P16521	M7(Oxidation)	0	0.030703	0.223152	18.08	0.0684625	2	851.429	-0.645778	26.5067	0
	Medium	KEDEEDKFDAmGNK	1	1	1	P16521	M11(Oxidation)	0	0.043658	0.290452	17.21	0.372611	3	1671.72	0.482826	38.2528	2
	Low	GLSGGQK	1	2	1	P16521		0	0.078273	0.410486	18.69	0.0134887	2	646.352	0.0216206	25.7668	0
	Low	mVAEVDmK	2	1	1	P16521	M1(Oxidation); M7(Oxidation)	0	0.094465	0.454538	12.2	0.442881	2	954.427	0.149192	35.2422	0
P16892	Mitogen-activated protein kinase FUS3 OS=Saccharomyces cerevisiae (strain ATCC 204508 / S288c) GN=FUS3 PE=1 SV=2 - [FUS3_YEAST]	278.883	29.75	1	8	9	10	catalytic activity; nucleotide binding; protein binding; signal transducer activity	cytoplasm; mitochondrion; nucleus	cell division; cell organization and biogenesis; conjugation; metabolic process; regulation of biological process; response to stimulus	Pf00069; Pf07714	353	40.746	7.12256
	A2	Sequence	# PSMs	# Proteins	# Protein Groups	Protein Group Accessions	Modifications	ΔCn	q-Value	PEP	IonScore	Exp Value	Charge	MH+ [Da]	ΔM [ppm]	RT [min]	# Missed Cleavages
	High	IIDESAADNSEPTGQQSGmTEYVATR	1	1	1	P16892	M19(Oxidation)	0	0	1.37869e-06	73.65	2.07992e-06	3	2786.24	-0.5784	51.2029	0
	High	APEVmLTSAK	2	1	1	P16892	M5(Oxidation)	0	0	0.000944137	52.36	5.77861e-05	2	1062.55	0.286356	45.207	0
	High	mLVFDPAK	1	1	1	P16892	M1(Oxidation)	0	0.000593	0.00205347	57.11	1.85782e-05	2	936.486	-0.355583	52.9271	0
	High	IVYNISSDFQLK	1	1	1	P16892		0	0.000593	0.00212394	48.9	0.000190661	2	1426.76	0.539089	65.4887	0
	High	SLPmYPAAPLEK	1	1	1	P16892	M4(Oxidation)	0	0.000593	0.00468243	42.63	0.000813179	2	1332.69	-0.40475	55.8961	0
	High	KIEPFDKPLFALR	1	1	1	P16892		0	0.009404	0.0858405	25.05	0.0170371	3	1573.91	0.910414	63.0387	1
	Medium	RPIFPGR	1	1	1	P16892		0	0.013583	0.138201	29.03	0.00150031	2	842.5	0.0463533	43.4654	0
	Medium	GIDLLQR	1	1	1	P16892		0	0.022957	0.191915	27.13	0.00445377	2	814.478	0.106507	54.2001	0
	Low	VLHGSNVIHR	1	1	1	P16892		0	0.114266	0.511539	13.63	0.572234	2	1131.64	-0.180489	38.0635	0
P05317	60S acidic ribosomal protein P0 OS=Saccharomyces cerevisiae (strain ATCC 204508 / S288c) GN=RPP0 PE=1 SV=2 - [RLA0_YEAST]	271.24	25.96	1	7	8	13	protein binding; RNA binding; structural molecule activity	cytoplasm; ribosome	cell organization and biogenesis; metabolic process	Pf00428; Pf00466	312	33.6963	4.83057
	A2	Sequence	# PSMs	# Proteins	# Protein Groups	Protein Group Accessions	Modifications	ΔCn	q-Value	PEP	IonScore	Exp Value	Charge	MH+ [Da]	ΔM [ppm]	RT [min]	# Missed Cleavages
	High	GTIEIVSDVK	1	1	1	P05317		0	0	0.000729083	65.54	2.82047e-06	2	1060.59	-2.16113	53.3092	0
	High	TSFFQALGVPTK	1	1	1	P05317		0	0	0.000558942	51.57	7.66289e-05	2	1295.7	-0.0639662	68.9706	0
	High	SLFVVGVDNVSSQQmHEVR	2	1	1	P05317	M15(Oxidation)	0	0	0.00018596	27.18	0.0721674	3	2147.06	0.289659	59.0999	0
	High	AVVLmGK	2	1	1	P05317	M5(Oxidation)	0	0.000593	0.00803529	46.49	2.23857e-05	2	733.428	-0.0905291	38.4762	0
	High	AVNTGmEPGK	3	1	1	P05317	M6(Oxidation)	0	0.000593	0.00413838	43.06	0.000459709	2	1019.48	0.326136	33.7295	0
	High	VVDAGNK	2	1	1	P05317		0	0.001626	0.0221907	35.39	0.000288383	2	702.379	0.837736	26.3591	0
	Medium	KAEYFAK	1	1	1	P05317		0	0.011874	0.103538	35.89	0.000631199	2	856.456	-0.516219	37.2962	1
	Low	LREYLEEYK	1	1	1	P05317		0	0.081335	0.423256	11.6	1.04466	2	1242.64	-0.0894567	49.7126	1
P00830	ATP synthase subunit beta, mitochondrial OS=Saccharomyces cerevisiae (strain ATCC 204508 / S288c) GN=ATP2 PE=1 SV=2 - [ATPB_YEAST]	268.425	20.74	1	8	8	9	catalytic activity; nucleotide binding; transporter activity	cytosol; membrane; mitochondrion	metabolic process; transport	Pf00006; Pf00306; Pf02874	511	54.7599	5.70654
	A2	Sequence	# PSMs	# Proteins	# Protein Groups	Protein Group Accessions	Modifications	ΔCn	q-Value	PEP	IonScore	Exp Value	Charge	MH+ [Da]	ΔM [ppm]	RT [min]	# Missed Cleavages
	High	IINVIGEPIDER	1	1	1	P00830		0	0	1.578e-05	67.09	1.98365e-06	2	1367.75	-0.181432	60.2244	0
	High	FTQAGSEVSALLGR	1	1	1	P00830		0	0	8.12881e-05	63.63	7.69482e-06	2	1435.75	0.194156	64.0476	0
	High	LVLEVAQHLGENTVR	1	1	1	P00830		0	0	0.000107409	53.41	5.10761e-05	2	1677.93	0.697084	60.4432	0
	High	TIAmDGTEGLVR	1	1	1	P00830	M4(Oxidation)	0	0	0.00137116	50.73	0.000128905	2	1278.63	-2.00051	49.5176	0
	High	VLDTGGPISVPVGR	2	1	1	P00830		0	0	0.000399307	45.03	0.000230827	2	1366.77	-0.0913637	58.1043	0
	High	VVDLLAPYAR	1	1	1	P00830		0	0.000593	0.00499845	42.07	0.000785399	2	1116.64	0.492487	63.0483	0
	High	ETGVINLEGESK	1	1	1	P00830		0	0.000593	0.0019334	40.15	0.0016278	2	1275.64	-0.289828	51.004	0
	High	GISELGIYPAVDPLDSK	1	1	1	P00830		0	0.002921	0.0302964	17.44	0.399368	2	1773.93	-0.999367	70.2264	0
P04147	Polyadenylate-binding protein, cytoplasmic and nuclear OS=Saccharomyces cerevisiae (strain ATCC 204508 / S288c) GN=PAB1 PE=1 SV=4 - [PABP_YEAST]	268.409	24.09	1	12	13	13	enzyme regulator activity; nucleotide binding; protein binding; RNA binding	cytoplasm; nucleus; ribosome	metabolic process; regulation of biological process; transport	Pf00076; Pf00658; Pf13893; Pf14259	577	64.304	5.97314
	A2	Sequence	# PSMs	# Proteins	# Protein Groups	Protein Group Accessions	Modifications	ΔCn	q-Value	PEP	IonScore	Exp Value	Charge	MH+ [Da]	ΔM [ppm]	RT [min]	# Missed Cleavages
	High	FGPIVSASLEK	1	1	1	P04147		0	0	2.08788e-05	64.26	3.20602e-06	2	1147.63	-0.763314	57.9259	0
	High	TAEQLENLNIQDDQK	1	1	1	P04147		0	0	8.80935e-06	60.3	2.58511e-05	2	1758.85	-0.422012	54.3684	0
	High	EASAAYESFK	1	1	1	P04147		0	0	0.000346908	51.38	4.22112e-05	2	1102.51	0.445833	47.0672	0
	High	AVEALNDSELNGEK	1	1	1	P04147		0	0	3.41602e-05	48.67	0.000286604	2	1488.72	0.640973	50.2239	0
	High	SQLAQQIQAR	1	1	1	P04147		0	0	0.000680431	47.58	0.000139666	2	1142.63	0.463954	45.3121	0
	High	NLDDSVDDEKLEEEFAPYGTITSAK	1	1	1	P04147		0	0.000593	0.0030449	22.13	0.348121	3	2786.29	0.582975	68.9378	1
	High	AHYTNLYVK	1	1	1	P04147		0	0.001626	0.0259576	36.68	0.00278144	2	1108.58	-0.258557	44.9802	0
	High	NLHPDIDNK	1	1	1	P04147		0	0.002921	0.0334771	30.84	0.00749966	2	1065.53	0.00462826	39.638	0
	Medium	GFGFVNYEK	1	1	1	P04147		0	0.013809	0.142266	24.78	0.0407508	2	1060.51	0.299983	58.0253	0
	Medium	YQGVNLFVK	1	1	1	P04147		0	0.022638	0.191158	20.31	0.0963697	2	1067.59	0.672194	59.6715	0
	Medium	DSQLEETK	1	1	1	P04147		0	0.029433	0.211407	18.24	0.085482	2	949.447	0.120064	35.2059	0
	Medium	KGSGNIFIK	1	1	1	P04147		0	0.043658	0.290816	24.78	0.0154687	2	963.562	-0.252208	44.0269	1
	Low	EASAAYESFKK	1	1	1	P04147		0	0.061787	0.355195	13.86	0.441986	2	1230.6	0.399997	43.0536	1
Q12213	60S ribosomal protein L7-B OS=Saccharomyces cerevisiae (strain ATCC 204508 / S288c) GN=RPL7B PE=1 SV=3 - [RL7B_YEAST]	264.343	43.85	1	1	10	13	structural molecule activity	cytoplasm; ribosome	metabolic process	Pf00327; Pf08079	244	27.6792	10.1548
	A2	Sequence	# PSMs	# Proteins	# Protein Groups	Protein Group Accessions	Modifications	ΔCn	q-Value	PEP	IonScore	Exp Value	Charge	MH+ [Da]	ΔM [ppm]	RT [min]	# Missed Cleavages
	High	VPLSDNAIIEANLGK	2	2	2	P05737;Q12213		0	0	3.90964e-07	92.69	5.84023e-09	2	1553.85	-0.229338	62.6374	0
	High	TAEQIAAER	1	1	1	Q12213		0	0	0.000707336	58.02	1.33308e-05	2	988.507	0.735514	39.8576	0
	High	LIEPYVAYGYPSYSTIR	1	2	2	P05737;Q12213		0	0	0.00128667	37.99	0.00451942	2	1992.01	-0.093023	67.7066	0
	High	AAGSYYVEAQHK	2	2	2	P05737;Q12213		0	0.000593	0.00944235	32.27	0.0103465	2	1323.63	-0.155135	41.4992	0
	High	HFIQGGSFGNR	1	2	2	P05737;Q12213		0	0.000593	0.00605955	29.2	0.0178536	2	1219.6	0.997615	45.7438	0
	High	ATLELLK	2	2	2	P05737;Q12213		0	0.002921	0.0290972	42.71	9.10854e-05	2	787.493	0.383597	54.766	0
	High	LSNPSGGWGVPR	1	2	2	P05737;Q12213		0	0.002921	0.0368927	30.1	0.0135836	2	1226.63	-1.27591	54.1369	0
	Medium	INSGTFVK	1	2	2	P05737;Q12213		0	0.012711	0.121728	19.56	0.0420517	2	865.477	-0.987883	44.6293	0
	Medium	EYETAER	1	2	2	P05737;Q12213		0	0.045665	0.300155	24.58	0.00992761	2	897.395	0.207077	34.6418	0
	Low	ILTPESQLK	1	2	2	P05737;Q12213		0	0.141969	0.597706	12.11	0.32912	2	1028.6	0.82987	49.441	0
P48164	40S ribosomal protein S7-B OS=Saccharomyces cerevisiae (strain ATCC 204508 / S288c) GN=RPS7B PE=1 SV=1 - [RS7B_YEAST]	260.303	32.11	1	1	7	13	structural molecule activity	cytoplasm; nucleus; ribosome	metabolic process	Pf01251	190	21.621	9.92041
	A2	Sequence	# PSMs	# Proteins	# Protein Groups	Protein Group Accessions	Modifications	ΔCn	q-Value	PEP	IonScore	Exp Value	Charge	MH+ [Da]	ΔM [ppm]	RT [min]	# Missed Cleavages
	High	LESFQAVYNK	2	2	2	P26786;P48164		0	0	0.00179641	46.83	0.000256252	2	1198.61	-0.529414	53.43	0
	High	YLVGGNK	2	2	2	P26786;P48164		0	0	0.00132842	42.16	6.06694e-05	2	750.414	-0.263982	39.5825	0
	High	DVQQIDYK	2	2	2	P26786;P48164		0	0.000593	0.0140729	41.04	0.000755564	2	1008.5	2.23935	44.4398	0
	High	TFIDLESSSPELK	1	1	1	P48164		0	0.000593	0.00678782	34.9	0.00660131	2	1465.74	0.154099	62.7009	0
	High	HVIFLAER	3	2	2	P26786;P48164		0	0.001626	0.0245555	39.63	0.000446461	2	984.563	-0.0240729	50.6111	0
	High	TLTAVHDK	2	2	2	P26786;P48164		0	0.004191	0.0480608	30.76	0.00256035	2	884.484	-0.151759	33.5867	0
	Low	ILPKPSR	1	2	2	P26786;P48164		0	0.190014	0.718092	16.82	0.0207477	2	810.519	-0.905393	37.4476	0
A6ZQJ1	ATP-dependent RNA helicase eIF4A OS=Saccharomyces cerevisiae (strain YJM789) GN=TIF1 PE=3 SV=1 - [IF4A_YEAS7]	259.483	28.1	1	9	10	12	catalytic activity; nucleotide binding; RNA binding	cytoplasm	metabolic process	Pf00270; Pf00271	395	44.669	5.12256
	A2	Sequence	# PSMs	# Proteins	# Protein Groups	Protein Group Accessions	Modifications	ΔCn	q-Value	PEP	IonScore	Exp Value	Charge	MH+ [Da]	ΔM [ppm]	RT [min]	# Missed Cleavages
	High	KDELTLEGIK	2	1	1	A6ZQJ1		0	0	0.00157861	59.29	1.78407e-05	2	1145.64	-0.00728822	52.3091	1
	High	ILISTDLLAR	1	1	1	A6ZQJ1		0	0	0.000604669	54.82	2.07654e-05	2	1114.68	0.164924	65.4934	0
	High	AImPIIEGHDVLAQAQSGTGK	2	1	1	A6ZQJ1	M3(Oxidation)	0	0	1.20699e-05	49.59	0.000280796	3	2152.11	-0.742795	60.1108	0
	High	FDDmELDENLLR	1	1	1	A6ZQJ1	M4(Oxidation)	0	0	0.000782738	48.68	0.000252743	2	1525.68	0.0939447	63.7557	0
	High	GVFGYGFEEPSAIQQR	1	1	1	A6ZQJ1		0	0	0.00149801	35.72	0.00667113	2	1784.86	1.49106	65.3258	0
	High	DAQIVVGTPGR	1	1	1	A6ZQJ1		0	0	0.00152907	33.26	0.0037765	2	1112.61	0.303315	47.6615	0
	High	KVEELTTK	1	1	1	A6ZQJ1		0	0.000593	0.0164401	47.56	0.000105233	2	947.541	0.309178	35.2978	1
	High	TGTFSIAALQR	1	1	1	A6ZQJ1		0	0.000593	0.00319643	45.87	0.000309291	2	1164.64	3.08539	60.4918	0
	High	VEELTTK	1	1	1	A6ZQJ1		0	0.002921	0.0361794	31.01	0.00336813	2	819.446	-0.164734	37.7353	0
	Low	VVmALAFHmDIK	1	1	1	A6ZQJ1	M3(Oxidation); M9(Oxidation)	0	0.06918	0.389441	11.31	1.25363	2	1406.71	-1.68621	53.7101	0
P36013	NAD-dependent malic enzyme, mitochondrial OS=Saccharomyces cerevisiae (strain ATCC 204508 / S288c) GN=MAE1 PE=1 SV=1 - [MAOM_YEAST]	256.611	23.62	1	12	12	13	catalytic activity; metal ion binding; nucleotide binding	mitochondrion; organelle lumen	metabolic process	Pf00390; Pf01488; Pf03949	669	74.3294	8.17725
	A2	Sequence	# PSMs	# Proteins	# Protein Groups	Protein Group Accessions	Modifications	ΔCn	q-Value	PEP	IonScore	Exp Value	Charge	MH+ [Da]	ΔM [ppm]	RT [min]	# Missed Cleavages
	High	LATAVILQALEEGTAR	1	1	1	P36013		0	0	3.52387e-06	65.21	2.86236e-06	2	1655.93	-0.568264	77.0939	0
	High	mISAAVDQLAELSPLR	1	1	1	P36013	M1(Oxidation)	0	0	0.00017097	60.05	2.07596e-05	2	1729.91	-0.884635	72.8968	0
	High	ELVPIIYTPTEGDAIAAYSHR	1	1	1	P36013		0	0	2.34864e-05	47.92	0.000464128	3	2316.18	-2.29881	69.5628	0
	High	GSAFTQEER	1	1	1	P36013		0	0.000593	0.00248963	41.8	0.000422844	2	1024.47	0.424543	39.7755	0
	High	SDAEWAGINTR	1	1	1	P36013		0	0.000593	0.00510254	32.54	0.00807919	2	1219.57	0.0892107	52.2335	0
	High	GLILQSYEANSTPAQHVYAK	1	1	1	P36013		0	0.000593	0.00386283	17.04	0.56739	3	2190.12	-0.682371	58.0284	0
	High	ENTFQKPYSDEEVTK	1	1	1	P36013		0	0.000593	0.00428828	16.09	0.677831	3	1814.84	-0.116229	46.7252	0
	High	ATTITDK	1	1	1	P36013		0	0.001158	0.0208432	39.4	0.000114815	2	749.404	-0.0988417	31.686	0
	High	LHEAVPADLmK	2	1	1	P36013	M10(Oxidation)	0	0.002921	0.037129	31.25	0.0115859	3	1239.64	0.7681	45.9982	0
	High	VLYFALIR	1	1	1	P36013		0	0.008055	0.0740392	27.97	0.00319176	2	994.608	-0.557587	70.2646	0
	High	DELYmGNK	1	1	1	P36013	M5(Oxidation)	0	0.009084	0.0800502	27.55	0.0147666	2	985.429	-0.324206	39.992	0
	Medium	IEQEQVPGGAPGETVK	1	1	1	P36013		0	0.020711	0.160351	12.98	0.999449	2	1638.83	-0.378336	47.3948	0
P0CX35	40S ribosomal protein S4-A OS=Saccharomyces cerevisiae (strain ATCC 204508 / S288c) GN=RPS4A PE=1 SV=1 - [RS4A_YEAST]	255.7	22.99	1	7	7	9	RNA binding; structural molecule activity	cytoplasm; ribosome	metabolic process	Pf00900; Pf01479; Pf08071	261	29.392	10.0815
	A2	Sequence	# PSMs	# Proteins	# Protein Groups	Protein Group Accessions	Modifications	ΔCn	q-Value	PEP	IonScore	Exp Value	Charge	MH+ [Da]	ΔM [ppm]	RT [min]	# Missed Cleavages
	High	ITDEEASYK	1	1	1	P0CX35		0	0	5.54024e-05	78.65	1.33729e-07	2	1055.49	0.348892	40.0219	0
	High	GVPYVVTHDGR	2	1	1	P0CX35		0	0	0.000767396	57.49	2.36165e-05	2	1199.62	-0.138838	46.0477	0
	High	LSIAEER	1	1	1	P0CX35		0	0.000593	0.0103511	48.53	7.29463e-05	2	817.442	0.15245	43.769	0
	High	HDGGFDLVHIK	2	1	1	P0CX35		0	0.000593	0.0025695	29.8	0.0160734	3	1237.63	0.886576	53.6739	0
	High	LVYVTGGR	1	1	1	P0CX35		0	0.002921	0.0297045	40.8	0.0003535	2	864.494	0.224199	45.4122	0
	Medium	YPDPNIK	1	1	1	P0CX35		0	0.011874	0.104021	29.77	0.00616816	2	846.436	0.256741	44.3123	0
	Medium	IGTIVHK	1	1	1	P0CX35		0	0.013583	0.133801	30.65	0.000858954	2	767.477	-0.672366	37.0706	0
P0CX55	40S ribosomal protein S18-A OS=Saccharomyces cerevisiae (strain ATCC 204508 / S288c) GN=RPS18A PE=1 SV=1 - [RS18A_YEAST]	247.7	46.58	1	6	7	7	RNA binding; structural molecule activity	cytoplasm; mitochondrion; ribosome	metabolic process; transport	Pf00416	146	17.0271	10.272
	A2	Sequence	# PSMs	# Proteins	# Protein Groups	Protein Group Accessions	Modifications	ΔCn	q-Value	PEP	IonScore	Exp Value	Charge	MH+ [Da]	ΔM [ppm]	RT [min]	# Missed Cleavages
	High	LLNTNVDGNIK	1	1	1	P0CX55		0	0	4.04489e-05	70.47	1.10832e-06	2	1200.66	0.136229	49.7942	0
	High	AGELTQEELER	1	1	1	P0CX55		0	0	9.60159e-05	68.41	2.47323e-06	2	1274.62	0.966132	48.0561	0
	High	IVYALTTIK	1	1	1	P0CX55		0	0	0.00137144	58.04	1.56664e-06	2	1021.63	0.256321	57.9606	0
	High	sLVVQEQGSFQHILR	1	1	1	P0CX55	N-Term(Acetyl)	0	0	8.90822e-05	56.74	4.18376e-05	2	1782.95	-0.0806194	68.8468	0
	High	ADVDLHK	1	1	1	P0CX55		0	0.000593	0.0053494	41.56	0.000125682	2	797.416	0.660569	35.0907	0
	High	IPAWFLNR	1	1	1	P0CX55		0	0.004598	0.0513117	36.02	0.0029254	2	1016.57	-0.587369	65.7247	0
	Low	LRDDLER	1	1	1	P0CX55		0	0.109486	0.490464	24.01	0.0323711	2	916.484	-0.325921	38.6087	1
P39743	Reduced viability upon starvation protein 167 OS=Saccharomyces cerevisiae (strain ATCC 204508 / S288c) GN=RVS167 PE=1 SV=1 - [RV167_YEAST]	244.023	23.24	1	9	11	13	protein binding	cytoplasm; cytoskeleton	cell organization and biogenesis; transport	Pf00018; Pf03114; Pf07653; Pf14604	482	52.7415	6.01123
	A2	Sequence	# PSMs	# Proteins	# Protein Groups	Protein Group Accessions	Modifications	ΔCn	q-Value	PEP	IonScore	Exp Value	Charge	MH+ [Da]	ΔM [ppm]	RT [min]	# Missed Cleavages
	High	KGNVEEQTDALTITHFK	1	1	1	P39743		0	0	9.08035e-06	67.92	3.90675e-06	3	1930.98	-1.3849	54.1676	1
	High	mGEQTEDPVYEDAER	2	1	1	P39743	M1(Oxidation)	0	0	4.59375e-05	64.46	6.71431e-06	2	1784.73	-0.115143	47.6172	0
	High	RFQELEQETK	1	1	1	P39743		0	0	0.00123883	61.98	9.53974e-06	2	1307.66	0.967085	43.5696	1
	High	mSDPNATIPEDNPQGIEASEQYR	1	1	1	P39743	M1(Oxidation)	0	0	0.000340275	42.48	0.00275689	3	2578.14	0.500786	55.659	0
	High	KLSEESKR	2	1	1	P39743		0	0.000593	0.0140604	35.14	0.00261798	3	976.542	-0.0536303	26.6995	2
	High	AQAQVEVAQQEYDYYNDLLK	1	1	1	P39743		0	0.000593	0.0174619	18.64	0.577865	3	2388.14	0.540841	70.6964	0
	High	GNVEEQTDALTITHFK	1	1	1	P39743		0	0.001626	0.0252973	14.63	0.917693	3	1802.89	-1.24671	57.8262	0
	Medium	RFQELEQETKK	1	1	1	P39743		0	0.036507	0.25713	21.87	0.111172	3	1435.75	0.000456261	41.1828	2
	Medium	SmEEIFKPISGK	1	1	1	P39743	M2(Oxidation)	0	0.041369	0.277038	14.73	0.602356	2	1381.7	-0.767361	51.4371	0
	Low	KKEPTAK	1	1	1	P39743		0	0.128102	0.555987	28.62	0.00487785	2	801.483	-0.0306683	19.9058	2
	Low	LSEESkR	1	1	1	P39743	K6(GG)	0	0.158626	0.653247	16.28	0.259055	2	962.49	-0.536814	31.03	1
P00560	Phosphoglycerate kinase OS=Saccharomyces cerevisiae (strain ATCC 204508 / S288c) GN=PGK1 PE=1 SV=2 - [PGK_YEAST]	230.882	23.56	1	9	9	11	catalytic activity; nucleotide binding	cytoplasm; membrane; mitochondrion	metabolic process	Pf00162	416	44.7108	7.60596
	A2	Sequence	# PSMs	# Proteins	# Protein Groups	Protein Group Accessions	Modifications	ΔCn	q-Value	PEP	IonScore	Exp Value	Charge	MH+ [Da]	ΔM [ppm]	RT [min]	# Missed Cleavages
	High	VLENTEIGDSIFDK	1	1	1	P00560		0	0	0.000107627	59.04	2.74424e-05	2	1579.79	0.161173	63.451	0
	High	AHSSmVGFDLPQR	2	1	1	P00560	M5(Oxidation)	0	0	0.000577285	43.55	0.000827945	3	1460.7	0.596797	51.2365	0
	High	YVLEHHPR	2	1	1	P00560		0	0	0.000791988	39.2	0.00114816	3	1050.55	0.828576	37.1108	0
	High	AAGFLLEK	1	1	1	P00560		0	0.000593	0.00930361	42.48	0.000197728	2	848.488	0.0438394	54.1692	0
	High	IVAALPTIK	1	1	1	P00560		0	0.001626	0.0278068	39.5	0.000111936	2	925.609	0.405972	57.2629	0
	High	YHIEEEGSR	1	1	1	P00560		0	0.001626	0.0232309	29.71	0.0162496	2	1119.51	0.614956	39.3362	0
	High	KLFAATVAK	1	1	1	P00560		0	0.002921	0.0386494	35.72	0.000348292	2	948.588	0.346825	44.509	1
	High	SSAAGNTVIIGGGDTATVAK	1	1	1	P00560		0	0.002921	0.0424336	17.9	0.364096	2	1789.92	-2.52701	51.6141	0
	Medium	YSLAPVAK	1	1	1	P00560		0	0.013583	0.133195	23.51	0.015598	2	848.487	-0.364194	47.6646	0
B3RHV0	40S ribosomal protein S1-A OS=Saccharomyces cerevisiae (strain RM11-1a) GN=RPS1A PE=3 SV=1 - [RS3A1_YEAS1]	229.76	37.25	1	2	11	13	structural molecule activity	cytoplasm; ribosome	metabolic process	Pf01015	255	28.7256	9.99365
	A2	Sequence	# PSMs	# Proteins	# Protein Groups	Protein Group Accessions	Modifications	ΔCn	q-Value	PEP	IonScore	Exp Value	Charge	MH+ [Da]	ΔM [ppm]	RT [min]	# Missed Cleavages
	High	HSYAQSSHIR	1	3	2	B3RHV0;B3LLJ2		0	0	0.000669228	42.92	0.000686629	3	1185.58	0.283643	33.6717	0
	High	TSDDYVLR	1	3	2	B3RHV0;B3LLJ2		0	0.000593	0.00217948	59.95	6.57527e-06	2	968.469	0.871008	46.3369	0
	High	EVQGSTLAQLTSK	1	1	1	B3RHV0		0	0.000593	0.00340746	42.15	0.000972211	2	1361.73	-1.10724	53.3984	0
	High	APSTFENR	2	3	2	B3RHV0;B3LLJ2		0	0.000593	0.0029015	42.09	0.00038008	2	921.442	-0.418979	38.7575	0
	High	DIFPLQNIHVR	1	3	2	B3RHV0;B3LLJ2		0	0.000593	0.0071046	34.18	0.0047934	2	1351.75	-0.854789	64.6087	0
	High	VDEVQGK	1	3	2	B3RHV0;B3LLJ2		0	0.004994	0.0554185	25.67	0.00514936	2	774.399	0.035196	30.3759	0
	High	LIPEVINK	1	3	2	B3RHV0;B3LLJ2		0	0.009404	0.0831991	20.97	0.0147969	2	925.571	-0.89878	52.1786	0
	High	SASDALK	1	1	1	B3RHV0		0	0.009798	0.0866775	30.51	0.000887095	2	691.362	0.143074	32.2811	0
	Medium	EIENATK	1	3	2	B3RHV0;B3LLJ2		0	0.040106	0.272814	21.46	0.0200059	2	804.41	0.184493	30.5671	0
	Low	KEWFDIK	1	3	2	B3RHV0;B3LLJ2		0	0.289143	0.894688	11.15	0.824914	2	965.509	-0.378737	56.0808	1
	Low	NVGKTLVNK	2	3	2	B3RHV0;B3LLJ2		0	0.497125	1	10.17	0.956804	3	972.586	2.08332	40.7531	1
Q01852	Mitochondrial import inner membrane translocase subunit TIM44 OS=Saccharomyces cerevisiae (strain ATCC 204508 / S288c) GN=TIM44 PE=1 SV=1 - [TIM44_YEAST]	220.959	31.55	1	13	15	16	nucleotide binding; protein binding; transporter activity	membrane; mitochondrion	transport	Pf04280	431	48.8245	9.43701
	A2	Sequence	# PSMs	# Proteins	# Protein Groups	Protein Group Accessions	Modifications	ΔCn	q-Value	PEP	IonScore	Exp Value	Charge	MH+ [Da]	ΔM [ppm]	RT [min]	# Missed Cleavages
	High	EVSEVIDDGESSR	1	1	1	Q01852		0	0	0.000386037	50.47	0.000179486	2	1421.64	-0.80488	46.6427	0
	High	VGGFFAETESSR	1	1	1	Q01852		0	0	3.58345e-05	48.45	0.000199331	2	1286.6	-0.0773219	54.932	0
	High	GVEIVSAK	1	1	1	Q01852		0	0.000593	0.00470235	49.42	5.48582e-05	2	802.467	0.0314581	42.6656	0
	High	EQDVYADGR	2	1	1	Q01852		0	0.000593	0.0134276	40.53	0.000504516	2	1052.46	0.146169	38.8725	0
	High	DPEQIDDDETEGWK	1	1	1	Q01852		0	0.000593	0.00361532	34.82	0.00453213	2	1676.69	-0.578235	53.4221	0
	High	SQELQENIK	1	1	1	Q01852		0	0.002921	0.0295009	30.79	0.0083785	2	1088.56	0.00352559	42.4528	0
	High	LmDPTFSNESFTR	1	1	1	Q01852	M2(Oxidation)	0	0.002921	0.0336279	26.14	0.0475496	2	1560.7	-0.989585	56.7184	0
	High	SPLQIFR	1	1	1	Q01852		0	0.005383	0.0571425	28.8	0.00626172	2	860.499	0.410043	58.6659	0
	Medium	TGETmEHIATK	1	1	1	Q01852	M5(Oxidation)	0	0.011554	0.0949157	10.92	1.07205	3	1233.58	0.149068	34.3043	0
	Medium	KTGETmEHIATK	1	1	1	Q01852	M6(Oxidation)	0	0.011874	0.102586	11.77	1.12431	3	1361.67	-0.917795	31.943	1
	Medium	TLQDASGK	1	1	1	Q01852		0	0.01306	0.128137	27.82	0.00553407	2	819.42	-1.42671	30.6809	0
	Medium	GSTIVGK	1	1	1	Q01852		0	0.02175	0.176094	23.82	0.00413971	2	661.388	-0.315078	33.1882	0
	Medium	AQEINLYR	1	1	1	Q01852		0	0.023265	0.193511	18.53	0.126955	2	1006.53	2.13479	49.1526	0
	Low	YGGFITK	1	1	1	Q01852		0	0.121891	0.536062	11.96	0.0987033	2	785.419	-0.00540874	47.3932	0
	Low	LDESFEPVR	1	1	1	Q01852		0.5517			13.44	0.557064	2	1091.53	-4.27767	39.5147	0
P15891	Actin-binding protein OS=Saccharomyces cerevisiae (strain ATCC 204508 / S288c) GN=ABP1 PE=1 SV=4 - [ABP1_YEAST]	219.234	13.51	1	8	9	10	protein binding	cytoplasm; cytoskeleton	cell organization and biogenesis; regulation of biological process	Pf00018; Pf00241; Pf07653; Pf14604	592	65.5364	4.67822
	A2	Sequence	# PSMs	# Proteins	# Protein Groups	Protein Group Accessions	Modifications	ΔCn	q-Value	PEP	IonScore	Exp Value	Charge	MH+ [Da]	ΔM [ppm]	RT [min]	# Missed Cleavages
	High	ISNAAGAR	1	1	1	P15891		0	0	0.000498958	69.51	1.11679e-07	2	759.411	0.151394	30.1204	0
	High	YSIQTSSK	1	1	1	P15891		0	0	0.00125808	55.81	8.65992e-06	2	913.464	1.15857	39.7516	0
	High	IDPSSDIANLK	1	1	1	P15891		0	0	0.00069166	44.31	0.000491152	2	1172.62	0.59813	54.4466	0
	High	VSPPGSDVEK	1	1	1	P15891		0	0.000593	0.0131788	40.3	0.000727938	2	1014.51	0.21026	39.9967	0
	High	NVASGAPVQK	1	1	1	P15891		0	0.000593	0.0190492	28.61	0.00612858	2	970.532	-0.0706061	36.9368	0
	High	TPSPAPAAK	1	1	1	P15891		0	0.001158	0.0209784	35.48	0.000410552	2	839.463	0.817056	33.6238	0
	High	SSAAPPPPPR	1	1	1	P15891		0	0.005383	0.0570177	26.46	0.0218036	2	976.521	0.368285	38.1156	0
	Medium	VQYGLAR	1	1	1	P15891		0	0.03327	0.252419	24.3	0.0139326	2	806.452	-0.213912	44.0206	0
	Low	NSIPAPK	2	1	1	P15891		0	0.108053	0.484081	10.48	0.0893244	2	726.415	0.217665	37.8952	0
P17442	Phosphate system positive regulatory protein PHO81 OS=Saccharomyces cerevisiae (strain ATCC 204508 / S288c) GN=PHO81 PE=1 SV=2 - [PHO81_YEAST]	218.389	12.14	1	14	15	15	catalytic activity; enzyme regulator activity; protein binding	cytoplasm; nucleus	metabolic process; regulation of biological process	Pf00023; Pf03105; Pf12796; Pf13637; Pf13857	1178	133.946	5.84619
	A2	Sequence	# PSMs	# Proteins	# Protein Groups	Protein Group Accessions	Modifications	ΔCn	q-Value	PEP	IonScore	Exp Value	Charge	MH+ [Da]	ΔM [ppm]	RT [min]	# Missed Cleavages
	High	YGADPNEIDGFNK	1	1	1	P17442		0	0	0.000552153	36.02	0.00411307	2	1439.64	-0.738729	53.6332	0
	High	IDGSFDEVTLK	1	1	1	P17442		0	0.000593	0.00476136	46.17	0.000422706	2	1223.61	-1.14424	57.5864	0
	High	ILLNDLTK	1	1	1	P17442		0	0.000593	0.00441594	45.2	0.000144958	2	929.567	0.444186	57.0487	0
	High	IGGDPQLIQLLIR	1	1	1	P17442		0	0.000593	0.00279096	42.78	0.000163441	2	1435.86	-1.69649	76.4404	0
	High	VPLHYAAELGK	1	1	1	P17442		0	0.000593	0.00884878	23.67	0.0272756	3	1197.66	1.71686	50.3138	0
	High	EILNIATVK	1	1	1	P17442		0	0.002921	0.0339012	32.15	0.00268196	2	1000.6	0.158039	56.8954	0
	High	NVISSTK	1	1	1	P17442		0	0.004191	0.0496476	27.35	0.00193281	2	748.42	0.242216	34.274	0
	High	LLNAQDIHSR	1	1	1	P17442		0	0.004191	0.0508505	27.06	0.0206628	2	1166.63	-0.487307	44.4554	0
	High	VVDYDFGK	1	1	1	P17442		0	0.004598	0.0535942	31.42	0.00295654	2	942.458	1.63217	49.9837	0
	High	ELAVNPQK	1	1	1	P17442		0	0.004994	0.0552774	34.03	0.00114656	2	898.499	-0.867648	40.3555	0
	Medium	IINYEPYWK	1	1	1	P17442		0	0.021151	0.167094	13.92	0.707612	2	1225.63	0.264828	60.6497	0
	Medium	NVILPVR	1	1	1	P17442		0	0.031697	0.242645	28.68	0.00135198	2	810.519	-0.528874	51.7611	0
	Medium	ISPFININQFIDK	1	1	1	P17442		0	0.041369	0.274972	13.53	0.618834	2	1548.84	-0.415173	75.5167	0
	Medium	LRPGLESIK	1	1	1	P17442		0	0.042532	0.284412	11.24	0.13905	3	1012.62	0.0430611	46.0954	0
	Low	NLYAAFK	1	1	1	P17442		0	0.095103	0.455663	13.16	0.130426	2	826.446	-0.0786383	53.4788	0
B3LLJ2	40S ribosomal protein S1-B OS=Saccharomyces cerevisiae (strain RM11-1a) GN=RPS1B PE=3 SV=1 - [RS3A2_YEAS1]	217.305	43.53	2	2	13	15	structural molecule activity	cytoplasm; ribosome	metabolic process	Pf01015	255	28.7947	10.0229
	A2	Sequence	# PSMs	# Proteins	# Protein Groups	Protein Group Accessions	Modifications	ΔCn	q-Value	PEP	IonScore	Exp Value	Charge	MH+ [Da]	ΔM [ppm]	RT [min]	# Missed Cleavages
	High	HSYAQSSHIR	1	3	2	B3RHV0;B3LLJ2		0	0	0.000669228	42.92	0.000686629	3	1185.58	0.283643	33.6717	0
	High	EVQNSTLAQLTSK	1	2	1	B3LLJ2		0	0	0.00139621	36.39	0.00371976	2	1418.75	0.15901	53.8529	0
	High	TSDDYVLR	1	3	2	B3RHV0;B3LLJ2		0	0.000593	0.00217948	59.95	6.57527e-06	2	968.469	0.871008	46.3369	0
	High	APSTFENR	2	3	2	B3RHV0;B3LLJ2		0	0.000593	0.0029015	42.09	0.00038008	2	921.442	-0.418979	38.7575	0
	High	DIFPLQNIHVR	1	3	2	B3RHV0;B3LLJ2		0	0.000593	0.0071046	34.18	0.0047934	2	1351.75	-0.854789	64.6087	0
	High	VDEVQGK	1	3	2	B3RHV0;B3LLJ2		0	0.004994	0.0554185	25.67	0.00514936	2	774.399	0.035196	30.3759	0
	High	VISEILTR	1	2	1	B3LLJ2		0	0.007348	0.0689529	29.82	0.00489889	2	930.562	-0.0925496	52.9697	0
	High	LIPEVINK	1	3	2	B3RHV0;B3LLJ2		0	0.009404	0.0831991	20.97	0.0147969	2	925.571	-0.89878	52.1786	0
	Medium	EIENATK	1	3	2	B3RHV0;B3LLJ2		0	0.040106	0.272814	21.46	0.0200059	2	804.41	0.184493	30.5671	0
	Low	NASDALK	1	2	1	B3LLJ2		0	0.149232	0.60976	13.26	0.0470945	2	718.372	-0.761691	32.7684	0
	Low	KVVDPFTR	1	2	1	B3LLJ2		0	0.178959	0.701925	12.84	0.441997	2	961.546	-0.226736	47.5382	1
	Low	KEWFDIK	1	3	2	B3RHV0;B3LLJ2		0	0.289143	0.894688	11.15	0.824914	2	965.509	-0.378737	56.0808	1
	Low	NVGKTLVNK	2	3	2	B3RHV0;B3LLJ2		0	0.497125	1	10.17	0.956804	3	972.586	2.08332	40.7531	1
Q02821	Importin subunit alpha OS=Saccharomyces cerevisiae (strain ATCC 204508 / S288c) GN=SRP1 PE=1 SV=1 - [IMA1_YEAST]	217.027	15.87	1	8	8	11	protein binding; transporter activity	cytoplasm; nucleus	cell organization and biogenesis; transport	Pf00514; Pf01749; Pf10508; Pf13513; Pf13646	542	60.4037	4.90674
	A2	Sequence	# PSMs	# Proteins	# Protein Groups	Protein Group Accessions	Modifications	ΔCn	q-Value	PEP	IonScore	Exp Value	Charge	MH+ [Da]	ΔM [ppm]	RT [min]	# Missed Cleavages
	High	GLNINENADFIEK	1	1	1	Q02821		0	0	0.000325603	55.63	5.3748e-05	2	1476.73	-1.08378	59.5874	0
	High	LVELLSHESTLVQTPALR	1	1	1	Q02821		0	0	0.000943323	28.93	0.010299	3	2006.13	1.30607	65.5431	0
	High	LLLSSPK	1	1	1	Q02821		0	0.000593	0.00303513	62.72	8.01847e-07	2	757.482	0.0103266	47.6599	0
	High	DTQQVELR	1	1	1	Q02821		0	0.000593	0.00915806	45.97	0.000213726	2	988.506	0.128182	41.8009	0
	High	FSADELRR	2	1	1	Q02821		0	0.000593	0.00495626	44.76	0.000292421	3	993.514	2.88066	45.6593	1
	High	EHRPPIDVVIQAGVVPR	1	1	1	Q02821		0	0.000593	0.00474622	18.31	0.106251	3	1882.07	0.0913126	60.7325	0
	High	LLEVAEYK	2	1	1	Q02821		0	0.001626	0.0257414	29.16	0.00667364	2	964.534	-1.19252	52.7284	0
	High	RDEALAK	2	1	1	Q02821		0	0.006537	0.0650674	30.35	0.00475124	2	802.441	-0.420531	29.5701	1
P10664	60S ribosomal protein L4-A OS=Saccharomyces cerevisiae (strain ATCC 204508 / S288c) GN=RPL4A PE=1 SV=4 - [RL4A_YEAST]	215.454	37.29	2	10	10	16	protein binding; RNA binding; structural molecule activity	cytoplasm; ribosome	metabolic process	Pf00573; Pf14374	362	39.0682	10.6382
	A2	Sequence	# PSMs	# Proteins	# Protein Groups	Protein Group Accessions	Modifications	ΔCn	q-Value	PEP	IonScore	Exp Value	Charge	MH+ [Da]	ΔM [ppm]	RT [min]	# Missed Cleavages
	High	VGYTLPSHIISTSDVTR	3	2	1	P10664		0	0	3.53495e-06	54.22	7.32286e-05	3	1845.97	0.128395	60.084	0
	High	FVIWTEAAFTK	1	2	1	P10664		0	0	0.000256704	46.53	0.000320157	2	1312.69	-0.286736	70.2108	0
	High	NVPGVETANVASLNLLQLAPGAHLGR	2	2	1	P10664		0	0	4.54713e-05	41.39	0.000864066	3	2611.43	-1.01979	74.6176	0
	High	IINSSEIQSAIRPAGQATQK	1	2	1	P10664		0	0	6.24071e-05	29.75	0.0167892	3	2112.14	-0.726714	55.9925	0
	High	TGTKPAAVFTETLK	1	1	1	P10664		0	0	0.00186618	17.27	0.222187	3	1463.81	-1.52316	53.0466	0
	High	LDQVWGSETVASSK	1	2	1	P10664		0	0.000593	0.00261151	40.56	0.00177123	2	1506.74	0.0309092	54.0589	0
	High	AVGAHSDLLK	4	2	1	P10664		0	0.001626	0.0251977	31.65	0.00530032	2	1010.56	-0.0568894	42.3214	0
	High	EAVAALK	1	2	1	P10664		0	0.008055	0.0717268	34.82	0.000328829	2	701.419	-0.121587	39.4546	0
	Medium	VGGGGTGR	1	2	1	P10664		0	0.022367	0.186291	22.15	0.00608093	2	660.343	1.2675	22.4043	0
	Medium	QAYAVSEK	1	2	1	P10664		0	0.029175	0.208473	19.01	0.0609175	2	895.453	0.694601	37.784	0
P16861	6-phosphofructokinase subunit alpha OS=Saccharomyces cerevisiae (strain ATCC 204508 / S288c) GN=PFK1 PE=1 SV=1 - [K6PF1_YEAST]	213.697	13.78	1	9	13	13	catalytic activity; metal ion binding; nucleotide binding; protein binding; transporter activity	cytoplasm; membrane; mitochondrion	metabolic process; transport	Pf00365	987	107.903	6.39209
	A2	Sequence	# PSMs	# Proteins	# Protein Groups	Protein Group Accessions	Modifications	ΔCn	q-Value	PEP	IonScore	Exp Value	Charge	MH+ [Da]	ΔM [ppm]	RT [min]	# Missed Cleavages
	High	LSEVDASGFR	1	1	1	P16861		0	0	0.000617544	60.06	9.41897e-06	2	1080.53	1.31746	50.2502	0
	High	AEVAALAAENK	1	1	1	P16861		0	0	3.4438e-05	58.62	1.67633e-05	2	1086.58	0.445501	45.4645	0
	High	HGENSLLSSGTSQDSLR	1	1	1	P16861		0	0	5.47651e-05	44.9	0.000935186	3	1787.85	-0.0394367	49.3786	0
	High	IAVmTSGGDSPGmNAAVR	1	1	1	P16861	M4(Oxidation); M13(Oxidation)	0	0.000593	0.00257377	41.58	0.00197734	2	1765.82	0.0618128	45.7923	0
	High	IPQQEATNK	1	1	1	P16861		0	0.000593	0.00696087	37.48	0.00122374	2	1028.54	0.0152389	33.6462	0
	High	VTILGHVQR	1	1	1	P16861		0	0.000593	0.00827651	21.94	0.016953	3	1022.61	0.286224	46.3416	0
	High	GGTAVAHDR	1	1	1	P16861		0	0.005383	0.0568932	29.98	0.00437008	2	883.438	0.0641248	27.4666	0
	Medium	mPLVESVK	1	1	1	P16861	M1(Oxidation)	0	0.011338	0.089542	30.52	0.00940385	2	918.496	-0.429998	44.0974	0
	Medium	SIITNDEALFK	1	1	1	P16861		0	0.011874	0.110899	13.76	0.934013	2	1250.66	-0.475209	62.9754	0
	Low	AQSQGALLK	1	1	1	P16861		0	0.053544	0.327806	13.95	0.316133	2	915.526	0.0154773	40.1577	0
	Low	NEASPNTDAK	1	1	1	P16861		0	0.062755	0.360187	10.36	0.869825	2	1046.47	-0.388348	30.4215	0
	Low	QTLGSSQK	1	1	1	P16861		0	0.065557	0.375235	11.39	0.508274	2	848.447	-0.214765	29.9462	0
	Low	FIEQWNK	1	1	1	P16861		0	0.196108	0.733847	10.52	0.736339	2	964.489	0.34212	50.9296	0
P0CX39	40S ribosomal protein S8-A OS=Saccharomyces cerevisiae (strain ATCC 204508 / S288c) GN=RPS8A PE=1 SV=1 - [RS8A_YEAST]	211.33	35	1	5	6	7	structural molecule activity	cytoplasm; ribosome	metabolic process	Pf01201	200	22.476	10.6675
	A2	Sequence	# PSMs	# Proteins	# Protein Groups	Protein Group Accessions	Modifications	ΔCn	q-Value	PEP	IonScore	Exp Value	Charge	MH+ [Da]	ΔM [ppm]	RT [min]	# Missed Cleavages
	High	IETGNFSWASEGISK	1	1	1	P0CX39		0	0	1.65706e-06	87.77	4.41168e-08	2	1625.78	1.97429	62.0804	0
	High	IESSVESQFSAGR	1	1	1	P0CX39		0	0	4.31799e-06	81.16	1.34362e-07	2	1396.67	0.0690607	50.4608	0
	High	AAIVQIDATPFR	1	1	1	P0CX39		0	0	0.000450776	54.4	5.02863e-05	2	1301.72	0.436389	62.9599	0
	High	IAGVVYHPSNNELVR	2	1	1	P0CX39		0	0	0.00119608	42.17	0.00112246	2	1667.89	-0.756566	52.4638	0
	Medium	EEETVAK	1	1	1	P0CX39		0	0.032371	0.248755	18.75	0.0240034	2	805.394	-0.057001	30.209	0
	Low	mGISRDSR	1	1	1	P0CX39	N-Term(Acetyl)	0.3684			12.26	0.353604	2	963.46	-7.59923	21.6895	1
P39101	Protein CAJ1 OS=Saccharomyces cerevisiae (strain ATCC 204508 / S288c) GN=CAJ1 PE=1 SV=1 - [CAJ1_YEAST]	211.259	20.2	1	8	8	9	protein binding	nucleus	metabolic process	Pf00226; Pf14308	391	44.8267	5.79541
	A2	Sequence	# PSMs	# Proteins	# Protein Groups	Protein Group Accessions	Modifications	ΔCn	q-Value	PEP	IonScore	Exp Value	Charge	MH+ [Da]	ΔM [ppm]	RT [min]	# Missed Cleavages
	High	SAYNLLSTGLEAQK	1	1	1	P39101		0	0	8.23526e-06	71.35	1.44366e-06	2	1494.78	1.17911	62.2501	0
	High	mSEVNTDELDQYER	1	1	1	P39101	M1(Oxidation)	0	0	0.000127587	62.13	1.24613e-05	2	1744.73	-0.574895	54.1087	0
	High	SNNLEEFTR	2	1	1	P39101		0	0.000593	0.00921633	37.23	0.00146657	2	1109.52	-0.731303	50.3967	0
	High	ANNFImSK	1	1	1	P39101	M6(Oxidation)	0	0.001626	0.023026	39.8	0.00127226	2	940.457	0.918987	41.7993	0
	High	RSPEEAEEAR	1	1	1	P39101		0	0.002921	0.0344229	37.54	0.00213199	2	1173.55	-0.134034	33.8695	1
	High	QVDELAEK	1	1	1	P39101		0	0.004191	0.0478239	29.81	0.00590267	2	931.473	-0.48037	39.9278	0
	Medium	SKYDQFGK	1	1	1	P39101		0	0.031126	0.232095	18.03	0.0834211	2	972.478	-0.929177	39.4878	1
	Medium	AmLFIAHK	1	1	1	P39101	M2(Oxidation)	0	0.043011	0.286156	14.7	0.321902	2	946.519	0.703617	45.3677	0
P00924	Enolase 1 OS=Saccharomyces cerevisiae (strain ATCC 204508 / S288c) GN=ENO1 PE=1 SV=3 - [ENO1_YEAST]	210.734	24.94	1	1	9	11	catalytic activity; metal ion binding; protein binding	cytoplasm; membrane; mitochondrion; vacuole	metabolic process; regulation of biological process	Pf00113; Pf03952; Pf13378	437	46.7873	6.62451
	A2	Sequence	# PSMs	# Proteins	# Protein Groups	Protein Group Accessions	Modifications	ΔCn	q-Value	PEP	IonScore	Exp Value	Charge	MH+ [Da]	ΔM [ppm]	RT [min]	# Missed Cleavages
	High	GNPTVEVELTTEK	2	2	2	P00924;P00925		0	0	0.000310961	56.89	3.15152e-05	2	1416.72	-0.433653	53.3828	0
	High	VNQIGTLSESIK	1	2	2	P00924;P00925		0	0	0.00119391	49.81	0.000138948	2	1288.71	-0.0157847	54.7004	0
	High	YGASAGNVGDEGGVAPNIQTAEEALDLIVDAIK	1	2	2	P00924;P00925		0	0	1.28373e-05	44.82	0.00158213	3	3257.62	-0.367522	96.2694	0
	High	SIVPSGASTGVHEALEmR	1	2	2	P00924;P00925	M17(Oxidation)	0	0	0.000790896	29.92	0.0284187	3	1856.92	0.111072	55.6526	0
	High	IGSEVYHNLK	1	2	2	P00924;P00925		0	0.000593	0.00708884	21.81	0.10382	3	1159.61	-0.448636	44.6785	0
	High	IATAIEK	1	2	2	P00924;P00925		0	0.002921	0.038517	37.06	0.000383738	2	745.445	-0.558562	39.2609	0
	Medium	TFAEALR	1	1	1	P00924		0	0.011554	0.095798	30.86	0.00328141	2	807.436	-0.542287	48.3462	0
	Medium	KAADALLLK	2	2	2	P00924;P00925		0	0.022367	0.181226	31.5	0.00212384	2	942.599	0.337446	47.3444	1
	Low	AADALLLk	1	2	2	P00924;P00925	K8(GG)	0.6889			13.62	0.21291	2	928.546	-0.599221	55.3237	0
P26783	40S ribosomal protein S5 OS=Saccharomyces cerevisiae (strain ATCC 204508 / S288c) GN=RPS5 PE=1 SV=3 - [RS5_YEAST]	208.043	18.67	1	3	4	7	protein binding; RNA binding; structural molecule activity	cytoplasm; ribosome	metabolic process; regulation of biological process; transport	Pf00177	225	25.0233	8.5874
	A2	Sequence	# PSMs	# Proteins	# Protein Groups	Protein Group Accessions	Modifications	ΔCn	q-Value	PEP	IonScore	Exp Value	Charge	MH+ [Da]	ΔM [ppm]	RT [min]	# Missed Cleavages
	High	TIAETLAEELINAAK	1	1	1	P26783		0	0	3.37749e-07	89.82	1.58953e-08	2	1586.86	-0.363353	82.3412	0
	High	QAVDVSPLR	1	1	1	P26783		0	0	0.000100352	73.69	1.68887e-07	2	984.549	1.26885	48.2793	0
	High	QPIFVAHTAGR	2	1	1	P26783		0	0	0.00116848	35.22	0.00300608	3	1196.65	0.243118	45.488	0
	High	qAVDVSPLR	1	1	1	P26783	N-Term(Gln->pyro-Glu)	0	0.001158	0.0199626	28.78	0.00675414	2	967.522	0.974427	56.7231	0
	Low	KKDELER	2	1	1	P26783		0	0.082729	0.42816	18.75	0.110682	3	917.505	0.209692	27.995	2
P0CX47	40S ribosomal protein S11-A OS=Saccharomyces cerevisiae (strain ATCC 204508 / S288c) GN=RPS11A PE=1 SV=1 - [RS11A_YEAST]	206.787	31.41	1	5	5	9	RNA binding; structural molecule activity	cytoplasm; ribosome	cell organization and biogenesis; metabolic process	Pf00366	156	17.7377	10.7847
	A2	Sequence	# PSMs	# Proteins	# Protein Groups	Protein Group Accessions	Modifications	ΔCn	q-Value	PEP	IonScore	Exp Value	Charge	MH+ [Da]	ΔM [ppm]	RT [min]	# Missed Cleavages
	High	ILTGTVVSTK	2	1	1	P0CX47		0	0	0.000156645	69.2	2.88543e-07	2	1018.62	0.813461	47.3586	0
	High	NVPVHVSPAFR	4	1	1	P0CX47		0	0	5.45243e-05	47.89	0.000202381	3	1222.67	3.28754	50.1846	0
	High	NAGLGFK	1	1	1	P0CX47		0	0.000593	0.004243	55.52	2.79879e-06	2	706.388	-0.43071	44.1566	0
	High	sTELTVQSER	1	1	1	P0CX47	N-Term(Acetyl)	0	0.000593	0.00397264	35.34	0.00407919	2	1191.59	0.440302	49.5113	0
	Medium	TAIEGSYIDKK	1	1	1	P0CX47		0	0.02175	0.175718	17.42	0.26989	2	1224.65	0.141343	43.7219	1
P16550	Protein APA1 OS=Saccharomyces cerevisiae (strain ATCC 204508 / S288c) GN=APA1 PE=1 SV=4 - [APA1_YEAST]	205.847	34.58	1	9	9	13	catalytic activity; nucleotide binding	cytoplasm; nucleus	metabolic process	Pf09830	321	36.4691	5.021
	A2	Sequence	# PSMs	# Proteins	# Protein Groups	Protein Group Accessions	Modifications	ΔCn	q-Value	PEP	IonScore	Exp Value	Charge	MH+ [Da]	ΔM [ppm]	RT [min]	# Missed Cleavages
	High	HLQILQmPEK	1	1	1	P16550	M7(Oxidation)	0	0	0.00129749	61.05	1.06007e-05	2	1252.67	0.03696	47.5602	0
	High	HmVFYNSGPASGSSLDHK	2	1	1	P16550	M2(Oxidation)	0	0	5.45371e-05	45.72	0.000918955	3	1949.88	-0.265631	45.8457	0
	High	GQTPEGEDPLGKPEEELTVIPEFGGADNK	2	1	1	P16550		0	0	0.00107119	29.67	0.0599355	3	3053.46	1.06697	68.5757	0
	High	EHFLPTFNTEPLQDAK	1	1	1	P16550		0	0.000593	0.00413699	28.81	0.0392595	3	1886.93	0.289834	63.148	0
	High	FIQTETTK	2	1	1	P16550		0	0.001158	0.0213474	39.78	0.000704814	2	967.509	-0.581461	39.4562	0
	High	FVTFQDR	2	1	1	P16550		0	0.002921	0.0430381	42.63	0.000409318	2	912.457	-0.586939	49.855	0
	Medium	NDEVFSK	1	1	1	P16550		0	0.011874	0.103518	26.72	0.0030858	2	838.394	0.134034	39.8857	0
	Medium	SAFDNGNLK	1	1	1	P16550		0	0.022367	0.180792	16.75	0.155341	2	965.47	1.01694	43.6639	0
	Medium	AFSDEmK	1	1	1	P16550	M6(Oxidation)	0	0.029677	0.215466	20.83	0.0111515	2	843.355	-0.956316	35.2551	0
P36015	Synaptobrevin homolog YKT6 OS=Saccharomyces cerevisiae (strain ATCC 204508 / S288c) GN=YKT6 PE=1 SV=1 - [YKT6_YEAST]	203.913	51.5	1	11	11	15	catalytic activity; protein binding	endosome; Golgi; membrane; mitochondrion; vacuole	cell organization and biogenesis; metabolic process; transport	Pf00957; Pf13774	200	22.6924	5.69385
	A2	Sequence	# PSMs	# Proteins	# Protein Groups	Protein Group Accessions	Modifications	ΔCn	q-Value	PEP	IonScore	Exp Value	Charge	MH+ [Da]	ΔM [ppm]	RT [min]	# Missed Cleavages
	High	TIENVLQR	1	1	1	P36015		0	0.000593	0.012614	47.76	0.000195131	2	972.55	2.86374	50.4124	0
	High	LDNLVDKSESLTASSK	1	1	1	P36015		0	0.000593	0.00433885	38.6	0.00309206	3	1706.88	-0.852249	52.1802	1
	High	ILDEYLVAHPK	1	1	1	P36015		0	0.000593	0.0163865	30.39	0.00959819	2	1297.71	-0.263557	54.7459	0
	High	QSIEEGNYIGHVYAR	2	1	1	P36015		0	0.000593	0.0047866	22.5	0.138336	3	1735.84	1.44543	53.6583	0
	High	EEWADVTETNDALK	1	1	1	P36015		0	0.000593	0.0176319	22.33	0.135087	2	1620.74	-0.0964007	58.0316	0
	High	DLSQFGFFER	1	1	1	P36015		0	0.001158	0.020071	31.78	0.00932559	2	1245.59	-0.22005	71.2856	0
	High	LDNLVDK	1	1	1	P36015		0	0.001626	0.0248089	39.06	0.000192456	2	816.446	0.24055	42.8394	0
	High	VQQELDETK	2	1	1	P36015		0	0.002921	0.0318027	36.07	0.00341098	2	1089.54	-0.00676718	38.0812	0
	High	qSIEEGNYIGHVYAR	1	1	1	P36015	N-Term(Gln->pyro-Glu)	0	0.002921	0.0296983	26.86	0.0506915	2	1718.81	0.0464221	59.5656	0
	High	SESLTASSK	2	1	1	P36015		0	0.004191	0.0476932	31.24	0.00605056	2	909.452	-0.0914764	34.298	0
	High	YQDPSQADAImK	1	1	1	P36015	M11(Oxidation)	0	0.009084	0.0806671	19.82	0.136022	2	1382.63	1.19384	44.4303	0
	Medium	QLDTYISK	1	1	1	P36015		0	0.013809	0.141743	19.57	0.069557	2	967.51	0.753656	47.3208	0
Q06705	Phosphatidylinositol transfer protein CSR1 OS=Saccharomyces cerevisiae (strain ATCC 204508 / S288c) GN=CSR1 PE=1 SV=1 - [CSR1_YEAST]	202.248	25.98	1	8	9	9	transporter activity	cytoplasm; cytosol; endosome; membrane; mitochondrion	cell organization and biogenesis; metabolic process; regulation of biological process; transport	Pf00650; Pf03765; Pf13716	408	47.4332	6.62451
	A2	Sequence	# PSMs	# Proteins	# Protein Groups	Protein Group Accessions	Modifications	ΔCn	q-Value	PEP	IonScore	Exp Value	Charge	MH+ [Da]	ΔM [ppm]	RT [min]	# Missed Cleavages
	High	AVYENNETGVIK	1	1	1	Q06705		0	0	8.48661e-05	70.71	1.37567e-06	2	1336.67	0.0858663	47.313	0
	High	ALANLDPQTTK	1	1	1	Q06705		0	0	0.00105229	57.05	2.14994e-05	2	1171.63	0.712389	48.0641	0
	High	LHHSSDQTEQELEK	1	1	1	Q06705		0	0	0.00052923	35.91	0.00580856	3	1680.78	-0.7855	37.3708	0
	High	YLGGENDNDLDHYTPPDGSLDVHLK	1	1	1	Q06705		0	0	0.000749949	24.03	0.237418	4	2784.27	-0.452909	61.6028	0
	High	QLTEDQEVVLK	1	1	1	Q06705		0	0.000593	0.002063	48.16	0.000271907	2	1301.69	-1.14958	51.3242	0
	High	FIQPQYIPR	1	1	1	Q06705		0	0.000593	0.0193751	41.15	0.000920834	2	1161.64	0.197937	56.4854	0
	High	FSLLVIEQSK	1	1	1	Q06705		0	0.000593	0.00235338	36.03	0.00135955	2	1163.67	0.366743	65.976	0
	Medium	NIDELHK	1	1	1	Q06705		0	0.01583	0.14962	23.16	0.0256021	2	868.453	0.324695	37.8107	0
	Low	IINGGER	1	1	1	Q06705		0	0.074846	0.405964	20.85	0.0131559	2	758.415	-0.317106	33.7086	0
P29311	Protein BMH1 OS=Saccharomyces cerevisiae (strain ATCC 204508 / S288c) GN=BMH1 PE=1 SV=4 - [BMH1_YEAST]	198.53	32.96	2	7	11	14	DNA binding; protein binding	cytoplasm; membrane; nucleus	cell differentiation; cell growth; cell organization and biogenesis; metabolic process; regulation of biological process; response to stimulus	Pf00244	267	30.0728	4.88135
	A2	Sequence	# PSMs	# Proteins	# Protein Groups	Protein Group Accessions	Modifications	ΔCn	q-Value	PEP	IonScore	Exp Value	Charge	MH+ [Da]	ΔM [ppm]	RT [min]	# Missed Cleavages
	High	TVASSGQELSVEER	1	1	1	P29311		0	0	5.76083e-07	98.57	2.80075e-09	2	1491.73	-1.83252	46.8919	0
	High	YLAEFSSGDAR	2	2	1	P29311		0	0.000593	0.00432682	41.97	0.00110865	2	1215.56	0.638086	51.1063	0
	High	IVSSIEQK	1	2	1	P29311		0	0.002921	0.0366985	38.28	0.000802405	2	903.515	0.296444	39.8277	0
	High	EDSVYLAK	1	2	1	P29311		0	0.007348	0.0686158	25.51	0.0179962	2	924.467	-0.515785	44.0441	0
	Medium	LAEQAER	2	2	1	P29311		0	0.011874	0.113408	33.88	0.001105	2	816.419	-2.67076	32.8669	0
	Medium	ATNASLEAYK	1	1	1	P29311		0	0.011874	0.102887	22.53	0.0787443	2	1067.54	5.13575	44.2656	0
	Medium	NLLSVAYK	1	2	1	P29311		0	0.022367	0.183356	23.19	0.0122332	2	907.524	-0.4757	56.0681	0
	Low	YEEmVENmK	2	2	1	P29311	M4(Oxidation); M8(Oxidation)	0	0.062559	0.358635	13.24	0.365166	2	1204.49	-0.591239	38.1423	0
	Low	IVSSIEQKEESK	1	2	1	P29311		0	0.065557	0.372361	12.68	0.925261	2	1376.73	-0.412146	39.8873	1
	Low	IETELTK	1	2	1	P29311		0	0.081335	0.423245	24.43	0.01244	2	833.463	2.0782	41.5213	0
	Low	SKIETELTK	1	2	1	P29311		0	0.218515	0.76741	16.12	0.17837	2	1048.59	0.966859	41.3935	1
P17076	60S ribosomal protein L8-A OS=Saccharomyces cerevisiae (strain ATCC 204508 / S288c) GN=RPL8A PE=1 SV=4 - [RL8A_YEAST]	198.082	28.91	1	1	8	8	structural molecule activity	cytoplasm; ribosome	metabolic process	Pf01248	256	28.1074	10.0376
	A2	Sequence	# PSMs	# Proteins	# Protein Groups	Protein Group Accessions	Modifications	ΔCn	q-Value	PEP	IonScore	Exp Value	Charge	MH+ [Da]	ΔM [ppm]	RT [min]	# Missed Cleavages
	High	AEDEAALAK	1	2	2	P17076;P29453		0	0	0.000244265	54.96	1.08512e-05	2	917.458	0.460011	38.2858	0
	High	EAAAVAEGK	1	1	1	P17076		0	0	0.000839603	54.03	8.89575e-06	2	845.437	0.729779	32.3766	0
	High	TSAVAALTEVR	1	2	2	P17076;P29453		0	0	5.13577e-05	50.12	0.000103598	2	1117.62	-2.91135	55.5291	0
	High	YRPETAAEK	1	2	2	P17076;P29453		0	0	0.00113226	46.3	0.000203948	2	1064.54	0.129393	34.1929	0
	High	NTAAETFK	1	2	2	P17076;P29453		0	0.000593	0.00555807	49.76	3.43466e-05	2	881.437	0.237948	38.5803	0
	High	NFGIGQAVQPK	1	2	2	P17076;P29453		0	0.004598	0.0535154	20.97	0.131573	2	1158.63	-0.954079	52.2807	0
	Medium	LGTLVNQK	1	2	2	P17076;P29453		0	0.012711	0.12248	17.22	0.112854	2	872.52	-0.58851	41.8881	0
	Medium	NPLTHSTPK	1	2	2	P17076;P29453		0	0.025549	0.196757	21.44	0.0570646	2	994.532	0.380803	36.3237	0
A6ZKU1	Actin cytoskeleton-regulatory complex protein SLA1 OS=Saccharomyces cerevisiae (strain YJM789) GN=SLA1 PE=3 SV=1 - [SLA1_YEAS7]	198.061	7.23	2	9	10	10	protein binding	cytoplasm; cytoskeleton; endosome; membrane	regulation of biological process; transport	Pf00018; Pf03983; Pf07653; Pf09606; Pf14604	1244	135.618	6.11279
	A2	Sequence	# PSMs	# Proteins	# Protein Groups	Protein Group Accessions	Modifications	ΔCn	q-Value	PEP	IonScore	Exp Value	Charge	MH+ [Da]	ΔM [ppm]	RT [min]	# Missed Cleavages
	High	SGLVPAQFIEPVR	1	2	1	A6ZKU1		0	0	1.84323e-05	66.82	1.79894e-06	2	1412.79	0.272766	66.5138	0
	High	LSNEDLAYVEK	1	2	1	A6ZKU1		0	0	0.000205128	65.24	5.73019e-06	2	1280.64	-0.692916	52.9933	0
	High	IAVAADK	1	2	1	A6ZKU1		0	0.000593	0.00871884	55.68	2.97435e-06	2	687.404	0.267466	36.047	0
	High	ITGFSLEK	1	2	1	A6ZKU1		0	0.000593	0.0146312	32.18	0.00278457	2	894.493	0.135715	53.6033	0
	High	ELLDEER	1	2	1	A6ZKU1		0	0.001158	0.0198423	35.43	0.00105975	2	903.442	-0.237255	44.3944	0
	Medium	LVSYDNEK	1	2	1	A6ZKU1		0	0.011874	0.103844	31.56	0.00495745	2	967.474	0.441398	40.429	0
	Medium	HTESTASGIIK	1	2	1	A6ZKU1		0	0.012711	0.126194	21.87	0.0624125	2	1143.6	-0.285104	39.1615	0
	Medium	YTINFDR	1	2	1	A6ZKU1		0	0.021151	0.171753	23.1	0.0296316	2	928.453	0.183006	53.6316	0
	Medium	AAASTPEPNLK	1	2	1	A6ZKU1		0	0.030287	0.217279	12.4	0.448843	2	1098.58	-0.439195	42.3593	0
	Low	KNSSATK	1	2	1	A6ZKU1		0	0.439486	1	10.83	0.111515	2	735.404	5.4946	42.9037	1
P12385	Eukaryotic peptide chain release factor subunit 1 OS=Saccharomyces cerevisiae (strain ATCC 204508 / S288c) GN=SUP45 PE=1 SV=2 - [ERF1_YEAST]	197.271	15.56	1	8	9	11	protein binding; RNA binding	cytoplasm; cytosol	cell organization and biogenesis; metabolic process	Pf03463; Pf03464; Pf03465	437	48.975	5.04639
	A2	Sequence	# PSMs	# Proteins	# Protein Groups	Protein Group Accessions	Modifications	ΔCn	q-Value	PEP	IonScore	Exp Value	Charge	MH+ [Da]	ΔM [ppm]	RT [min]	# Missed Cleavages
	High	mLTDEYGTASNIK	1	1	1	P12385	M1(Oxidation)	0	0	0.000528149	56.26	4.04572e-05	2	1458.68	0.00129205	49.2105	0
	High	ALDLGAVEK	1	1	1	P12385		0	0.000593	0.00616477	45.94	0.000114607	2	915.515	0.137378	52.328	0
	High	FTVDLPK	2	1	1	P12385		0	0.000593	0.0163238	38.71	0.000861351	2	819.461	0.280684	56.9411	0
	High	DAEDNEVIK	1	1	1	P12385		0	0.001626	0.0266618	37.99	0.00146146	2	1032.48	0.326891	40.9831	0
	High	LVQSLEK	1	1	1	P12385		0	0.001626	0.0238838	34.85	0.00126026	2	816.482	-0.435976	41.0814	0
	High	GQIPLYQK	1	1	1	P12385		0	0.007348	0.0683213	29.85	0.010869	2	946.537	1.69855	48.0236	0
	Medium	KLVQSLEK	2	1	1	P12385		0	0.012711	0.123578	32.78	0.00213528	2	944.577	-0.246876	39.823	1
	Medium	FAEPEAK	1	1	1	P12385		0	0.020997	0.164582	28.58	0.00526967	2	791.393	0.0491739	39.4356	0
	Low	LYNTLPK	1	1	1	P12385		0	0.154721	0.62939	22.7	0.017722	2	848.486	-1.64722	46.6395	0
P38219	Uncharacterized GTP-binding protein OLA1 OS=Saccharomyces cerevisiae (strain ATCC 204508 / S288c) GN=OLA1 PE=1 SV=1 - [OLA1_YEAST]	197.099	21.32	1	7	8	12	catalytic activity; metal ion binding; nucleotide binding	cytoplasm	metabolic process	Pf01926; Pf06071	394	44.1462	7.43018
	A2	Sequence	# PSMs	# Proteins	# Protein Groups	Protein Group Accessions	Modifications	ΔCn	q-Value	PEP	IonScore	Exp Value	Charge	MH+ [Da]	ΔM [ppm]	RT [min]	# Missed Cleavages
	High	AGIVGLANVGK	2	1	1	P38219		0	0	3.0437e-05	64.84	1.08271e-06	2	998.6	0.958402	54.9858	0
	High	GASAGEGLGNAFLSHIR	2	1	1	P38219		0	0	0.000343202	49.49	0.000273841	3	1656.85	0.466059	63.99	0
	High	STFFQAITR	1	1	1	P38219		0	0.000593	0.0166359	31.72	0.00598949	2	1070.56	0.867834	61.7922	0
	High	LSHmSPEDAEEELKK	1	1	1	P38219	M4(Oxidation)	0	0.002921	0.0309899	16.64	0.589616	3	1758.82	0.428399	44.8491	1
	High	LQTISALPK	2	1	1	P38219		0	0.005383	0.0575701	26.9	0.00530852	2	970.593	0.237059	52.2744	0
	High	LLESGQR	2	1	1	P38219		0	0.006537	0.063336	28.91	0.00661923	2	802.442	0.0483022	36.4247	0
	Medium	RGGQSLEVK	1	1	1	P38219		0	0.021151	0.169189	22.74	0.054275	2	973.542	-0.295183	35.053	1
	Low	IKEWVDK	1	1	1	P38219		0	0.194427	0.727916	24.05	0.0421099	2	917.509	-0.598119	41.832	1
P32481	Eukaryotic translation initiation factor 2 subunit gamma OS=Saccharomyces cerevisiae (strain ATCC 204508 / S288c) GN=GCD11 PE=1 SV=1 - [IF2G_YEAST]	188.51	20.11	1	8	9	11	catalytic activity; nucleotide binding; protein binding; RNA binding	ribosome	cell organization and biogenesis; metabolic process; regulation of biological process	Pf00009; Pf03144; Pf09173	527	57.8295	6.80029
	A2	Sequence	# PSMs	# Proteins	# Protein Groups	Protein Group Accessions	Modifications	ΔCn	q-Value	PEP	IonScore	Exp Value	Charge	MH+ [Da]	ΔM [ppm]	RT [min]	# Missed Cleavages
	High	VAFTGLEEDGETEEEKR	1	1	1	P32481		0	0	9.06043e-06	66.38	6.81227e-06	3	1938.89	-0.763715	53.3812	1
	High	HVIILQNK	2	1	1	P32481		0	0	0.00063965	45.5	2.81171e-05	2	964.594	0.0605115	42.4212	0
	High	YNIDAVNEFIVK	1	1	1	P32481		0	0.000593	0.0141348	33.12	0.00794671	2	1424.74	-0.649124	67.1788	0
	High	EFEEGGGLPEQPLNPDFSK	1	1	1	P32481		0	0.000593	0.0121125	26.76	0.0783355	2	2089.97	-0.19447	63.0624	0
	High	GTIADGAPIVPISAQLK	1	1	1	P32481		0	0.002921	0.0324235	19.47	0.0576196	2	1650.94	0.272246	64.4503	0
	High	EESALEHQK	1	1	1	P32481		0	0.006537	0.0633512	19.3	0.109265	2	1070.51	0.187675	32.4638	0
	Medium	AISGVQTVR	2	1	1	P32481		0	0.012711	0.118701	29.12	0.0126748	2	930.537	0.304774	42.2962	0
	Medium	FKDELER	1	1	1	P32481		0	0.031697	0.242613	36.17	0.0017029	2	936.479	0.0565511	41.4945	1
	Low	SDKEISPK	1	1	1	P32481		0	0.110843	0.498348	21.4	0.0499861	2	903.478	-0.308173	30.0359	1
P47160	Epsin-3 OS=Saccharomyces cerevisiae (strain ATCC 204508 / S288c) GN=ENT3 PE=1 SV=1 - [ENT3_YEAST]	188.206	20.59	1	5	7	8	protein binding	cytoplasm; endosome; Golgi; membrane	cell organization and biogenesis; transport	Pf01417	408	45.0637	4.84326
	A2	Sequence	# PSMs	# Proteins	# Protein Groups	Protein Group Accessions	Modifications	ΔCn	q-Value	PEP	IonScore	Exp Value	Charge	MH+ [Da]	ΔM [ppm]	RT [min]	# Missed Cleavages
	High	GVAGGSASADGSLNSK	1	1	1	P47160		0	0	3.39858e-06	77.17	2.78207e-07	2	1377.66	-0.865195	39.7961	0
	High	ILETFHYIDSQGR	2	1	1	P47160		0	0	0.000928478	47.85	0.000342063	2	1578.79	-0.197757	57.4025	0
	High	ELIQEDEK	1	1	1	P47160		0	0	0.00159261	43.34	0.000333682	2	1003.49	0.515474	41.3764	0
	High	ITPAIAEPK	1	1	1	P47160		0	0.000593	0.00721944	41.16	8.80436e-05	2	939.551	-0.454038	46.5125	0
	High	ASAEAPSAPK	1	1	1	P47160		0	0.002921	0.0378432	27.28	0.00944694	2	928.474	0.729576	36.4592	0
	Low	KVDPFSSLFSTAK	1	1	1	P47160		0	0.055732	0.331577	12.83	0.807852	2	1426.76	-0.416065	65.0359	1
	Low	sLEDTLANmSLYDAK	1	1	1	P47160	N-Term(Acetyl); M9(Oxidation)	0.3158			13.09	1.14136	2	1728.8	-0.212457	68.7434	0
P29453	60S ribosomal protein L8-B OS=Saccharomyces cerevisiae (strain ATCC 204508 / S288c) GN=RPL8B PE=1 SV=3 - [RL8B_YEAST]	182.243	28.91	1	1	8	8	structural molecule activity	cytoplasm; ribosome	metabolic process	Pf01248	256	28.0944	10.0229
	A2	Sequence	# PSMs	# Proteins	# Protein Groups	Protein Group Accessions	Modifications	ΔCn	q-Value	PEP	IonScore	Exp Value	Charge	MH+ [Da]	ΔM [ppm]	RT [min]	# Missed Cleavages
	High	AEDEAALAK	1	2	2	P17076;P29453		0	0	0.000244265	54.96	1.08512e-05	2	917.458	0.460011	38.2858	0
	High	TSAVAALTEVR	1	2	2	P17076;P29453		0	0	5.13577e-05	50.12	0.000103598	2	1117.62	-2.91135	55.5291	0
	High	YRPETAAEK	1	2	2	P17076;P29453		0	0	0.00113226	46.3	0.000203948	2	1064.54	0.129393	34.1929	0
	High	NTAAETFK	1	2	2	P17076;P29453		0	0.000593	0.00555807	49.76	3.43466e-05	2	881.437	0.237948	38.5803	0
	High	EAAAIAEGK	1	1	1	P29453		0	0.000593	0.00220858	36.85	0.000681575	2	859.452	0.191676	36.252	0
	High	NFGIGQAVQPK	1	2	2	P17076;P29453		0	0.004598	0.0535154	20.97	0.131573	2	1158.63	-0.954079	52.2807	0
	Medium	LGTLVNQK	1	2	2	P17076;P29453		0	0.012711	0.12248	17.22	0.112854	2	872.52	-0.58851	41.8881	0
	Medium	NPLTHSTPK	1	2	2	P17076;P29453		0	0.025549	0.196757	21.44	0.0570646	2	994.532	0.380803	36.3237	0
P00931	Tryptophan synthase OS=Saccharomyces cerevisiae (strain ATCC 204508 / S288c) GN=TRP5 PE=1 SV=1 - [TRP_YEAST]	177.768	23.06	1	10	13	15	catalytic activity	cytoplasm; nucleus	metabolic process	Pf00290; Pf00291	707	76.5782	6.50732
	A2	Sequence	# PSMs	# Proteins	# Protein Groups	Protein Group Accessions	Modifications	ΔCn	q-Value	PEP	IonScore	Exp Value	Charge	MH+ [Da]	ΔM [ppm]	RT [min]	# Missed Cleavages
	High	LLGVEAGGDGVDTK	2	1	1	P00931		0	0	0.000218132	53.3	8.79342e-05	2	1330.68	-0.265569	52.4875	0
	High	EHFQSVGSVADGVVIGSK	1	1	1	P00931		0	0	2.56415e-05	47.33	0.000478961	3	1815.92	0.558632	57.1071	0
	High	EILDEFDENHKHPIR	1	1	1	P00931		0	0	0.00135245	36.66	0.00639771	3	1891.93	0.25882	51.1537	1
	High	TTYYVVGSAIGPHPYPTLVR	1	1	1	P00931		0	0	0.000120497	27.95	0.0348706	3	2191.15	0.0675482	64.6625	0
	High	TmKPDQHLVINISGR	1	1	1	P00931	M2(Oxidation)	0	0.000593	0.00216783	26.95	0.0361288	3	1724.91	0.24348	50.3636	0
	High	GFDEAVADPTFWEDFK	1	1	1	P00931		0	0.000593	0.0155625	26	0.0702072	2	1873.83	-0.375271	76.2291	0
	High	NALVTFmTAGYPTVK	1	1	1	P00931	M7(Oxidation)	0	0.000593	0.0123977	16.12	0.454478	2	1628.83	-0.27003	62.6186	0
	High	QALNVFR	1	1	1	P00931		0	0.004191	0.0491511	41.9	0.000293773	2	847.48	1.72952	51.7294	0
	High	FIQDAAK	1	1	1	P00931		0	0.009404	0.0848809	35.58	0.000802413	2	792.425	-0.122338	38.6842	0
	Medium	VIAVTNGTK	1	1	1	P00931		0	0.022367	0.185243	17.44	0.100067	2	902.53	-0.378158	39.2405	0
	Low	DATSEAFR	1	1	1	P00931		0	0.06392	0.368217	10.41	0.291172	2	896.411	-0.00676535	42.233	0
	Low	IVTLCGDAPEGK	1	1	1	P00931		0	0.121891	0.536994	10.4	1.3133	2	1202.6	-6.74358	47.0183	0
	Low	DTVPILK	1	1	1	P00931		0	0.273157	0.863915	11.92	0.0674822	2	785.478	1.27116	50.428	0
	Low	FIQDAAk	1	1	1	P00931	K7(GG)	0	0.48735	1	17.85	0.118122	2	906.468	-0.195554	38.4668	0
P0CX37	40S ribosomal protein S6-A OS=Saccharomyces cerevisiae (strain ATCC 204508 / S288c) GN=RPS6A PE=1 SV=1 - [RS6A_YEAST]	171.66	25	1	4	5	6	structural molecule activity	cytoplasm; nucleus; ribosome	metabolic process	Pf01092	236	26.9799	10.4478
	A2	Sequence	# PSMs	# Proteins	# Protein Groups	Protein Group Accessions	Modifications	ΔCn	q-Value	PEP	IonScore	Exp Value	Charge	MH+ [Da]	ΔM [ppm]	RT [min]	# Missed Cleavages
	High	EAAAEYAQLLAK	1	1	1	P0CX37		0	0	5.48771e-05	66.31	4.13974e-06	2	1277.67	-0.588679	59.8009	0
	High	TFEIDDEHR	2	1	1	P0CX37		0	0	0.000842029	57.1	2.60304e-05	2	1161.52	-0.213512	45.4692	0
	High	IGQEVDGEAVGDEFK	1	1	1	P0CX37		0	0	0.00129209	42.2	0.00126236	2	1592.74	-0.387739	55.23	0
	High	KGEQELEGLTDTTVPK	1	1	1	P0CX37		0	0.000593	0.0188095	28.78	0.0260895	3	1744.9	1.14008	54.0229	1
	Low	KFFGLsK	1	1	1	P0CX37	S6(Phospho)	0	0.440656	1	12.84	0.324997	2	906.452	4.25488	29.4141	1
P05738	60S ribosomal protein L9-A OS=Saccharomyces cerevisiae (strain ATCC 204508 / S288c) GN=RPL9A PE=1 SV=2 - [RL9A_YEAST]	171.432	26.7	2	4	6	11	RNA binding; structural molecule activity	cytoplasm; ribosome	metabolic process	Pf00347	191	21.5557	9.72998
	A2	Sequence	# PSMs	# Proteins	# Protein Groups	Protein Group Accessions	Modifications	ΔCn	q-Value	PEP	IonScore	Exp Value	Charge	MH+ [Da]	ΔM [ppm]	RT [min]	# Missed Cleavages
	High	SLVDNmITGVTK	2	2	1	P05738	M6(Oxidation)	0	0	4.0114e-05	79.93	1.54978e-07	2	1293.67	-0.773198	52.7835	0
	High	HIDVTFTK	2	2	1	P05738		0	0	8.63033e-05	48.02	0.000156184	2	960.516	0.761361	47.1302	0
	High	FLDGIYVSHK	2	2	1	P05738		0	0.000593	0.0153573	30.15	0.0132832	2	1178.62	-0.260062	55.1717	0
	Medium	KHVAALR	2	2	1	P05738		0	0.036507	0.257848	26.93	0.00202288	2	794.499	-1.24424	29.4296	1
	Low	VNNQLIK	1	2	1	P05738		0	0.060391	0.350331	15.27	0.0772633	2	828.494	0.16027	40.8105	0
	Low	NFLGDKK	2	2	1	P05738		0	0.060836	0.352691	28.17	0.00541039	2	821.451	-0.63777	38.1626	1
P05759	Ubiquitin-40S ribosomal protein S31 OS=Saccharomyces cerevisiae (strain ATCC 204508 / S288c) GN=RPS31 PE=1 SV=3 - [RS27A_YEAST]	169.749	19.08	3	3	3	5	metal ion binding; protein binding; structural molecule activity	cytoplasm; nucleus; ribosome	cell organization and biogenesis; metabolic process; response to stimulus	Pf00240; Pf01599; Pf11976; Pf13881; Pf14560	152	17.2054	9.86182
	A2	Sequence	# PSMs	# Proteins	# Protein Groups	Protein Group Accessions	Modifications	ΔCn	q-Value	PEP	IonScore	Exp Value	Charge	MH+ [Da]	ΔM [ppm]	RT [min]	# Missed Cleavages
	High	LIFAGkQLEDGR	2	3	1	P05759	K6(GG)	0	0	0.000309822	71.52	1.02533e-06	2	1460.79	-0.324792	54.5142	1
	High	LAVLSYYK	1	1	1	P05759		0	0.000593	0.00676575	51.73	3.35714e-05	2	956.544	-1.60432	57.6614	0
	High	TLSDYNIQK	2	3	1	P05759		0	0.000593	0.00391529	39.83	0.00119071	2	1081.55	-0.700807	46.9583	0
P32337	Importin subunit beta-3 OS=Saccharomyces cerevisiae (strain ATCC 204508 / S288c) GN=PSE1 PE=1 SV=2 - [IMB3_YEAST]	168.843	7.62	1	6	8	8	transporter activity	cytoplasm; nucleus	regulation of biological process; transport	Pf13513; Pf13646	1089	120.954	4.7417
	A2	Sequence	# PSMs	# Proteins	# Protein Groups	Protein Group Accessions	Modifications	ΔCn	q-Value	PEP	IonScore	Exp Value	Charge	MH+ [Da]	ΔM [ppm]	RT [min]	# Missed Cleavages
	High	SSTENASAAIAK	1	1	1	P32337		0	0	0.000465343	60.55	9.51533e-06	2	1149.57	-1.51163	38.9603	0
	High	GVSANLTDTYER	1	1	1	P32337		0	0	0.000166706	48.4	0.00033751	2	1325.63	0.180405	49.9281	0
	High	VQTHAAAALVNFSEFASK	1	1	1	P32337		0	0	0.00134301	40.15	0.00209633	3	1890.97	0.61278	64.4519	0
	High	ILPALISK	1	1	1	P32337		0	0.000593	0.0108962	34.4	0.000362218	2	854.571	-0.119223	56.3937	0
	High	HIAIHTSVLDDK	1	1	1	P32337		0	0.002921	0.0337495	14.5	0.633342	3	1348.72	-0.477245	47.116	0
	High	SIAAVLK	1	1	1	P32337		0	0.006537	0.0635357	43.87	4.09232e-05	2	701.455	-0.473973	48.3756	0
	Low	SGNPNFR	1	1	1	P32337		0	0.082729	0.428007	15.64	0.0272251	2	791.38	0.0668457	36.0501	0
	Low	DLEPPAR	1	1	1	P32337		0	0.150405	0.612488	10.08	0.176715	2	797.416	0.494946	42.0935	0
P0C2H6	60S ribosomal protein L27-A OS=Saccharomyces cerevisiae (strain ATCC 204508 / S288c) GN=RPL27A PE=1 SV=1 - [RL27A_YEAST]	166.374	42.65	2	5	5	6	structural molecule activity	cytoplasm; ribosome	metabolic process	Pf01777	136	15.5216	10.3599
	A2	Sequence	# PSMs	# Proteins	# Protein Groups	Protein Group Accessions	Modifications	ΔCn	q-Value	PEP	IonScore	Exp Value	Charge	MH+ [Da]	ΔM [ppm]	RT [min]	# Missed Cleavages
	High	VVNYNHLLPTR	2	2	1	P0C2H6		0	0	0.000176444	65.31	2.50276e-06	2	1325.73	0.543545	54.0198	0
	High	SHPFGHALVAGIER	1	2	1	P0C2H6		0	0	0.000318419	43.4	0.000783906	3	1490.79	-0.280708	51.4259	0
	High	SVVSTETFEQPSQR	1	2	1	P0C2H6		0	0	0.00173136	40.23	0.00218136	2	1594.77	-0.536905	51.294	0
	High	VVIVKPHDEGSK	1	2	1	P0C2H6		0	0	0.000409935	30.02	0.0104518	3	1307.73	-0.0199902	37.9675	0
	High	NQWFFSK	1	2	1	P0C2H6		0	0.000593	0.0137531	51.16	5.5123e-05	2	956.463	0.51017	60.3581	0
A6ZNQ1	ATP-dependent RNA helicase DBP5 OS=Saccharomyces cerevisiae (strain YJM789) GN=DBP5 PE=3 SV=1 - [DBP5_YEAS7]	165.684	29.25	1	11	11	12	catalytic activity; nucleotide binding; RNA binding	cytoplasm; membrane; nucleus	metabolic process; transport	Pf00270; Pf00271; Pf13307; Pf14181	482	53.8403	7.43018
	A2	Sequence	# PSMs	# Proteins	# Protein Groups	Protein Group Accessions	Modifications	ΔCn	q-Value	PEP	IonScore	Exp Value	Charge	MH+ [Da]	ΔM [ppm]	RT [min]	# Missed Cleavages
	High	SFDELGLAPELLK	1	1	1	A6ZNQ1		0	0	0.000172407	60.64	1.30741e-05	2	1431.77	-0.464343	72.7031	0
	High	IDNEKEDTSEVSTK	2	1	1	A6ZNQ1		0	0	8.76253e-05	48.81	0.000340643	3	1594.75	0.520484	37.6506	1
	High	YFGDIEmTR	1	1	1	A6ZNQ1	M7(Oxidation)	0	0.000593	0.00889195	33.08	0.0062489	2	1147.51	-1.21342	51.9618	0
	High	ITSQLIVPDSFEK	1	1	1	A6ZNQ1		0	0.000593	0.0113846	23.85	0.0704687	2	1476.79	-2.41073	62.5951	0
	High	LADIQADPNSPLYSAK	1	1	1	A6ZNQ1		0	0.000593	0.0139076	21.8	0.149647	2	1702.86	-0.668468	56.9474	0
	High	TAAFSLTmLTR	1	1	1	A6ZNQ1	M8(Oxidation)	0	0.001626	0.0221811	32.59	0.00776639	2	1227.64	0.844424	63.064	0
	High	SEGHEVSILHGDLQTQER	1	1	1	A6ZNQ1		0	0.002921	0.0289887	11.6	2.07203	3	2034.98	-1.80911	50.5564	0
	High	NmIAQSQSGTGK	1	1	1	A6ZNQ1	M2(Oxidation)	0	0.005786	0.0603281	26.72	0.0306452	2	1237.58	-0.223336	32.5364	0
	High	QEDSNLISSEYEVK	1	1	1	A6ZNQ1		0	0.006537	0.0659263	18.34	0.271859	2	1640.76	-0.433624	54.9129	0
	High	TADSIKPAEK	1	1	1	A6ZNQ1		0	0.008055	0.0717986	26.16	0.0225156	2	1059.57	-0.652048	33.7055	0
	Medium	QTLEVVQEmGK	1	1	1	A6ZNQ1	M9(Oxidation)	0	0.016161	0.151037	15.59	0.398904	2	1277.64	-0.0749597	46.3983	0
P39940	E3 ubiquitin-protein ligase RSP5 OS=Saccharomyces cerevisiae (strain ATCC 204508 / S288c) GN=RSP5 PE=1 SV=1 - [RSP5_YEAST]	163.135	12.61	1	9	9	9	catalytic activity; protein binding	cytoplasm; cytoskeleton; Golgi; membrane; mitochondrion; nucleus	cell organization and biogenesis; metabolic process; regulation of biological process; response to stimulus; transport	Pf00168; Pf00397; Pf00632	809	91.7597	6.69775
	A2	Sequence	# PSMs	# Proteins	# Protein Groups	Protein Group Accessions	Modifications	ΔCn	q-Value	PEP	IonScore	Exp Value	Charge	MH+ [Da]	ΔM [ppm]	RT [min]	# Missed Cleavages
	High	FDGEEGLDYGGVSR	1	1	1	P39940		0	0	0.000234234	53.75	7.12667e-05	2	1500.66	-0.079646	54.7691	0
	High	RPTLDQTEAER	1	1	1	P39940		0	0	0.000975128	45.14	0.000425613	3	1315.66	-0.0246647	40.0724	0
	High	LLQFTTGTSR	1	1	1	P39940		0	0.000593	0.00708279	43.97	0.000376815	2	1123.61	-0.541424	53.4536	0
	High	GNQLNANTELER	1	1	1	P39940		0	0.000593	0.00316553	42.51	0.00102672	2	1358.67	0.808503	46.3511	0
	High	FGEVVTVDLKPDGR	1	1	1	P39940		0	0.000593	0.00323154	28.34	0.0301903	3	1531.81	0.449268	57.8294	0
	High	LPSSLDQNVPQYK	1	1	1	P39940		0	0.001626	0.0227776	21.88	0.128754	2	1488.77	0.41226	54.4387	0
	High	TYYVDHNTR	1	1	1	P39940		0	0.006537	0.0652307	24.62	0.0521167	2	1168.54	0.072147	38.5819	0
	Medium	NIEVTDGNKK	1	1	1	P39940		0	0.022367	0.186267	22.8	0.0671754	2	1117.58	-0.496773	35.3608	1
	Medium	AGEVQQLPK	1	1	1	P39940		0	0.039	0.269573	10.1	0.332261	2	969.536	-0.563223	42.2677	0
P23201	Protein SPA2 OS=Saccharomyces cerevisiae (strain ATCC 204508 / S288c) GN=SPA2 PE=1 SV=1 - [SPA2_YEAST]	160.553	9.14	1	10	13	14	protein binding; structural molecule activity		cell division; cell growth; cell organization and biogenesis; regulation of biological process; reproduction	Pf05109; Pf08518; Pf15140	1466	163.043	5.18604
	A2	Sequence	# PSMs	# Proteins	# Protein Groups	Protein Group Accessions	Modifications	ΔCn	q-Value	PEP	IonScore	Exp Value	Charge	MH+ [Da]	ΔM [ppm]	RT [min]	# Missed Cleavages
	High	IENTEEDNKR	2	1	1	P23201		0	0	0.000311029	54.6	6.11991e-05	3	1247.59	-0.916669	30.6324	1
	High	AVTSASNSASSNISEIPK	1	1	1	P23201		0	0	7.56164e-05	45.02	0.000739721	2	1762.88	0.589261	50.4328	0
	High	GTSSEVSLAHHR	1	1	1	P23201		0	0	0.000999915	27.97	0.0299227	3	1280.64	0.706033	36.913	0
	High	LASLTSEK	1	1	1	P23201		0	0.000593	0.00732581	47.65	7.21522e-05	2	848.472	-0.806172	41.1048	0
	Medium	DIASSEPIENVDPPK	1	1	1	P23201		0	0.010576	0.0879055	19.34	0.382415	2	1610.79	-0.802662	54.5002	0
	Medium	GNTVSEPQEIR	1	1	1	P23201		0	0.011874	0.100325	22.85	0.0749666	2	1229.61	0.593087	43.9149	0
	Medium	IGEDANQPDYLLPK	1	1	1	P23201		0	0.012187	0.116086	18.09	0.334539	2	1572.79	-0.561372	58.4661	0
	Medium	VESPGmTGQIK	1	1	1	P23201	M6(Oxidation)	0	0.013395	0.130386	18.25	0.235657	2	1162.58	-0.313445	40.0646	0
	Medium	NSPLAPIKK	1	1	1	P23201		0	0.022367	0.179409	26.72	0.0021231	2	967.594	0.895675	40.7362	1
	Medium	TPSSATLK	1	1	1	P23201		0	0.038733	0.268954	23.44	0.0169837	2	804.446	0.0289528	36.2447	0
	Low	TPSSATLKK	1	1	1	P23201		0	0.123697	0.541574	12.53	0.248519	3	932.541	-0.446842	27.4274	1
	Low	REEEDEDFDR	1	1	1	P23201		0	0.248805	0.817348	12.63	0.567588	2	1339.54	-0.66093	39.51	1
	Low	SLNmAGK	1	1	1	P23201	M4(Oxidation)	0	0.371119	0.993218	11.1	0.0774408	2	736.366	-0.103271	28.8486	0
P41805	60S ribosomal protein L10 OS=Saccharomyces cerevisiae (strain ATCC 204508 / S288c) GN=RPL10 PE=1 SV=1 - [RL10_YEAST]	158.241	22.17	1	5	5	7	structural molecule activity	cytoplasm; ribosome	cell organization and biogenesis; metabolic process	Pf00252	221	25.3454	10.0229
	A2	Sequence	# PSMs	# Proteins	# Protein Groups	Protein Group Accessions	Modifications	ΔCn	q-Value	PEP	IonScore	Exp Value	Charge	MH+ [Da]	ΔM [ppm]	RT [min]	# Missed Cleavages
	High	VDIGQIIFSVR	1	1	1	P41805		0	0	3.11804e-06	103.18	4.25543e-10	2	1246.72	-0.261335	75.4217	0
	High	VHPFHVLR	3	1	1	P41805		0	0.000593	0.00208599	34.58	0.00182877	3	1004.58	-0.323936	44.155	0
	High	KGSLENNIR	1	1	1	P41805		0	0.005383	0.0566965	34.81	0.00351844	2	1030.56	-0.0182982	37.8045	1
	High	YmTTVSGR	1	1	1	P41805	M2(Oxidation)	0	0.005383	0.0582927	29.23	0.00662663	2	930.435	0.00840702	37.3995	0
	Medium	EAGEVKDDGAFVK	1	1	1	P41805		0	0.012187	0.115961	20.49	0.142482	2	1364.67	-1.04569	43.9008	1
Q12250	26S proteasome regulatory subunit RPN5 OS=Saccharomyces cerevisiae (strain ATCC 204508 / S288c) GN=RPN5 PE=1 SV=3 - [RPN5_YEAST]	151.542	22.02	1	7	10	11	protein binding	proteasome	metabolic process	Pf01399	445	51.7363	6.12549
	A2	Sequence	# PSMs	# Proteins	# Protein Groups	Protein Group Accessions	Modifications	ΔCn	q-Value	PEP	IonScore	Exp Value	Charge	MH+ [Da]	ΔM [ppm]	RT [min]	# Missed Cleavages
	High	GDYSQATVLSR	1	1	1	Q12250		0	0	0.000811206	57.82	2.49446e-05	2	1196.59	-0.210323	48.103	0
	High	ISVIETIR	2	1	1	Q12250		0	0.000593	0.0062977	43.27	0.000223714	2	930.561	-0.682856	54.9399	0
	High	TYEPVLNEDDLAFGGEANK	1	1	1	Q12250		0	0.000593	0.0083439	25.35	0.102256	2	2081.97	0.260895	64.9731	0
	High	IVNFEKPK	1	1	1	Q12250		0	0.002921	0.036168	26.08	0.0247837	3	974.567	-0.158192	43.0772	0
	High	EEImHGLQAK	1	1	1	Q12250	M4(Oxidation)	0	0.009084	0.0823721	26.98	0.0265593	2	1171.58	-0.696902	38.7849	0
	Medium	KLESQESLVK	1	1	1	Q12250		0	0.02175	0.173492	30.96	0.0110632	2	1160.65	0.706844	41.5198	1
	Medium	ADKDYSQILK	1	1	1	Q12250		0	0.040106	0.272944	22.43	0.0700061	2	1180.62	0.745709	47.7245	1
	Low	VISEYYSR	1	1	1	Q12250		0	0.080467	0.418413	11.63	0.443159	2	1016.51	0.416379	46.113	0
	Low	SLDLNTR	1	1	1	Q12250		0	0.084941	0.437293	16.48	0.111328	2	818.437	0.00220733	44.4271	0
	Low	sRDAPIK	1	1	1	Q12250	N-Term(Acetyl)	0.4545			11.69	0.135528	2	828.458	0.231593	33.5997	1
Q04062	26S proteasome regulatory subunit RPN9 OS=Saccharomyces cerevisiae (strain ATCC 204508 / S288c) GN=RPN9 PE=1 SV=1 - [RPN9_YEAST]	151.244	20.61	1	7	8	8	protein binding; structural molecule activity	cytosol; nucleus; proteasome	cell organization and biogenesis; metabolic process	Pf01399	393	45.7538	5.78271
	A2	Sequence	# PSMs	# Proteins	# Protein Groups	Protein Group Accessions	Modifications	ΔCn	q-Value	PEP	IonScore	Exp Value	Charge	MH+ [Da]	ΔM [ppm]	RT [min]	# Missed Cleavages
	High	DHGDGILLIDSEIAR	1	1	1	Q04062		0	0	1.30022e-05	62.77	1.07539e-05	3	1623.84	0.947735	65.2024	0
	High	IISGDQITK	1	1	1	Q04062		0	0.000593	0.0145005	33.97	0.00302654	2	974.552	0.389191	43.5917	0
	High	DNVEHLVmR	1	1	1	Q04062	M8(Oxidation)	0	0.001158	0.0199253	42.93	0.000570451	2	1128.55	0.650908	44.874	0
	High	YLLASLK	1	1	1	Q04062		0	0.001158	0.0206869	41.72	6.71382e-05	2	807.498	0.293453	56.6214	0
	High	ITNSFYSTNSQYFK	1	1	1	Q04062		0	0.002921	0.0294303	18.7	0.322402	2	1699.8	-0.179588	59.7583	0
	High	mLSFEDISK	1	1	1	Q04062	M1(Oxidation)	0	0.004598	0.0522891	27.33	0.017753	2	1085.52	0.976932	56.919	0
	Medium	LVEWNDQVEK	1	1	1	Q04062		0	0.013809	0.143522	18.34	0.223496	2	1259.63	-0.634481	52.497	0
	Low	AISLGLLK	1	1	1	Q04062		0	0.070916	0.394211	19.59	0.0126386	2	814.539	-0.663155	61.5651	0
P19882	Heat shock protein 60, mitochondrial OS=Saccharomyces cerevisiae (strain ATCC 204508 / S288c) GN=HSP60 PE=1 SV=1 - [HSP60_YEAST]	150.333	19.76	1	9	9	9	catalytic activity; DNA binding; nucleotide binding; protein binding	cytoplasm; cytosol; membrane; mitochondrion; organelle lumen	cell organization and biogenesis; metabolic process; regulation of biological process; response to stimulus; transport	Pf00118	572	60.7139	5.31299
	A2	Sequence	# PSMs	# Proteins	# Protein Groups	Protein Group Accessions	Modifications	ΔCn	q-Value	PEP	IonScore	Exp Value	Charge	MH+ [Da]	ΔM [ppm]	RT [min]	# Missed Cleavages
	High	VGGASEVEVGEK	1	1	1	P19882		0	0	6.18986e-05	61.83	1.01374e-05	2	1160.58	-0.0327407	42.3561	0
	High	TNEAAGDGTTSATVLGR	1	1	1	P19882		0	0	1.32524e-05	59.16	2.63305e-05	2	1620.78	-0.711818	46.9378	0
	High	VLDEVVVDNFDQK	1	1	1	P19882		0	0.000593	0.0144905	33.44	0.0103261	2	1519.77	1.5408	61.0968	0
	High	LIDEYGDDFAK	1	1	1	P19882		0	0.001626	0.0225508	35.1	0.00434187	2	1285.59	-0.441423	55.5823	0
	High	AAVEEGILPGGGTALVK	1	1	1	P19882		0	0.001626	0.0226416	17.6	0.135548	2	1581.88	-0.0380221	61.3602	0
	High	VIEFLSANK	1	1	1	P19882		0	0.002921	0.0331669	28.81	0.00710221	2	1020.57	0.383353	56.7749	0
	High	TLEDELEVTEGmR	1	1	1	P19882	M12(Oxidation)	0	0.002921	0.0418205	21.16	0.138573	2	1537.7	-0.708335	58.2829	0
	Medium	GSIDITTTNSYEK	1	1	1	P19882		0	0.011874	0.0984789	17.6	0.42663	2	1428.69	1.30196	50.1676	0
	Medium	GSQVAVEK	1	1	1	P19882		0	0.043894	0.292691	12.35	0.302694	2	817.442	0.376448	33.7071	0
P07251	ATP synthase subunit alpha, mitochondrial OS=Saccharomyces cerevisiae (strain ATCC 204508 / S288c) GN=ATP1 PE=1 SV=5 - [ATPA_YEAST]	145.879	11.74	1	5	7	7	catalytic activity; nucleotide binding; transporter activity	cytosol; membrane; mitochondrion	metabolic process; transport	Pf00006; Pf00306; Pf02874	545	58.5723	9.0415
	A2	Sequence	# PSMs	# Proteins	# Protein Groups	Protein Group Accessions	Modifications	ΔCn	q-Value	PEP	IonScore	Exp Value	Charge	MH+ [Da]	ΔM [ppm]	RT [min]	# Missed Cleavages
	High	GVSDEANLNETGR	1	1	1	P07251		0	0	8.22158e-06	80.62	1.34379e-07	2	1361.63	-0.293414	44.0958	0
	High	AVDALVPIGR	1	1	1	P07251		0	0	0.000211023	45.81	3.80512e-05	2	1010.6	0.463862	57.0455	0
	High	HALIVYDDLSK	1	1	1	P07251		0	0.000593	0.00430416	26.33	0.0351542	2	1273.68	-0.64165	54.3387	0
	High	LFLAQYR	1	1	1	P07251		0	0.004598	0.0526386	31.23	0.00357844	2	910.515	0.371045	56.7435	0
	Medium	GPIDAAGR	1	1	1	P07251		0	0.011874	0.107092	27.01	0.00198596	2	756.399	-0.782271	37.8235	0
	Low	QVAGSLK	1	1	1	P07251		0	0.28676	0.888539	11.94	0.0638219	2	702.414	-0.0355777	34.4025	0
	Low	VGSAAQVK	1	1	1	P07251		0.6744			14.02	0.07133	2	759.436	-0.496193	37.5401	0
Q08977	UPF0662 protein YPL260W OS=Saccharomyces cerevisiae (strain ATCC 204508 / S288c) GN=YPL260W PE=1 SV=1 - [YP260_YEAST]	145.321	18.15	1	9	9	9		cytoplasm; nucleus		Pf10303	551	62.7418	5.12256
	A2	Sequence	# PSMs	# Proteins	# Protein Groups	Protein Group Accessions	Modifications	ΔCn	q-Value	PEP	IonScore	Exp Value	Charge	MH+ [Da]	ΔM [ppm]	RT [min]	# Missed Cleavages
	High	GLLSLVASAK	1	1	1	Q08977		0	0	0.000677416	56.06	1.09007e-05	2	958.593	0.165923	64.4686	0
	High	IEEDLLLR	1	1	1	Q08977		0	0.000593	0.009885	41.99	0.000464823	2	1000.57	0.588094	58.3286	0
	High	mFASAGQQHPQIVPK	1	1	1	Q08977	N-Term(Acetyl); M1(Oxidation)	0	0.000593	0.0105898	34.18	0.00870833	2	1696.85	0.186634	54.0433	0
	High	NSSPAYDEDGNDDRLR	1	1	1	Q08977		0	0.000593	0.00493331	33.28	0.0120763	3	1823.78	1.30333	43.8694	1
	High	HLVSQEYVHEK	1	1	1	Q08977		0	0.000593	0.00866232	28.26	0.0289602	3	1368.69	0.584222	40.8374	0
	High	LEEIDPSLSTVmEK	1	1	1	Q08977	M12(Oxidation)	0	0.004191	0.0493712	22.94	0.113574	2	1606.79	-0.597046	57.343	0
	Medium	TQYLNSK	1	1	1	Q08977		0	0.011874	0.105917	33.67	0.00150338	2	853.441	-0.462478	37.6459	0
	Medium	KLNEIDNKR	1	1	1	Q08977		0	0.012549	0.117732	25.34	0.0634541	3	1129.63	-0.0822647	33.2656	2
	Medium	TTLENLmITR	1	1	1	Q08977	M7(Oxidation)	0	0.030852	0.229891	15.38	0.362168	2	1207.64	0.322403	55.7571	0
P0C0W9	60S ribosomal protein L11-A OS=Saccharomyces cerevisiae (strain ATCC 204508 / S288c) GN=RPL11A PE=1 SV=2 - [RL11A_YEAST]	143.185	31.03	2	6	7	9	RNA binding; structural molecule activity	cytoplasm; nucleus; ribosome	cell organization and biogenesis; metabolic process	Pf00281; Pf00673	174	19.7074	9.92041
	A2	Sequence	# PSMs	# Proteins	# Protein Groups	Protein Group Accessions	Modifications	ΔCn	q-Value	PEP	IonScore	Exp Value	Charge	MH+ [Da]	ΔM [ppm]	RT [min]	# Missed Cleavages
	High	YDADVLDK	1	2	1	P0C0W9		0	0	0.000112855	61.2	2.80674e-06	2	938.447	0.704236	47.7214	0
	High	VLEQLSGQTPVQSK	2	2	1	P0C0W9		0	0.000593	0.00230429	44.87	0.000381229	2	1513.82	1.18167	50.3309	0
	High	QKYDADVLDK	2	2	1	P0C0W9		0	0.005786	0.0611344	24.32	0.0552893	3	1194.6	0.349702	45.3184	1
	High	IAVHVTVR	1	2	1	P0C0W9		0	0.008055	0.0732842	26.46	0.00225408	2	894.552	-0.21898	44.9192	0
	Medium	AEEILER	1	2	1	P0C0W9		0	0.011874	0.0983166	23.94	0.012513	2	859.453	0.629409	43.7925	0
	Medium	GTVGNSHK	1	2	1	P0C0W9		0	0.032371	0.250353	14.66	0.0632662	2	799.405	-0.424351	21.226	0
	Low	VKEYQLR	1	2	1	P0C0W9		0	0.171941	0.68452	15.45	0.156806	2	935.531	0.336989	39.845	1
P40531	Protein GVP36 OS=Saccharomyces cerevisiae (strain ATCC 204508 / S288c) GN=GVP36 PE=1 SV=1 - [GVP36_YEAST]	142.73	30.37	1	8	8	9	protein binding	cytoplasm; Golgi; membrane	cell organization and biogenesis; transport	Pf03114; Pf10455	326	36.6474	4.97021
	A2	Sequence	# PSMs	# Proteins	# Protein Groups	Protein Group Accessions	Modifications	ΔCn	q-Value	PEP	IonScore	Exp Value	Charge	MH+ [Da]	ΔM [ppm]	RT [min]	# Missed Cleavages
	High	IQQDTLIQTK	1	1	1	P40531		0	0	0.00048014	49.23	0.000161188	2	1187.66	-0.461508	46.8841	0
	High	sFNAFASSLSK	1	1	1	P40531	N-Term(Acetyl)	0	0	0.000499301	48.18	0.000237205	2	1200.59	-0.449316	69.7568	0
	High	YINESVNEFSR	1	1	1	P40531		0	0.000593	0.00402137	39.59	0.00192326	2	1357.64	-0.958143	52.3789	0
	High	TQELPSLAQSTQR	1	1	1	P40531		0	0.000593	0.00969939	39.01	0.00232994	2	1458.76	0.792232	51.8916	0
	High	TLNYALSK	1	1	1	P40531		0	0.000593	0.0108278	30.43	0.00307949	2	909.504	0.0490587	47.5413	0
	High	LTELTHATSASEAQNILVAPGPIKEPK	1	1	1	P40531		0	0.000593	0.00700349	17.69	0.248515	3	2815.52	0.254248	60.1425	1
	High	KLQEISTSVSEK	2	1	1	P40531		0	0.008416	0.0759283	21.77	0.107774	3	1348.73	-0.486365	43.7721	1
	Medium	TNLANNK	1	1	1	P40531		0	0.031632	0.235957	17.66	0.0334222	2	774.41	-0.108916	28.8777	0
Q06142	Importin subunit beta-1 OS=Saccharomyces cerevisiae (strain ATCC 204508 / S288c) GN=KAP95 PE=1 SV=1 - [IMB1_YEAST]	142.444	7.78	1	7	7	7	protein binding; transporter activity	cytoplasm; nucleus	cell organization and biogenesis; metabolic process; regulation of biological process; transport	Pf02985; Pf03810; Pf13513	861	94.7158	4.64014
	A2	Sequence	# PSMs	# Proteins	# Protein Groups	Protein Group Accessions	Modifications	ΔCn	q-Value	PEP	IonScore	Exp Value	Charge	MH+ [Da]	ΔM [ppm]	RT [min]	# Missed Cleavages
	High	IDNEFNAR	1	1	1	Q06142		0	0	0.00120471	53.58	3.09164e-05	2	978.464	0.368672	43.3085	0
	High	WITQVSPEAK	1	1	1	Q06142		0	0	0.00159028	48.62	0.000164198	2	1158.61	-0.629785	51.9634	0
	High	ILAALTLK	1	1	1	Q06142		0	0.002921	0.0331121	38.95	0.000127049	2	842.571	-0.0484822	58.8794	0
	High	SGQLFSQATK	1	1	1	Q06142		0	0.002921	0.0297898	26.24	0.0243626	2	1066.55	-0.695464	45.9727	0
	High	ImVDNTGAEQPENVKR	1	1	1	Q06142	M2(Oxidation)	0	0.002921	0.0384558	20.87	0.216484	3	1816.89	-0.463641	43.6749	1
	Medium	TQQFAQR	1	1	1	Q06142		0	0.020711	0.163895	32.69	0.00430616	2	878.448	0.0720708	35.7984	0
	Medium	LTSETQLK	1	1	1	Q06142		0	0.043658	0.289606	19.63	0.0647913	2	919.51	0.582989	39.4372	0
P26785	60S ribosomal protein L16-B OS=Saccharomyces cerevisiae (strain ATCC 204508 / S288c) GN=RPL16B PE=1 SV=3 - [RL16B_YEAST]	141.616	27.78	1	5	7	9	RNA binding; structural molecule activity	cytoplasm; ribosome	metabolic process	Pf00572	198	22.2354	10.5503
	A2	Sequence	# PSMs	# Proteins	# Protein Groups	Protein Group Accessions	Modifications	ΔCn	q-Value	PEP	IonScore	Exp Value	Charge	MH+ [Da]	ΔM [ppm]	RT [min]	# Missed Cleavages
	High	VVVPQALR	2	2	2	P26784;P26785		0	0.000593	0.00776708	48.29	1.47901e-05	2	881.555	-1.60608	50.8663	0
	High	VSSASAAASESDVAK	1	1	1	P26785		0	0.000593	0.00208455	37.08	0.00337901	2	1379.66	-1.31754	41.0877	0
	High	KVSSASAAASESDVAK	1	1	1	P26785		0	0.002921	0.0305066	18.46	0.272291	3	1507.76	-0.141319	38.9541	1
	High	LASTIAK	1	1	1	P26785		0	0.003817	0.0454898	29.89	0.00102322	2	703.435	-0.489632	36.9336	0
	High	SAEYYAK	1	1	1	P26785		0	0.005383	0.0584569	27.94	0.00160313	2	831.388	-0.0349684	37.0503	0
	High	sQPVVVIDAK	2	1	1	P26785	N-Term(Acetyl)	0	0.006537	0.0646065	24.69	0.0183398	2	1097.62	0.563799	55.847	0
	Low	KYTTLGK	1	2	2	P26784;P26785		0	0.128361	0.557439	16.95	0.0201359	2	810.472	-0.187475	35.422	1
P31412	V-type proton ATPase subunit C OS=Saccharomyces cerevisiae (strain ATCC 204508 / S288c) GN=VMA5 PE=1 SV=4 - [VATC_YEAST]	141.223	16.84	1	6	7	8	catalytic activity; nucleotide binding; transporter activity	membrane; vacuole	cellular homeostasis; transport	Pf03223	392	44.1611	6.66846
	A2	Sequence	# PSMs	# Proteins	# Protein Groups	Protein Group Accessions	Modifications	ΔCn	q-Value	PEP	IonScore	Exp Value	Charge	MH+ [Da]	ΔM [ppm]	RT [min]	# Missed Cleavages
	High	VDNQIGASIGK	1	1	1	P31412		0	0	7.63732e-05	69.89	1.75386e-06	2	1101.59	0.859313	45.7406	0
	High	NVQEFTTAAR	1	1	1	P31412		0	0.000593	0.00994528	38.86	0.00120266	2	1136.57	0.317198	46.6095	0
	High	ATYANYNSAK	1	1	1	P31412		0	0.000593	0.0118074	38.71	0.00104977	2	1102.52	0.242954	39.804	0
	High	EHDSAASLEQSLR	2	1	1	P31412		0	0.008055	0.0722024	17.36	0.316803	3	1442.69	-0.334926	49.7629	0
	Medium	TNLAAAER	1	1	1	P31412		0	0.012711	0.119711	31.04	0.00291207	2	845.448	0.814345	37.9146	0
	Medium	TGDLSVR	1	1	1	P31412		0	0.013583	0.132045	17.93	0.0233544	2	747.398	-1.71168	38.742	0
	Low	AFVSDFK	1	1	1	P31412		0	0.084604	0.435524	22.87	0.00826266	2	813.415	1.57554	50.901	0
Q07793	Transposon Ty1-DR4 Gag-Pol polyprotein OS=Saccharomyces cerevisiae (strain ATCC 204508 / S288c) GN=TY1B-DR4 PE=3 SV=2 - [YD13B_YEAST]	139.772	5.92	56	7	9	10	catalytic activity; DNA binding; metal ion binding; nucleotide binding; receptor activity; RNA binding; signal transducer activity	cytoplasm; nucleus	cell organization and biogenesis; metabolic process; regulation of biological process; response to stimulus	Pf00665; Pf01021; Pf07475; Pf07727	1604	181.548	7.53271
	A2	Sequence	# PSMs	# Proteins	# Protein Groups	Protein Group Accessions	Modifications	ΔCn	q-Value	PEP	IonScore	Exp Value	Charge	MH+ [Da]	ΔM [ppm]	RT [min]	# Missed Cleavages
	High	DILSVDYTDImK	1	53	1	Q07793	M11(Oxidation)	0	0	0.00126153	58.2	3.26929e-05	2	1428.7	1.75106	63.5405	0
	High	VTNIIDR	2	46	1	Q07793		0	0.000593	0.00595703	67.48	1.48278e-06	2	830.473	0.206948	43.8866	0
	High	EVHTNQDPLDVSASK	1	50	1	Q07793		0	0.000593	0.00194173	23.21	0.120815	3	1639.79	-0.261049	46.4202	0
	High	AHNVSTSNNSPSTDNDSISK	1	46	1	Q07793		0	0.000593	0.0048797	11.99	2.1755	3	2074.92	-1.10866	38.5551	0
	High	SYTNTTKPK	1	48	1	Q07793		0	0.004191	0.0489448	29.43	0.0119726	2	1039.54	0.396931	31.4019	0
	Medium	GSEYTNR	1	33	1	Q07793		0	0.011874	0.109643	24.57	0.0134419	2	826.37	0.829175	31.2169	0
	Medium	STTEPIQLNNK	1	48	1	Q07793		0	0.038482	0.268397	11.7	1.27104	2	1244.65	0.758567	46.348	0
	Low	NSKPNYR	1	48	1	Q07793		0	0.142465	0.599749	22.77	0.0422756	2	878.447	-0.611353	28.9315	0
	Low	RNPSDEK	1	31	1	Q07793		0	0.621124	1	16.26	0.112381	2	845.415	4.65617	32.4796	1
P05756	40S ribosomal protein S13 OS=Saccharomyces cerevisiae (strain ATCC 204508 / S288c) GN=RPS13 PE=1 SV=3 - [RS13_YEAST]	138.326	25.83	1	4	4	5	RNA binding; structural molecule activity	cytoplasm; ribosome	metabolic process	Pf00312; Pf08069	151	17.0183	10.4331
	A2	Sequence	# PSMs	# Proteins	# Protein Groups	Protein Group Accessions	Modifications	ΔCn	q-Value	PEP	IonScore	Exp Value	Charge	MH+ [Da]	ΔM [ppm]	RT [min]	# Missed Cleavages
	High	GISSSAIPYSR	1	1	1	P05756		0	0	0.000354644	58.22	2.04899e-05	2	1137.59	3.31773	50.533	0
	High	LILIESR	2	1	1	P05756		0	0.000593	0.0026949	59.26	2.96442e-06	2	843.531	0.822587	53.8954	0
	High	DAHGVTQAR	1	1	1	P05756		0	0.000593	0.0164435	35.31	0.00262054	2	954.476	0.69816	30.7495	0
	High	LSSESVIEQIVK	1	1	1	P05756		0	0.000593	0.0107629	29.68	0.0137249	2	1331.74	0.469963	66.4619	0
P40016	26S proteasome regulatory subunit RPN3 OS=Saccharomyces cerevisiae (strain ATCC 204508 / S288c) GN=RPN3 PE=1 SV=5 - [RPN3_YEAST]	134.033	12.81	1	7	7	9	enzyme regulator activity; protein binding	proteasome	metabolic process; regulation of biological process	Pf01399; Pf08375	523	60.3547	5.60498
	A2	Sequence	# PSMs	# Proteins	# Protein Groups	Protein Group Accessions	Modifications	ΔCn	q-Value	PEP	IonScore	Exp Value	Charge	MH+ [Da]	ΔM [ppm]	RT [min]	# Missed Cleavages
	High	SLGFLQQSNK	1	1	1	P40016		0	0	0.00162681	58.6	1.8014e-05	2	1121.6	0.677092	53.8718	0
	High	LEYPHTDVSSSLEAR	2	1	1	P40016		0	0	0.000634663	38.61	0.00327776	3	1703.83	1.01489	53.707	0
	High	FTSTITK	1	1	1	P40016		0	0.001158	0.0215773	43.47	4.48714e-05	2	797.442	1.74022	40.5272	0
	High	ELEQLVEFNR	1	1	1	P40016		0	0.001626	0.0285434	26.77	0.0346072	2	1276.65	0.282576	62.0491	0
	High	SLLPYYHLTK	1	1	1	P40016		0	0.009798	0.0865372	14.07	0.538645	3	1234.68	1.28266	58.4935	0
	Medium	DGVIEAK	1	1	1	P40016		0	0.011874	0.101096	29.18	0.00120495	2	731.394	0.136658	36.9384	0
	Medium	TTLTLDPR	2	1	1	P40016		0	0.042532	0.284958	16.32	0.220512	2	916.51	0.213925	49.3754	0
A6ZXG9	ATP-dependent RNA helicase DHH1 OS=Saccharomyces cerevisiae (strain YJM789) GN=DHH1 PE=3 SV=1 - [DHH1_YEAS7]	133.904	10.08	1	5	5	5	catalytic activity; nucleotide binding; RNA binding	cytoplasm	metabolic process; regulation of biological process; transport	Pf00270; Pf00271	506	57.5076	7.97217
	A2	Sequence	# PSMs	# Proteins	# Protein Groups	Protein Group Accessions	Modifications	ΔCn	q-Value	PEP	IonScore	Exp Value	Charge	MH+ [Da]	ΔM [ppm]	RT [min]	# Missed Cleavages
	High	ELALQTSQVVR	1	1	1	A6ZXG9		0	0	0.000318885	60.76	1.12907e-05	2	1243.7	-1.33288	53.2388	0
	High	TAETYLHR	1	1	1	A6ZXG9		0	0	0.00159523	51.25	6.82404e-05	2	990.499	-0.851104	40.6606	0
	High	TALNIPK	1	1	1	A6ZXG9		0	0.000593	0.0171946	37.1	0.000194984	2	756.462	0.190559	47.4656	0
	High	TAAFVIPTLEK	1	1	1	A6ZXG9		0	0.000593	0.0153791	34.01	0.00401163	2	1189.68	0.637126	65.277	0
	High	KDTRPQTDDVLNTK	1	1	1	A6ZXG9		0	0.000593	0.0114769	19.83	0.190825	3	1630.84	0.156709	41.0798	1
P28241	Isocitrate dehydrogenase [NAD] subunit 2, mitochondrial OS=Saccharomyces cerevisiae (strain ATCC 204508 / S288c) GN=IDH2 PE=1 SV=1 - [IDH2_YEAST]	131.64	17.89	1	5	5	5	catalytic activity; metal ion binding; nucleotide binding; protein binding; RNA binding	mitochondrion; organelle lumen	metabolic process	Pf00180	369	39.7149	8.68994
	A2	Sequence	# PSMs	# Proteins	# Protein Groups	Protein Group Accessions	Modifications	ΔCn	q-Value	PEP	IonScore	Exp Value	Charge	MH+ [Da]	ΔM [ppm]	RT [min]	# Missed Cleavages
	High	TTYENVDLVLIR	1	1	1	P28241		0	0	1.24688e-05	65.14	3.76622e-06	2	1435.78	1.82101	66.1571	0
	High	YTVSFIEGDGIGPEISK	1	1	1	P28241		0	0	0.000346979	37.37	0.00497473	2	1811.9	-1.2545	67.2525	0
	High	YAFEYAR	1	1	1	P28241		0	0.000593	0.0188542	39.11	0.000638268	2	919.43	-1.09212	51.5081	0
	High	TGDLAGTATTSSFTEAVIK	1	1	1	P28241		0	0.000593	0.00550736	27.19	0.0547173	2	1869.95	0.934294	62.7364	0
	High	YTGKPNPSTGK	1	1	1	P28241		0	0.000593	0.0191204	26.03	0.033677	2	1149.59	-0.00865635	32.2525	0
P47079	T-complex protein 1 subunit theta OS=Saccharomyces cerevisiae (strain ATCC 204508 / S288c) GN=CCT8 PE=1 SV=1 - [TCPQ_YEAST]	129.512	7.39	1	4	4	4	nucleotide binding; protein binding	cytoplasm	metabolic process	Pf00118; Pf02579	568	61.6231	5.71924
	A2	Sequence	# PSMs	# Proteins	# Protein Groups	Protein Group Accessions	Modifications	ΔCn	q-Value	PEP	IonScore	Exp Value	Charge	MH+ [Da]	ΔM [ppm]	RT [min]	# Missed Cleavages
	High	GATQNNLDDIER	1	1	1	P47079		0	0	6.88053e-06	88.68	2.1412e-08	2	1345.63	-0.443441	46.9362	0
	High	AIDDGVAAVK	1	1	1	P47079		0	0	0.00061189	53.97	2.5455e-05	2	958.521	0.426999	45.4817	0
	High	TPGLLQLAIK	1	1	1	P47079		0	0.009404	0.0851646	19.9	0.0102087	2	1053.67	0.427608	66.1523	0
	Medium	VLVmATEQQK	1	1	1	P47079	M4(Oxidation)	0	0.017114	0.152517	17.96	0.236735	2	1162.61	0.208926	40.7157	0
P05739	60S ribosomal protein L6-B OS=Saccharomyces cerevisiae (strain ATCC 204508 / S288c) GN=RPL6B PE=1 SV=4 - [RL6B_YEAST]	129.35	32.39	2	6	6	8	RNA binding; structural molecule activity	cytoplasm; ribosome	cell organization and biogenesis; metabolic process	Pf01159	176	19.9742	10.0815
	A2	Sequence	# PSMs	# Proteins	# Protein Groups	Protein Group Accessions	Modifications	ΔCn	q-Value	PEP	IonScore	Exp Value	Charge	MH+ [Da]	ΔM [ppm]	RT [min]	# Missed Cleavages
	High	FNVEYFAK	2	2	1	P05739		0	0.000593	0.0076138	52.03	6.79876e-05	2	1017.51	1.53365	59.6762	0
	High	VSVEGVNVEK	1	2	1	P05739		0	0.000593	0.00648819	28.15	0.0227366	2	1059.57	0.730443	48.7085	0
	High	YVIATSTK	1	2	1	P05739		0	0.001626	0.0269216	29.09	0.00209628	2	882.493	0.36771	42.5532	0
	High	ALLAEIK	2	2	1	P05739		0	0.004191	0.0481358	31.54	0.00105218	2	757.482	-0.325181	51.1997	0
	High	HLEDNTLLVTGPFK	1	1	1	P05739		0	0.004994	0.055356	22.95	0.0849209	2	1583.84	-0.481541	61.8223	0
	High	QYLSASFSLK	1	2	1	P05739		0	0.005786	0.0589988	22.44	0.048464	2	1143.6	-0.269083	60.2323	0
P53252	Sphingolipid long chain base-responsive protein PIL1 OS=Saccharomyces cerevisiae (strain ATCC 204508 / S288c) GN=PIL1 PE=1 SV=1 - [PIL1_YEAST]	129.019	18.29	1	4	6	7	protein binding	cytoplasm; membrane; mitochondrion	cell organization and biogenesis; regulation of biological process; response to stimulus; transport	Pf13805	339	38.3261	4.62744
	A2	Sequence	# PSMs	# Proteins	# Protein Groups	Protein Group Accessions	Modifications	ΔCn	q-Value	PEP	IonScore	Exp Value	Charge	MH+ [Da]	ΔM [ppm]	RT [min]	# Missed Cleavages
	High	IALIAGYGK	1	1	1	P53252		0	0	0.000189044	69.28	3.24588e-07	2	905.546	0.401637	55.1765	0
	High	IEVLEQELVR	1	1	1	P53252		0	0	0.000943464	56.32	2.13511e-05	2	1227.7	0.78912	60.8252	0
	High	DIEGSVQPSR	1	1	1	P53252		0	0.000593	0.00712184	37.33	0.00190475	2	1087.54	0.119689	42.5936	0
	High	AEAESLVAEAQLSNITR	1	2	2	Q12230;P53252		0	0.004191	0.0489006	10.36	2.29652	2	1801.93	0.747099	64.7305	0
	Medium	SmELTANER	2	1	1	P53252	M2(Oxidation)	0	0.011874	0.106222	22.36	0.0362978	2	1066.48	0.495101	38.0204	0
	Low	KLSQLVK	1	2	2	Q12230;P53252		0	0.42706	1	10.91	0.137863	2	815.534	-0.588416	39.5131	1
P0CX43	60S ribosomal protein L1-A OS=Saccharomyces cerevisiae (strain ATCC 204508 / S288c) GN=RPL1A PE=1 SV=1 - [RL1A_YEAST]	127.156	17.05	1	3	4	8	RNA binding; structural molecule activity	cytoplasm; ribosome	metabolic process	Pf00687	217	24.4701	9.71533
	A2	Sequence	# PSMs	# Proteins	# Protein Groups	Protein Group Accessions	Modifications	ΔCn	q-Value	PEP	IonScore	Exp Value	Charge	MH+ [Da]	ΔM [ppm]	RT [min]	# Missed Cleavages
	High	FPTPVSHNDDLYGK	3	1	1	P0CX43		0	0	6.72729e-05	31.56	0.0161641	3	1589.76	0.149357	52.0196	0
	High	SSmGPAFR	2	1	1	P0CX43	M3(Oxidation)	0	0.002921	0.038012	34.46	0.00196953	2	868.398	0.028395	39.5888	0
	Medium	ITSSQVR	2	1	1	P0CX43		0	0.017114	0.153428	30.77	0.00368513	2	790.442	0.447769	33.7965	0
	Low	LLGPQLSK	1	1	1	P0CX43		0	0.146948	0.60578	30.83	0.00144557	2	855.524	-6.60856	48.439	0
P07285	Anthranilate phosphoribosyltransferase OS=Saccharomyces cerevisiae (strain ATCC 204508 / S288c) GN=TRP4 PE=1 SV=1 - [TRPD_YEAST]	125.186	10.26	1	4	4	4	catalytic activity	cytoplasm; nucleus	metabolic process	Pf00591; Pf02885	380	41.3484	6.66846
	A2	Sequence	# PSMs	# Proteins	# Protein Groups	Protein Group Accessions	Modifications	ΔCn	q-Value	PEP	IonScore	Exp Value	Charge	MH+ [Da]	ΔM [ppm]	RT [min]	# Missed Cleavages
	High	VSSFLTALR	1	1	1	P07285		0	0	0.00106148	56.11	9.6738e-06	2	993.572	-0.368374	62.5983	0
	High	sEATLLSYTK	1	1	1	P07285	N-Term(Acetyl)	0	0	0.000236738	53.51	5.77125e-05	2	1154.59	0.162403	64.0942	0
	High	ELAPEYAK	1	1	1	P07285		0	0.000593	0.00473467	40.84	0.000531569	2	920.473	0.185208	43.2895	0
	High	AEESIHSGNALR	1	1	1	P07285		0	0.000593	0.00634936	39.22	0.00184298	2	1283.63	-0.723829	39.5605	0
P04456	60S ribosomal protein L25 OS=Saccharomyces cerevisiae (strain ATCC 204508 / S288c) GN=RPL25 PE=1 SV=4 - [RL25_YEAST]	123.39	29.58	1	3	4	6	nucleotide binding; protein binding; RNA binding; structural molecule activity	cytoplasm; ribosome	cell organization and biogenesis; metabolic process	Pf00276; Pf03939	142	15.7478	10.1108
	A2	Sequence	# PSMs	# Proteins	# Protein Groups	Protein Group Accessions	Modifications	ΔCn	q-Value	PEP	IonScore	Exp Value	Charge	MH+ [Da]	ΔM [ppm]	RT [min]	# Missed Cleavages
	High	LTADYDALDIANR	1	1	1	P04456		0	0	1.41368e-05	67.46	3.48178e-06	2	1450.72	-1.16324	60.5117	0
	High	ELYEVDVLK	2	1	1	P04456		0	0.000593	0.00488112	40.79	0.000929555	2	1107.59	0.594414	60.3031	0
	High	VIEQPITSETAmK	2	1	1	P04456	M12(Oxidation)	0	0.003379	0.0434458	26.16	0.0397049	2	1462.75	-0.549367	46.6458	0
	Low	AVPHYNR	1	1	1	P04456		0	0.214333	0.759583	22.28	0.0115355	2	856.44	-2.42408	36.0088	0
Q06103	26S proteasome regulatory subunit RPN7 OS=Saccharomyces cerevisiae (strain ATCC 204508 / S288c) GN=RPN7 PE=1 SV=3 - [RPN7_YEAST]	122.11	16.32	1	6	8	8	protein binding; structural molecule activity	nucleus; proteasome	metabolic process	Pf01399; Pf10602	429	48.928	5.24951
	A2	Sequence	# PSMs	# Proteins	# Protein Groups	Protein Group Accessions	Modifications	ΔCn	q-Value	PEP	IonScore	Exp Value	Charge	MH+ [Da]	ΔM [ppm]	RT [min]	# Missed Cleavages
	High	VPNYEVSEK	1	1	1	Q06103		0	0.000593	0.00402772	45.93	0.000246336	2	1064.53	0.0236772	43.5932	0
	High	SQEVEYVDPTVNR	1	1	1	Q06103		0	0.000593	0.00195345	45.3	0.000627132	2	1535.73	-0.550627	50.5714	0
	High	NAQYHLLVK	1	1	1	Q06103		0	0.000593	0.010419	37.09	0.00170028	2	1085.61	0.829287	47.6915	0
	High	LEAVNSmIEK	1	1	1	Q06103	M7(Oxidation)	0	0.005383	0.0576997	21.7	0.0824821	2	1149.58	-0.307644	45.1101	0
	Medium	AFLLTQSK	1	1	1	Q06103		0	0.012187	0.11517	20.86	0.020919	2	907.525	-0.2177	52.2304	0
	Medium	AISTGAK	1	1	1	Q06103		0	0.012549	0.118154	29.95	0.00100918	2	647.372	-0.189	28.83	0
	Low	HADFFVR	1	1	1	Q06103		0	0.130606	0.566656	22.9	0.0284638	2	891.449	2.31651	48.0438	0
	Low	LTGSDRV	1	1	1	Q06103		0	0.236486	0.796285	13.04	0.0993185	2	747.4	0.248243	36.9937	1
Q12514	General negative regulator of transcription subunit 5 OS=Saccharomyces cerevisiae (strain ATCC 204508 / S288c) GN=NOT5 PE=1 SV=1 - [NOT5_YEAST]	120.848	16.79	1	8	8	8	catalytic activity; protein binding	cytoplasm; nucleus	metabolic process; regulation of biological process	Pf04065; Pf04153	560	65.8135	5.33838
	A2	Sequence	# PSMs	# Proteins	# Protein Groups	Protein Group Accessions	Modifications	ΔCn	q-Value	PEP	IonScore	Exp Value	Charge	MH+ [Da]	ΔM [ppm]	RT [min]	# Missed Cleavages
	High	FQSTDPSNSSHR	1	1	1	Q12514		0	0	9.42991e-05	42.88	0.000881041	3	1362.6	0.593211	35.0923	0
	High	TIQHDVETNAAFQNPLFNDELK	1	1	1	Q12514		0	0.000593	0.00310559	21.1	0.37221	3	2544.23	-1.17741	67.2541	0
	High	HEFHIANLENILK	1	1	1	Q12514		0	0.000593	0.00777562	13.73	0.610046	3	1577.84	0.288975	64.7005	0
	High	DDDIYSR	1	1	1	Q12514		0	0.001158	0.0208021	37.19	0.000467914	2	883.379	-0.106801	40.659	0
	High	KLQQDIDK	1	1	1	Q12514		0	0.004994	0.0548647	42.98	0.000415388	2	987.547	0.187778	35.677	1
	High	YLmQPLQEmSPK	1	1	1	Q12514	M3(Oxidation); M9(Oxidation)	0	0.007348	0.0676887	22.59	0.111814	2	1496.71	-0.0691033	48.6082	0
	Medium	DVSISDR	1	1	1	Q12514		0	0.012187	0.11634	33.42	0.00147871	2	791.39	0.514041	40.1545	0
	Medium	EALTNPDIIKDPK	1	1	1	Q12514		0	0.041369	0.274836	10.29	0.958791	2	1453.79	-0.112066	50.8915	1
P31384	Glucose-repressible alcohol dehydrogenase transcriptional effector OS=Saccharomyces cerevisiae (strain ATCC 204508 / S288c) GN=CCR4 PE=1 SV=2 - [CCR4_YEAST]	114.072	6.69	1	5	6	8	catalytic activity; metal ion binding; protein binding; RNA binding	cytoplasm; nucleus	metabolic process; regulation of biological process	Pf03372; Pf12799; Pf13855	837	94.6101	6.84424
	A2	Sequence	# PSMs	# Proteins	# Protein Groups	Protein Group Accessions	Modifications	ΔCn	q-Value	PEP	IonScore	Exp Value	Charge	MH+ [Da]	ΔM [ppm]	RT [min]	# Missed Cleavages
	High	LSQYSIDEDDDIENR	1	1	1	P31384		0	0	4.61759e-05	70.3	2.19315e-06	2	1811.79	0.042565	54.0869	0
	High	EETSHNFR	2	1	1	P31384		0	0.000593	0.00466152	30	0.0099	3	1019.45	0.273747	33.8535	0
	High	VQIHQEGNGR	2	1	1	P31384		0	0.001626	0.0280004	17.68	0.243117	3	1137.58	-0.213644	33.4755	0
	Medium	VLDLSHNR	1	1	1	P31384		0	0.011874	0.103666	28.44	0.0105266	2	953.516	-0.253226	41.0298	0
	Medium	TEDYLNR	1	1	1	P31384		0	0.011874	0.103171	24.06	0.0164911	2	910.427	0.859368	43.0835	0
	Low	DFGYmSEK	1	1	1	P31384	M5(Oxidation)	0	0.083185	0.431408	12.33	0.228068	2	992.404	1.33834	44.3278	0
P38323	Mitochondrial clpX-like chaperone MCX1 OS=Saccharomyces cerevisiae (strain ATCC 204508 / S288c) GN=MCX1 PE=1 SV=1 - [MCX1_YEAST]	114.056	9.42	1	4	5	5	catalytic activity; nucleotide binding; protein binding	mitochondrion; organelle lumen	metabolic process	Pf00004; Pf07724; Pf10431	520	57.9097	7.75244
	A2	Sequence	# PSMs	# Proteins	# Protein Groups	Protein Group Accessions	Modifications	ΔCn	q-Value	PEP	IonScore	Exp Value	Charge	MH+ [Da]	ΔM [ppm]	RT [min]	# Missed Cleavages
	High	VPIITALQPLQR	1	1	1	P38323		0	0	0.000137441	61.32	9.2238e-07	2	1348.83	0.227751	66.4651	0
	High	DVSGEGVQQSLLK	1	1	1	P38323		0	0.000593	0.00272596	48.62	0.000302976	2	1359.71	-1.09785	54.3403	0
	Medium	QFNLAGR	1	1	1	P38323		0	0.011554	0.0952958	22.34	0.0236295	2	805.43	-1.72449	47.0908	0
	Medium	TLLATTLAK	1	1	1	P38323		0	0.011874	0.101371	26.48	0.0042732	2	931.583	0.809494	53.8246	0
	Low	DVSEEDKK	1	1	1	P38323		0	0.140499	0.594191	14.48	0.203177	2	949.447	-0.147609	26.4308	1
P0C0T4	40S ribosomal protein S25-B OS=Saccharomyces cerevisiae (strain ATCC 204508 / S288c) GN=RPS25B PE=1 SV=1 - [RS25B_YEAST]	113.647	33.33	2	4	4	4	structural molecule activity	cytoplasm; ribosome	metabolic process	Pf03297; Pf04157	108	12.0018	10.3159
	A2	Sequence	# PSMs	# Proteins	# Protein Groups	Protein Group Accessions	Modifications	ΔCn	q-Value	PEP	IonScore	Exp Value	Charge	MH+ [Da]	ΔM [ppm]	RT [min]	# Missed Cleavages
	High	AAAALAGGK	1	2	1	P0C0T4		0	0	3.96834e-05	78.26	1.48926e-08	2	729.425	-0.0270039	33.6144	0
	High	EGIIKPISK	1	2	1	P0C0T4		0	0.000593	0.0148028	37.47	0.000411839	2	984.609	0.0741589	43.3924	0
	High	AQHAVILDQEK	1	2	1	P0C0T4		0	0.007348	0.0674463	15.74	0.400029	3	1251.67	-0.298726	41.7774	0
	Medium	IGGSLAR	1	2	1	P0C0T4		0	0.041369	0.279045	25.25	0.00297831	2	673.399	-0.7768	38.4339	0
P35184	Ribosome assembly protein SQT1 OS=Saccharomyces cerevisiae (strain ATCC 204508 / S288c) GN=SQT1 PE=1 SV=2 - [SQT1_YEAST]	112.836	11.37	1	4	5	9	protein binding	cytoplasm; cytosol; ribosome	cell organization and biogenesis	Pf00400	431	47.1367	4.4624
	A2	Sequence	# PSMs	# Proteins	# Protein Groups	Protein Group Accessions	Modifications	ΔCn	q-Value	PEP	IonScore	Exp Value	Charge	MH+ [Da]	ΔM [ppm]	RT [min]	# Missed Cleavages
	High	GLEAPWISLSLAPETLTK	1	1	1	P35184		0	0	0.000215724	45.84	0.000359649	2	1926.06	-1.37049	79.7268	0
	High	FVLEDSVTK	2	1	1	P35184		0	0.000593	0.0176801	29.89	0.0102052	2	1037.55	0.860094	53.7242	0
	High	VLVHmGQK	3	1	1	P35184	M5(Oxidation)	0	0.003817	0.0452797	37.07	0.000854062	2	927.509	0.73242	32.1417	0
	Medium	VYQFNAR	2	1	1	P35184		0	0.026792	0.197252	23.98	0.0341953	2	897.458	0.202841	45.8933	0
	Low	ITQAEIK	1	1	1	P35184		0	0.094465	0.454698	20.31	0.0446932	2	802.467	0.0439196	38.849	0
Q12125	Golgi to ER traffic protein 4 OS=Saccharomyces cerevisiae (strain ATCC 204508 / S288c) GN=GET4 PE=1 SV=1 - [GET4_YEAST]	111.96	18.27	1	4	5	6	protein binding	cytoplasm	cell organization and biogenesis; transport	Pf04190	312	36.2573	5.19873
	A2	Sequence	# PSMs	# Proteins	# Protein Groups	Protein Group Accessions	Modifications	ΔCn	q-Value	PEP	IonScore	Exp Value	Charge	MH+ [Da]	ΔM [ppm]	RT [min]	# Missed Cleavages
	High	LIAELDPSEPNLK	1	1	1	Q12125		0	0	0.000714169	49.55	0.000127001	2	1438.78	0.420665	59.1776	0
	High	VDDISVAR	1	1	1	Q12125		0	0.000593	0.00194803	49.78	7.20594e-05	2	874.463	-0.190039	43.2373	0
	High	LLEGDFVYEAER	1	1	1	Q12125		0	0.000593	0.00510354	39.17	0.00261489	2	1440.7	-0.16403	62.1274	0
	Medium	mVPAESNAVQAK	2	1	1	Q12125	M1(Oxidation)	0	0.012549	0.117318	21.46	0.125394	2	1260.62	-0.325848	39.9091	0
	Low	AGDYYEAHQTLR	1	1	1	Q12125		0	0.058861	0.339552	12.08	0.885801	2	1423.66	-0.871153	44.5578	0
P05755	40S ribosomal protein S9-B OS=Saccharomyces cerevisiae (strain ATCC 204508 / S288c) GN=RPS9B PE=1 SV=4 - [RS9B_YEAST]	111.889	22.56	2	6	6	8	RNA binding; structural molecule activity	cytoplasm; nucleus; ribosome	metabolic process; regulation of biological process	Pf00163; Pf01479	195	22.2851	10.0962
	A2	Sequence	# PSMs	# Proteins	# Protein Groups	Protein Group Accessions	Modifications	ΔCn	q-Value	PEP	IonScore	Exp Value	Charge	MH+ [Da]	ΔM [ppm]	RT [min]	# Missed Cleavages
	High	VGVLSEDK	1	2	1	P05755		0	0.000593	0.0113553	42.1	0.000262053	2	846.457	0.147017	41.8945	0
	High	LFEGNALIR	1	2	1	P05755		0	0.000593	0.0192793	33.68	0.0039855	2	1032.58	0.546991	57.9654	0
	High	LAGEFGLK	1	2	1	P05755		0	0.003817	0.0472417	30.05	0.0032128	2	834.472	-0.218034	52.5443	0
	High	VEDFLER	2	2	1	P05755		0	0.00879	0.0765887	26.9	0.0197028	2	907.452	-0.211003	52.5143	0
	Medium	VGVLSEDKK	2	2	1	P05755		0	0.014798	0.147378	25.56	0.0208478	2	974.552	0.00315642	37.9403	1
	Medium	QIVNIPSFmVR	1	2	1	P05755	M9(Oxidation)	0	0.022367	0.185426	20.49	0.121043	2	1319.72	2.45996	65.3306	0
P07560	Ras-related protein SEC4 OS=Saccharomyces cerevisiae (strain ATCC 204508 / S288c) GN=SEC4 PE=1 SV=1 - [SEC4_YEAST]	110.38	21.4	2	3	4	4	catalytic activity; DNA binding; nucleotide binding; protein binding; transporter activity	cytoplasm; membrane; mitochondrion; nucleus	cell division; cell organization and biogenesis; metabolic process; regulation of biological process; reproduction; response to stimulus; transport	Pf00025; Pf00071; Pf00493; Pf04670; Pf08477; Pf09439	215	23.491	7.09326
	A2	Sequence	# PSMs	# Proteins	# Protein Groups	Protein Group Accessions	Modifications	ΔCn	q-Value	PEP	IonScore	Exp Value	Charge	MH+ [Da]	ΔM [ppm]	RT [min]	# Missed Cleavages
	High	VVTADQGEALAK	1	1	1	P07560		0	0	0.000476201	57.35	3.1109e-05	2	1201.64	0.52481	44.4648	0
	High	TITTAYYR	1	1	1	P07560		0	0.000593	0.00364612	51.34	7.82257e-05	2	988.51	0.47567	47.031	0
	High	LQLWDTAGQER	1	3	2	P07560;P01123		0	0.000593	0.00863934	35.69	0.00404661	2	1316.66	-0.4103	58.0727	0
	Medium	EGNISINSGSGNSSK	1	1	1	P07560		0	0.032371	0.247045	11.78	0.995615	2	1450.68	0.354636	40.5633	0
P41697	Bud site selection protein 6 OS=Saccharomyces cerevisiae (strain ATCC 204508 / S288c) GN=BUD6 PE=1 SV=1 - [BUD6_YEAST]	108.796	9.39	1	6	7	7	enzyme regulator activity; protein binding	membrane	cell division; cell growth; cell organization and biogenesis; regulation of biological process; reproduction	Pf03915	788	88.7615	7.78174
	A2	Sequence	# PSMs	# Proteins	# Protein Groups	Protein Group Accessions	Modifications	ΔCn	q-Value	PEP	IonScore	Exp Value	Charge	MH+ [Da]	ΔM [ppm]	RT [min]	# Missed Cleavages
	High	DLENAQADVLK	1	1	1	P41697		0	0.000593	0.00323699	41.99	0.000907511	2	1215.62	-1.70026	52.6876	0
	High	mEISNSQNDIIR	1	1	1	P41697	M1(Oxidation)	0	0.000593	0.00263446	40.21	0.00191036	2	1435.68	-0.0128083	47.5208	0
	High	VDmSDVGDVPmALR	1	1	1	P41697	M3(Oxidation); M11(Oxidation)	0	0.004191	0.0509791	25.58	0.0535403	2	1536.7	-0.361106	54.4139	0
	High	TPLPIENVR	1	1	1	P41697		0	0.004191	0.0484177	22.8	0.0173186	2	1038.59	-0.22103	53.4269	0
	High	LVSDAYVQLGNDFK	1	1	1	P41697		0	0.006207	0.0621114	14.91	0.640856	2	1568.79	-1.54442	64.7527	0
	Medium	KLETVSK	1	1	1	P41697		0	0.043011	0.286362	30.15	0.00125587	2	804.483	0.0127337	31.2137	1
	Low	QVHNINR	1	1	1	P41697		0	0.068766	0.38562	21.57	0.0330898	2	880.475	-0.0945979	30.4058	0
P47912	Long-chain-fatty-acid--CoA ligase 4 OS=Saccharomyces cerevisiae (strain ATCC 204508 / S288c) GN=FAA4 PE=1 SV=1 - [LCF4_YEAST]	107.971	5.76	1	4	4	4	catalytic activity; nucleotide binding	cytoplasm	metabolic process; transport	Pf00501	694	77.2179	6.55127
	A2	Sequence	# PSMs	# Proteins	# Protein Groups	Protein Group Accessions	Modifications	ΔCn	q-Value	PEP	IonScore	Exp Value	Charge	MH+ [Da]	ΔM [ppm]	RT [min]	# Missed Cleavages
	High	DILAAVKPDVER	1	1	1	P47912		0	0	8.51713e-05	57.25	1.62936e-05	2	1325.74	-0.78499	56.6855	0
	High	EATGGNLR	1	1	1	P47912		0	0.000593	0.00813407	32.44	0.00119734	2	817.417	0.380761	32.4923	0
	High	LVDVEDLGYFAK	1	1	1	P47912		0	0.000593	0.00731359	32.08	0.0132251	2	1368.71	0.725287	68.9754	0
	High	TLTPTSTR	1	1	1	P47912		0	0.001626	0.0240123	44.1	0.000295674	2	876.479	0.152878	37.8219	0
P0CX23	60S ribosomal protein L20-A OS=Saccharomyces cerevisiae (strain ATCC 204508 / S288c) GN=RPL20A PE=1 SV=1 - [RL20A_YEAST]	105.642	38.95	1	5	6	7	structural molecule activity	cytoplasm; ribosome	metabolic process	Pf01775	172	20.4239	10.3013
	A2	Sequence	# PSMs	# Proteins	# Protein Groups	Protein Group Accessions	Modifications	ΔCn	q-Value	PEP	IonScore	Exp Value	Charge	MH+ [Da]	ΔM [ppm]	RT [min]	# Missed Cleavages
	High	VAAVETLYQDmAAR	1	1	1	P0CX23	M11(Oxidation)	0	0	0.000255349	57.39	4.20408e-05	2	1553.76	-0.0201565	55.3824	0
	High	NFGVWVR	1	1	1	P0CX23		0	0.000593	0.00662766	47.02	0.000118173	2	877.469	0.975874	58.804	0
	High	ASGEIVSINQINEAHPTK	1	1	1	P0CX23		0	0.000593	0.0068502	16.17	0.649759	3	1907.98	-0.575502	53.6348	0
	High	IFASNEVIAK	1	1	1	P0CX23		0	0.001626	0.0282111	33.6	0.00429968	2	1091.61	0.963715	51.1489	0
	High	RLPTESVPEPK	2	1	1	P0CX23		0	0.004191	0.0511264	22.28	0.062114	2	1252.69	-0.502006	45.917	1
	Low	YWYFLQK	1	1	1	P0CX23		0	0.132661	0.573798	13.63	0.598245	2	1047.53	1.04063	66.3072	0
P41807	V-type proton ATPase subunit H OS=Saccharomyces cerevisiae (strain ATCC 204508 / S288c) GN=VMA13 PE=1 SV=1 - [VATH_YEAST]	104.31	8.16	1	4	4	4	catalytic activity; protein binding; transporter activity	membrane; vacuole	cellular homeostasis; transport	Pf03224; Pf11698	478	54.3818	6.354
	A2	Sequence	# PSMs	# Proteins	# Protein Groups	Protein Group Accessions	Modifications	ΔCn	q-Value	PEP	IonScore	Exp Value	Charge	MH+ [Da]	ΔM [ppm]	RT [min]	# Missed Cleavages
	High	SEELSEIDASTAK	1	1	1	P41807		0	0	0.00105025	45.17	0.000460694	2	1379.65	0.370458	49.3164	0
	High	ATDSQLATR	1	1	1	P41807		0	0.000593	0.00702582	46.62	0.000233015	2	962.491	1.23565	36.3791	0
	High	SVAWDALAR	1	1	1	P41807		0	0.000593	0.00741899	44.14	0.000387406	2	988.521	0.240327	58.2703	0
	Medium	ALESILVK	1	1	1	P41807		0	0.031697	0.23917	17.13	0.0387284	2	872.544	-1.51334	55.8281	0
P18759	Vesicular-fusion protein SEC18 OS=Saccharomyces cerevisiae (strain ATCC 204508 / S288c) GN=SEC18 PE=1 SV=2 - [SEC18_YEAST]	103.734	9.1	1	5	7	8	catalytic activity; nucleotide binding	cytoplasm; Golgi	cell organization and biogenesis; metabolic process; transport	Pf00004; Pf01078; Pf02359; Pf02933; Pf05729; Pf06068; Pf07728; Pf09848; Pf13191; Pf13207	758	84.0036	7.98682
	A2	Sequence	# PSMs	# Proteins	# Protein Groups	Protein Group Accessions	Modifications	ΔCn	q-Value	PEP	IonScore	Exp Value	Charge	MH+ [Da]	ΔM [ppm]	RT [min]	# Missed Cleavages
	High	TLTNIETAR	1	1	1	P18759		0	0.000593	0.00250914	45.09	0.000387177	2	1018.55	2.02824	45.4201	0
	High	FEDLGVGGLDK	1	1	1	P18759		0	0.000593	0.0120082	38.04	0.00171955	2	1149.58	-0.77847	57.266	0
	High	IAYIDNTFR	1	1	1	P18759		0	0.001626	0.0228276	25.41	0.0284862	2	1112.57	-1.08584	56.6839	0
	High	GLLLYGPPGTGK	2	2	2	P33299;P18759		0	0.002921	0.0393309	24.38	0.0499713	2	1172.67	1.63543	59.7046	0
	High	DGLVNLK	1	1	1	P18759		0	0.009084	0.0792449	30.75	0.00143037	2	758.441	0.885386	49.5596	0
	Medium	SASSFAINK	1	1	1	P18759		0	0.030515	0.22186	17.41	0.0889603	2	924.479	0.134123	44.3634	0
	Low	DLIDSALLRPGR	1	1	1	P18759		0.6667			19.05	0.107651	2	1325.74	-9.25572	56.6855	0
A6ZUA1	ATP-dependent RNA helicase DBP3 OS=Saccharomyces cerevisiae (strain YJM789) GN=DBP3 PE=3 SV=1 - [DBP3_YEAS7]	103.311	10.71	2	3	6	7	catalytic activity; DNA binding; nucleotide binding; RNA binding	nucleus	metabolic process	Pf00270; Pf00271; Pf04851; Pf14617	523	58.8134	9.17334
	A2	Sequence	# PSMs	# Proteins	# Protein Groups	Protein Group Accessions	Modifications	ΔCn	q-Value	PEP	IonScore	Exp Value	Charge	MH+ [Da]	ΔM [ppm]	RT [min]	# Missed Cleavages
	High	DVVGVAETGSGK	1	2	1	A6ZUA1		0	0	0.00028027	62.85	5.47334e-06	2	1118.57	-0.297037	44.396	0
	High	SQVVVATPGR	1	2	1	A6ZUA1		0	0.000593	0.00218687	46.37	8.88098e-05	2	1013.57	-0.152202	43.0112	0
	High	ITQIVEVVDPR	1	2	1	A6ZUA1		0	0.002921	0.0301012	27.1	0.0118941	2	1268.72	-0.438857	57.8072	0
	Low	KEkKGEK	2	2	1	A6ZUA1	K3(GG)	0	0.451997	1	26.96	0.0158077	2	960.547	-0.0942436	34.903	3
	Low	mTKEEIADk	1	2	1	A6ZUA1	N-Term(Acetyl); M1(Oxidation); K9(GG)	0	0.488897	1	10.93	0.944465	2	1236.58	5.80483	51.2589	1
	Low	EVEVPEK	1	2	1	A6ZUA1		0	0.560254	1	10.07	0.246003	2	829.424	-7.13547	39.9059	0
Q06839	PX domain-containing protein YPR097W OS=Saccharomyces cerevisiae (strain ATCC 204508 / S288c) GN=YPR097W PE=1 SV=2 - [YP097_YEAST]	102.732	8.29	1	9	10	10		membrane; mitochondrion	cell communication	Pf12825; Pf12828	1073	123.006	5.78271
	A2	Sequence	# PSMs	# Proteins	# Protein Groups	Protein Group Accessions	Modifications	ΔCn	q-Value	PEP	IonScore	Exp Value	Charge	MH+ [Da]	ΔM [ppm]	RT [min]	# Missed Cleavages
	High	INTLVGEK	1	1	1	Q06839		0	0.000593	0.00769904	45.19	0.000195236	2	873.505	1.35579	43.7454	0
	High	NYLEAQIAK	1	1	1	Q06839		0	0.000593	0.0145657	41.65	0.000721527	2	1049.56	-0.768057	51.4434	0
	High	DAEVSQSSSIR	1	1	1	Q06839		0	0.000593	0.00339051	39.61	0.00139479	2	1178.57	0.763748	39.9983	0
	Medium	AIVTmIYEPmVK	1	1	1	Q06839	M5(Oxidation); M10(Oxidation)	0	0.011874	0.112207	17.07	0.387764	2	1426.73	0.764401	57.7441	0
	Medium	FFLSGPNLDIK	1	1	1	Q06839		0	0.021151	0.169127	11.29	0.910198	2	1250.68	1.5735	68.474	0
	Medium	HAAGILQK	1	1	1	Q06839		0	0.029175	0.209264	15.73	0.0266667	2	837.494	-0.0287899	36.1449	0
	Medium	FGGPSER	1	1	1	Q06839		0	0.031632	0.235874	22.34	0.00582063	2	749.357	-0.498956	36.8562	0
	Medium	FTNPIAImR	1	1	1	Q06839	M8(Oxidation)	0	0.043658	0.290551	16.29	0.307802	2	1078.57	0.0207975	55.7319	0
	Medium	SFASTSK	1	1	1	Q06839		0	0.045665	0.298668	16.4	0.0228544	2	727.362	0.485393	32.4289	0
	Low	FmSDLIR	1	1	1	Q06839	M2(Oxidation)	0	0.116016	0.521402	14.99	0.354992	2	897.45	-0.0441247	50.4829	0
A6ZSX1	ATP-dependent rRNA helicase RRP3 OS=Saccharomyces cerevisiae (strain YJM789) GN=RRP3 PE=3 SV=1 - [RRP3_YEAS7]	102.453	10.38	2	4	6	6	catalytic activity; nucleotide binding; RNA binding	nucleus	metabolic process	Pf00270; Pf00271	501	55.9174	9.15869
	A2	Sequence	# PSMs	# Proteins	# Protein Groups	Protein Group Accessions	Modifications	ΔCn	q-Value	PEP	IonScore	Exp Value	Charge	MH+ [Da]	ΔM [ppm]	RT [min]	# Missed Cleavages
	High	SILVATDVAAR	1	2	1	A6ZSX1		0	0	0.000804653	51.95	9.66969e-05	2	1115.64	0.157884	53.8765	0
	High	KPHIIIATPGR	1	2	1	A6ZSX1		0	0	0.000613416	37.78	0.000416812	3	1202.74	-0.0089308	44.4852	0
	High	IEEVLGK	1	2	1	A6ZSX1		0	0.001626	0.0261019	32.6	0.00142881	2	787.456	0.232466	44.1879	0
	High	FLVmDEADR	1	2	1	A6ZSX1	M4(Oxidation)	0	0.006537	0.0639108	23.5	0.0589622	2	1111.51	0.596291	49.1574	0
	Low	NIILTLR	1	2	1	A6ZSX1		0	0.064396	0.370464	21.42	0.0158644	2	842.546	0.691971	58.9961	0
	Low	IIPTQER	1	2	1	A6ZSX1		0	0.167177	0.672714	20.69	0.0213275	2	856.489	0.456522	39.7485	0
Q04372	Type 2A phosphatase-associated protein 42 OS=Saccharomyces cerevisiae (strain ATCC 204508 / S288c) GN=TAP42 PE=1 SV=1 - [TAP42_YEAST]	100.408	15.3	1	5	7	7	protein binding	cytosol	regulation of biological process; response to stimulus	Pf04177	366	42.5415	5.41455
	A2	Sequence	# PSMs	# Proteins	# Protein Groups	Protein Group Accessions	Modifications	ΔCn	q-Value	PEP	IonScore	Exp Value	Charge	MH+ [Da]	ΔM [ppm]	RT [min]	# Missed Cleavages
	High	QSNDSDVAQR	1	1	1	Q04372		0	0.000593	0.00364053	43.51	0.000802181	2	1119.5	-0.600845	31.8763	0
	High	LLDPLVGEK	1	1	1	Q04372		0	0.002921	0.0373021	40.48	0.000161166	2	983.578	1.14318	57.4259	0
	High	YNPQLSELYAQPK	1	1	1	Q04372		0	0.002921	0.0394716	25.58	0.0521569	2	1550.78	-0.715912	57.831	0
	High	RQSNDSDVAQR	1	1	1	Q04372		0	0.004191	0.0479587	11.99	0.96759	3	1275.6	-0.0713428	30.3821	1
	Medium	NFTLVDKR	1	1	1	Q04372		0	0.01583	0.149411	30.1	0.008844	2	992.553	0.568009	46.244	1
	Low	LEHTSLR	1	1	1	Q04372		0	0.062755	0.359822	17.26	0.0582588	2	855.468	-0.299395	35.8426	0
	Low	DLSGAQLK	1	1	1	Q04372		0	0.097541	0.469777	23.55	0.0225201	2	831.457	-0.320632	42.8832	0
Q12377	26S proteasome regulatory subunit RPN6 OS=Saccharomyces cerevisiae (strain ATCC 204508 / S288c) GN=RPN6 PE=1 SV=3 - [RPN6_YEAST]	99.6162	6.91	1	3	3	3	protein binding; structural molecule activity	proteasome	cell organization and biogenesis; metabolic process	Pf01399	434	49.7425	6.27783
	A2	Sequence	# PSMs	# Proteins	# Protein Groups	Protein Group Accessions	Modifications	ΔCn	q-Value	PEP	IonScore	Exp Value	Charge	MH+ [Da]	ΔM [ppm]	RT [min]	# Missed Cleavages
	High	IIGLDTQQVEGK	1	1	1	Q12377		0	0	0.000309685	57.6	2.23307e-05	2	1300.71	-0.492572	54.1337	0
	High	AVAEAYNNR	1	1	1	Q12377		0	0.000593	0.00539373	45.72	0.000238446	2	1007.49	-0.419291	37.5906	0
	High	ELmGDELTR	1	1	1	Q12377	M3(Oxidation)	0	0.006537	0.0652012	33.75	0.00438564	2	1079.5	0.805898	44.5782	0
P25694	Cell division control protein 48 OS=Saccharomyces cerevisiae (strain ATCC 204508 / S288c) GN=CDC48 PE=1 SV=3 - [CDC48_YEAST]	98.7171	10.42	1	9	9	10	catalytic activity; enzyme regulator activity; nucleotide binding; protein binding; RNA binding	cytosol; endoplasmic reticulum; membrane; mitochondrion; nucleus	cell communication; cell organization and biogenesis; metabolic process; regulation of biological process; response to stimulus; transport	Pf00004; Pf00910; Pf01057; Pf01078; Pf02359; Pf02933; Pf05496; Pf06068; Pf07726; Pf07728; Pf13191; Pf13401	835	91.9387	4.94482
	A2	Sequence	# PSMs	# Proteins	# Protein Groups	Protein Group Accessions	Modifications	ΔCn	q-Value	PEP	IonScore	Exp Value	Charge	MH+ [Da]	ΔM [ppm]	RT [min]	# Missed Cleavages
	High	GGSLGDAGGASDR	1	1	1	P25694		0	0.000593	0.00537668	34.6	0.00620659	2	1119.5	-0.845722	37.2366	0
	High	LSILNAQLR	1	1	1	P25694		0	0.000593	0.0147065	34.39	0.0012919	2	1027.63	0.000769675	60.0919	0
	High	GDTVLVK	1	1	1	P25694		0	0.001626	0.0227326	37.25	0.000254293	2	731.429	-0.535085	40.2017	0
	High	GVLFYGPPGTGK	1	1	1	P25694		0	0.002921	0.0365629	18.59	0.217912	2	1192.64	-0.0900301	58.0364	0
	High	KGDHFVVR	1	1	1	P25694		0	0.006537	0.0648118	18.41	0.0663373	3	957.526	-0.0296675	36.9969	1
	High	DSIEAHR	1	1	1	P25694		0	0.008055	0.0717576	27.85	0.00328118	2	827.401	0.3447	32.3797	0
	High	GVLmYGPPGTGK	1	1	1	P25694	M4(Oxidation)	0	0.009084	0.0789848	17.16	0.305772	2	1192.6	-1.17737	51.3879	0
	Medium	FALGNSNPSALR	1	1	1	P25694		0	0.011554	0.0967713	12.76	0.863351	2	1246.65	-2.10852	54.7255	0
	Medium	FGLSPSK	2	1	1	P25694		0	0.042532	0.284554	19.01	0.0169564	2	735.404	0.0146204	45.18	0
P54861	Dynamin-related protein DNM1 OS=Saccharomyces cerevisiae (strain ATCC 204508 / S288c) GN=DNM1 PE=1 SV=1 - [DNM1_YEAST]	96.42	6.61	2	3	5	5	catalytic activity; nucleotide binding; protein binding	cytoplasm; membrane; mitochondrion	cell organization and biogenesis; metabolic process	Pf00350; Pf01031; Pf02212	757	84.9192	5.51611
	A2	Sequence	# PSMs	# Proteins	# Protein Groups	Protein Group Accessions	Modifications	ΔCn	q-Value	PEP	IonScore	Exp Value	Charge	MH+ [Da]	ΔM [ppm]	RT [min]	# Missed Cleavages
	High	YGGVGATTNESR	1	1	1	P54861		0	0	4.67465e-05	56.66	2.69718e-05	2	1211.56	-0.335463	39.4403	0
	High	SIAGDGNIEDFR	1	1	1	P54861		0	0.000593	0.00541574	32.2	0.00765251	2	1293.61	0.0478993	55.1292	0
	High	GTGIVTR	1	2	2	P54861;P21576		0	0.009404	0.0848943	35.51	0.000280524	2	703.409	-0.744963	36.2535	0
	Medium	VPIGEQPPDIEK	1	1	1	P54861		0	0.026792	0.199944	12.09	0.945565	2	1321.7	0.0888784	50.8947	0
	Medium	TIGVITK	1	3	2	P21576;P54861		0	0.043011	0.285757	21.55	0.00698184	2	731.466	-0.205455	45.3614	0
Q12449	Hsp90 co-chaperone AHA1 OS=Saccharomyces cerevisiae (strain ATCC 204508 / S288c) GN=AHA1 PE=1 SV=1 - [AHA1_YEAST]	94.5123	12	1	3	5	5	enzyme regulator activity; protein binding	cytoplasm	metabolic process; regulation of biological process; response to stimulus	Pf08327; Pf09229	350	39.4111	7.47412
	A2	Sequence	# PSMs	# Proteins	# Protein Groups	Protein Group Accessions	Modifications	ΔCn	q-Value	PEP	IonScore	Exp Value	Charge	MH+ [Da]	ΔM [ppm]	RT [min]	# Missed Cleavages
	High	LVGVEAGSVK	1	1	1	Q12449		0	0	0.000121147	73.86	4.1115e-07	2	958.557	0.169108	45.8159	0
	High	ANFEEYYVR	1	1	1	Q12449		0	0.000593	0.0164922	31.72	0.00736909	2	1190.55	-0.440605	56.0997	0
	Medium	QIFQQFGK	1	1	1	Q12449		0	0.022367	0.183826	17.07	0.204189	2	995.531	0.490561	53.7885	0
	Low	VISLFDLK	1	1	1	Q12449		0	0.059834	0.348402	22.12	0.0119684	2	934.561	0.519597	68.5083	0
	Low	DSASKPK	1	1	1	Q12449		0.78			11.43	0.0935284	2	732.388	-0.281226	30.4326	0
P39676	Flavohemoprotein OS=Saccharomyces cerevisiae (strain ATCC 204508 / S288c) GN=YHB1 PE=1 SV=2 - [FHP_YEAST]	94.39	6.02	1	2	2	2	catalytic activity; metal ion binding; protein binding	cytoplasm; cytosol; mitochondrion; nucleus; organelle lumen	metabolic process; response to stimulus; transport	Pf00042; Pf00970	399	44.6181	6.27783
	A2	Sequence	# PSMs	# Proteins	# Protein Groups	Protein Group Accessions	Modifications	ΔCn	q-Value	PEP	IonScore	Exp Value	Charge	MH+ [Da]	ΔM [ppm]	RT [min]	# Missed Cleavages
	High	ATVPVLEQQGTVITR	1	1	1	P39676		0	0	2.11874e-05	71.32	7.34215e-07	2	1611.91	-0.365972	58.1834	0
	High	QENQYDALR	1	1	1	P39676		0	0.000593	0.00802519	41.07	0.000855882	2	1136.53	-0.521761	44.4413	0
P38720	6-phosphogluconate dehydrogenase, decarboxylating 1 OS=Saccharomyces cerevisiae (strain ATCC 204508 / S288c) GN=GND1 PE=1 SV=1 - [6PGD1_YEAST]	93.6561	10.84	1	5	5	5	catalytic activity; nucleotide binding	cytoplasm; mitochondrion	metabolic process; response to stimulus	Pf00393; Pf03446	489	53.5093	6.63916
	A2	Sequence	# PSMs	# Proteins	# Protein Groups	Protein Group Accessions	Modifications	ΔCn	q-Value	PEP	IonScore	Exp Value	Charge	MH+ [Da]	ΔM [ppm]	RT [min]	# Missed Cleavages
	High	SVFLGQITK	1	1	1	P38720		0	0.000593	0.00696951	45.17	0.00013684	2	992.578	0.687436	56.2999	0
	High	GILFVGSGVSGGEEGAR	1	1	1	P38720		0	0.000593	0.00335181	36.35	0.00495922	2	1591.81	-0.471795	60.7262	0
	High	VLPGPEVPK	1	1	1	P38720		0	0.002921	0.0407175	32.66	0.000948502	2	935.556	-0.285999	49.0288	0
	Medium	FFADAVTK	1	1	1	P38720		0	0.011874	0.105047	25.1	0.0168421	2	898.467	-0.379499	51.0952	0
	Medium	VDHFLANEAK	1	1	1	P38720		0	0.022367	0.18344	18.01	0.200028	2	1143.58	1.74463	43.4086	0
P38708	Putative proline--tRNA ligase YHR020W OS=Saccharomyces cerevisiae (strain ATCC 204508 / S288c) GN=YHR020W PE=1 SV=1 - [YHI0_YEAST]	93.4309	11.63	1	7	8	8	catalytic activity; nucleotide binding	cytoplasm; ribosome	metabolic process; regulation of biological process	Pf00587; Pf03129; Pf09180	688	77.3374	6.40479
	A2	Sequence	# PSMs	# Proteins	# Protein Groups	Protein Group Accessions	Modifications	ΔCn	q-Value	PEP	IonScore	Exp Value	Charge	MH+ [Da]	ΔM [ppm]	RT [min]	# Missed Cleavages
	High	PVSEAFAK	1	1	1	P38708		0	0.000593	0.0171153	37.85	0.00108279	2	848.451	-0.156593	42.5517	0
	High	GIQGATSHHLGQNFSK	1	1	1	P38708		0	0.000593	0.00953515	17.43	0.455408	3	1681.84	1.1964	43.6184	0
	High	VSQFQSVVIPVGITK	1	1	1	P38708		0	0.001626	0.0283917	20.94	0.0507388	2	1601.92	-0.835878	65.9949	0
	High	LIGITVDK	1	1	1	P38708		0	0.003817	0.0466626	36.87	0.000472855	2	858.53	0.410574	52.9948	0
	High	VVDFSQEVSK	1	1	1	P38708		0	0.003817	0.0459738	24.82	0.0408716	2	1137.58	-0.447179	50.3465	0
	Medium	QAFQSESAR	1	1	1	P38708		0	0.021151	0.17245	18.49	0.137332	2	1023.49	2.94055	37.4748	0
	Medium	SLVFKPK	1	1	1	P38708		0	0.028916	0.207917	22	0.0119882	2	818.514	0.577039	43.5222	0
	Low	ELFDTHR	1	1	1	P38708		0	0.154018	0.625205	17.08	0.0920657	2	917.448	0.960917	43.7909	0
P05453	Eukaryotic peptide chain release factor GTP-binding subunit OS=Saccharomyces cerevisiae (strain ATCC 204508 / S288c) GN=SUP35 PE=1 SV=1 - [ERF3_YEAST]	90.0291	13.14	1	6	8	11	catalytic activity; nucleotide binding; protein binding; RNA binding	cytoplasm; cytosol	cell organization and biogenesis; metabolic process	Pf00009; Pf03143; Pf03144	685	76.5031	7.00537
	A2	Sequence	# PSMs	# Proteins	# Protein Groups	Protein Group Accessions	Modifications	ΔCn	q-Value	PEP	IonScore	Exp Value	Charge	MH+ [Da]	ΔM [ppm]	RT [min]	# Missed Cleavages
	High	GVEEEDISPGFVLTSPK	1	1	1	P05453		0	0	4.06251e-06	58.1	4.18955e-05	2	1803.9	-0.0059063	64.5024	0
	High	FVAQIAIVELK	1	1	1	P05453		0	0.000593	0.00921713	23.52	0.0180076	2	1230.75	0.0599944	67.8166	0
	High	DQGTTIAIGK	1	1	1	P05453		0	0.002921	0.0330438	29.36	0.0106608	2	1003.54	0.320457	45.2596	0
	Medium	KGEYETGFER	1	1	1	P05453		0	0.011874	0.107477	20.62	0.129611	2	1215.56	-0.265719	43.0599	1
	Medium	EEKPVQTEEK	1	1	1	P05453		0	0.013809	0.143065	11.75	0.995832	3	1216.61	0.371062	32.0479	0
	Medium	VGTKPAESDKKEEEK	1	1	1	P05453		0	0.014798	0.146737	16.88	0.397925	3	1674.85	0.197779	29.9867	2
	Low	KPPAFAK	3	1	1	P05453		0	0.127065	0.552499	13.99	0.0658391	2	758.456	0.320462	35.5365	0
	Low	YEREAKDAGR	2	1	1	P05453		0	0.621739	1	15	0.322552	2	1194.57	-9.70951	42.733	2
P35997	40S ribosomal protein S27-A OS=Saccharomyces cerevisiae (strain ATCC 204508 / S288c) GN=RPS27A PE=1 SV=1 - [RS27_YEAST]	89.82	26.83	2	3	3	4	metal ion binding; structural molecule activity	cytoplasm; ribosome	cell organization and biogenesis; metabolic process	Pf01667	82	8.87359	9.14404
	A2	Sequence	# PSMs	# Proteins	# Protein Groups	Protein Group Accessions	Modifications	ΔCn	q-Value	PEP	IonScore	Exp Value	Charge	MH+ [Da]	ΔM [ppm]	RT [min]	# Missed Cleavages
	High	LSEGTSFR	1	2	1	P35997		0	0.000593	0.00689773	48.94	8.23303e-05	2	896.447	0.194093	43.0568	0
	High	TLVQGPR	1	2	1	P35997		0	0.002921	0.0371469	35.31	0.000293745	2	770.452	0.000773085	39.75	0
	High	SYFLDVK	2	2	1	P35997		0	0.008416	0.0760483	28.52	0.00393693	2	871.456	-0.18722	57.1166	0
P05743	60S ribosomal protein L26-A OS=Saccharomyces cerevisiae (strain ATCC 204508 / S288c) GN=RPL26A PE=1 SV=3 - [RL26A_YEAST]	88.7823	26.77	2	2	4	4	RNA binding; structural molecule activity	cytoplasm; ribosome	metabolic process	Pf00467	127	14.2251	10.5796
	A2	Sequence	# PSMs	# Proteins	# Protein Groups	Protein Group Accessions	Modifications	ΔCn	q-Value	PEP	IonScore	Exp Value	Charge	MH+ [Da]	ΔM [ppm]	RT [min]	# Missed Cleavages
	High	QSLDVSSDR	1	2	1	P05743		0	0	0.00174894	58.94	1.21262e-05	2	1006.48	0.18865	40.6369	0
	High	VLLSAPLSK	1	2	1	P05743		0	0.000593	0.0149577	41.32	0.000118065	2	927.588	0.589619	53.7901	0
	Low	LHLDKDR	1	2	1	P05743		0	0.172048	0.685485	19.89	0.0456415	2	896.495	0.11197	34.097	1
	Low	RDDEVLVVR	1	2	1	P05743		0	0.318287	0.933283	10.2	1.10302	2	1100.61	-0.358849	46.0986	1
P25443	40S ribosomal protein S2 OS=Saccharomyces cerevisiae (strain ATCC 204508 / S288c) GN=RPS2 PE=1 SV=3 - [RS2_YEAST]	87.341	16.14	1	4	5	5	protein binding; RNA binding; structural molecule activity	cytoplasm; nucleus; ribosome	metabolic process; regulation of biological process; transport	Pf00333; Pf03719	254	27.433	10.4331
	A2	Sequence	# PSMs	# Proteins	# Protein Groups	Protein Group Accessions	Modifications	ΔCn	q-Value	PEP	IonScore	Exp Value	Charge	MH+ [Da]	ΔM [ppm]	RT [min]	# Missed Cleavages
	High	GSGIVASPAVK	1	1	1	P25443		0	0.000593	0.0118223	33.74	0.00156387	2	985.569	0.995212	44.2034	0
	High	EVAGAIR	1	1	1	P25443		0	0.001626	0.0282663	40.64	8.60934e-05	2	715.409	-0.575815	37.4491	0
	High	TLENTLK	1	1	1	P25443		0	0.002921	0.0321368	33.42	0.0020247	2	818.462	0.147058	42.1062	0
	Medium	sAPEAQQQK	1	1	1	P25443	N-Term(Acetyl)	0	0.011874	0.098613	26.71	0.0135448	2	1028.5	0.735189	35.5303	0
	Low	GWVPVTK	1	1	1	P25443		0	0.079129	0.41582	15.38	0.0434602	2	786.451	0.494893	49.3383	0
P32582	Cystathionine beta-synthase OS=Saccharomyces cerevisiae (strain ATCC 204508 / S288c) GN=CYS4 PE=1 SV=1 - [CBS_YEAST]	86.4264	10.85	1	3	5	5	catalytic activity; nucleotide binding; protein binding; RNA binding	cytoplasm; mitochondrion	metabolic process; regulation of biological process	Pf00291; Pf00478; Pf00571	507	55.9874	6.69775
	A2	Sequence	# PSMs	# Proteins	# Protein Groups	Protein Group Accessions	Modifications	ΔCn	q-Value	PEP	IonScore	Exp Value	Charge	MH+ [Da]	ΔM [ppm]	RT [min]	# Missed Cleavages
	High	AVVAGAGTGGTISGISK	1	1	1	P32582		0	0	0.00143081	38.5	0.00209056	2	1445.8	0.0171091	49.9344	0
	High	SmVEEAEASGR	1	1	1	P32582	M2(Oxidation)	0	0.000593	0.00330166	42.44	0.000553059	2	1181.51	-0.778062	37.6177	0
	High	ALGAEIIR	1	1	1	P32582		0	0.009084	0.0814758	30.59	0.00178959	2	842.509	-0.402919	51.2892	0
	Low	LEASTTK	1	1	1	P32582		0	0.05548	0.331398	19.25	0.011885	2	749.404	0.389828	30.0101	0
	Low	qLEDLNLFDNLR	1	1	1	P32582	N-Term(Gln->pyro-Glu)	0.4595			20.06	0.17753	3	1472.74	4.40585	39.1313	0
P21524	Ribonucleoside-diphosphate reductase large chain 1 OS=Saccharomyces cerevisiae (strain ATCC 204508 / S288c) GN=RNR1 PE=1 SV=2 - [RIR1_YEAST]	85.8731	9.8	2	7	9	11	catalytic activity; nucleotide binding	cytoplasm; nucleus	metabolic process	Pf00317; Pf02867; Pf03477	888	99.4978	6.18896
	A2	Sequence	# PSMs	# Proteins	# Protein Groups	Protein Group Accessions	Modifications	ΔCn	q-Value	PEP	IonScore	Exp Value	Charge	MH+ [Da]	ΔM [ppm]	RT [min]	# Missed Cleavages
	High	LPFDSEEAR	1	1	1	P21524		0	0.000593	0.0131365	42.7	0.000545087	2	1063.51	0.592206	49.8598	0
	High	IADQATENVADISNLK	1	1	1	P21524		0	0.000593	0.00546475	31.06	0.0199383	2	1701.86	-1.17541	57.7098	0
	High	TAGGIGLHIHNIR	1	1	1	P21524		0	0.002921	0.0317321	11.55	0.83981	3	1358.77	0.0899044	49.0978	0
	Medium	YVDQGGNK	2	2	1	P21524		0	0.011874	0.101983	25.54	0.0103324	2	880.416	-0.0808501	29.3257	0
	Medium	TIINmAADR	1	2	1	P21524	M5(Oxidation)	0	0.011874	0.104028	24.67	0.0298544	2	1020.51	0.372103	43.1384	0
	Medium	TGmYYLR	1	2	1	P21524	M3(Oxidation)	0	0.013809	0.143088	33.64	0.00253021	2	919.434	0.2159	46.2502	0
	Medium	NYYPVEEAR	1	1	1	P21524		0	0.014798	0.147309	13.84	0.600984	2	1140.53	0.204169	47.7119	0
	Low	IAISNLHK	1	2	1	P21524		0	0.095411	0.45937	10.86	0.127154	2	895.536	0.0525282	43.6717	0
	Low	YEkEGRGk	2	1	1	P21524	K3(GG); K8(GG)	0	0.674608	1	12.62	0.555221	2	1194.57	-9.38956	42.5501	2
Q03940	RuvB-like protein 1 OS=Saccharomyces cerevisiae (strain ATCC 204508 / S288c) GN=RVB1 PE=1 SV=1 - [RUVB1_YEAST]	84.6603	12.53	1	4	6	6	catalytic activity; nucleotide binding; protein binding	nucleus	cell organization and biogenesis; metabolic process; regulation of biological process; response to stimulus	Pf00004; Pf05496; Pf06068	463	50.4219	5.87158
	A2	Sequence	# PSMs	# Proteins	# Protein Groups	Protein Group Accessions	Modifications	ΔCn	q-Value	PEP	IonScore	Exp Value	Charge	MH+ [Da]	ΔM [ppm]	RT [min]	# Missed Cleavages
	High	EIVVNDVNEAK	1	1	1	Q03940		0	0.000593	0.00564738	40.73	0.00130173	2	1229.64	0.18499	47.0404	0
	High	ENPGVNSSNSGAVTR	1	1	1	Q03940		0	0.000593	0.00504792	33.86	0.00816132	2	1488.7	-0.0056087	39.3677	0
	High	TLPYDKDEIR	1	1	1	Q03940		0	0.002921	0.0377162	29.41	0.0186719	2	1249.64	-0.651554	46.9156	1
	Medium	LLFLDAK	1	1	1	Q03940		0	0.02175	0.176471	27.81	0.00198692	2	819.498	0.33923	62.1878	0
	Low	TAAHTHIK	1	1	1	Q03940		0	0.063282	0.362009	20.12	0.0408554	2	878.484	0.207555	25.79	0
	Low	KTEITEK	1	1	1	Q03940		0	0.258159	0.833405	22.97	0.0211958	2	848.472	-0.806172	28.8809	1
P09064	Eukaryotic translation initiation factor 2 subunit beta OS=Saccharomyces cerevisiae (strain ATCC 204508 / S288c) GN=SUI3 PE=1 SV=2 - [IF2B_YEAST]	84.1619	9.82	1	3	3	3	metal ion binding; protein binding; RNA binding	ribosome	cell organization and biogenesis; metabolic process	Pf01873	285	31.5546	9.49561
	A2	Sequence	# PSMs	# Proteins	# Protein Groups	Protein Group Accessions	Modifications	ΔCn	q-Value	PEP	IonScore	Exp Value	Charge	MH+ [Da]	ΔM [ppm]	RT [min]	# Missed Cleavages
	High	AGLDNVDAESK	1	1	1	P09064		0	0	0.000644067	57.75	1.91384e-05	2	1118.53	0.587692	42.4938	0
	High	TNNPELAGDR	1	1	1	P09064		0	0.000593	0.00665131	39.93	0.0010823	2	1086.52	0.245274	38.7708	0
	Medium	QmENVLR	1	1	1	P09064	M2(Oxidation)	0	0.036507	0.259782	24.53	0.0225517	2	905.451	-0.472928	39.0836	0
P54730	UBX domain-containing protein 4 OS=Saccharomyces cerevisiae (strain ATCC 204508 / S288c) GN=UBX4 PE=1 SV=1 - [UBX4_YEAST]	83.9167	16.11	1	6	6	6	protein binding	cytoplasm; nucleus	cell differentiation; metabolic process	Pf00789; Pf11470	416	46.9355	8.83643
[truncated: 892 more rows]

## Sheet: Hel2#1
Accession	Description	Score	Coverage	# Proteins	# Unique Peptides	# Peptides	# PSMs	Molecular Function	Cellular Component	Biological Process	Pfam IDs	# AAs	MW [kDa]	calc. pI
Q05580	LIM domain and RING finger protein YDR266C OS=Saccharomyces cerevisiae (strain ATCC 204508 / S288c) GN=YDR266C PE=1 SV=1 - [YD266_YEAST]	17983.1	70.58	1	52	56	870	catalytic activity; metal ion binding; protein binding	cytoplasm; ribosome	cell organization and biogenesis; metabolic process	Pf13920; Pf13923	639	72.7103	8.96826
	A2	Sequence	# PSMs	# Proteins	# Protein Groups	Protein Group Accessions	Modifications	ΔCn	q-Value	PEP	IonScore	Exp Value	Charge	MH+ [Da]	ΔM [ppm]	RT [min]	# Missed Cleavages
	High	GHWGGTNDGGSAGAALGVR	13	1	1	Q05580		0	0	4.22683e-13	115.72	7.43469e-11	2	1739.82	0.3089	49.905	0
	High	qTsLPSLSSDSSLSmSIGR	14	1	1	Q05580	N-Term(Gln->pyro-Glu); S3(Phospho); M15(Oxidation)	0	0	5.33234e-11	113.85	1.24041e-10	2	2031.89	0.281815	70.1807	0
	High	QTSLPSLSSDSSLSmSIGR	14	1	1	Q05580	M15(Oxidation)	0	0	1.527e-12	113.17	1.35668e-10	2	1968.95	-0.038126	61.6104	0
	High	FFQSELSTFISAPSR	36	1	1	Q05580		0	0	1.75758e-09	108.9	3.00806e-10	2	1716.86	0.538029	72.8083	0
	High	qTSLPSLSSDSSLSmSIGR	3	1	1	Q05580	N-Term(Gln->pyro-Glu); M15(Oxidation)	0	0	1.23316e-09	105.06	9.45024e-10	2	1951.93	-0.508159	67.3181	0
	High	KSSTQDTNVHDNLR	7	1	1	Q05580		0	0	3.74543e-08	104.34	8.15406e-10	2	1614.78	-0.506036	36.1203	1
	High	QTSLPSLSSDSSLSMSIGR	3	1	1	Q05580		0	0	1.42422e-11	102.32	1.89616e-09	2	1952.96	-0.266978	65.6823	0
	High	YGINFTSEEVATETLNLLK	86	1	1	Q05580		0	0	6.03948e-12	100.73	2.93734e-09	2	2142.1	0.9846	82.921	0
	High	SSTQDTNVHDNLR	9	1	1	Q05580		0	0	2.01544e-08	99.32	2.28637e-09	2	1486.69	0.353088	38.4235	0
	High	TQGPQNNTKPHNDR	19	1	1	Q05580		0	0	9.29491e-09	90.92	1.8771e-08	2	1606.77	-0.68207	29.2566	0
	High	KGSSSTSLNNSK	6	1	1	Q05580		0	0	2.21903e-06	89.83	2.05384e-08	2	1209.61	0.580613	26.3967	1
	High	FYSDDELYIHMR	2	1	1	Q05580		0	0	2.27928e-07	88.95	2.17769e-08	2	1588.71	0.172119	60.7739	0
	High	QTsLPSLSSDSSLSmSIGR	55	1	1	Q05580	S3(Phospho); M15(Oxidation)	0	0	1.41306e-10	88.01	4.39587e-08	2	2048.92	0.13116	64.6297	0
	High	ERDDYDLPSISSLPGSSSGSR	8	1	1	Q05580		0	0	8.3305e-12	85.69	1.30571e-07	2	2225.03	0.564164	61.4593	1
	High	YYLENSKEDFNK	8	1	1	Q05580		0	0	3.65326e-06	84.37	8.64632e-08	2	1549.72	-0.305241	48.4716	1
	High	TQGPQNNTKPHNDRK	8	1	1	Q05580		0	0	6.98819e-08	81.52	1.96609e-07	2	1734.86	0.142691	26.5391	1
	High	FYSDDELYIHmR	16	1	1	Q05580	M11(Oxidation)	0	0	8.2782e-06	78.23	2.45764e-07	2	1604.7	-0.692514	55.293	0
	High	TSTNTVAFSPTYLESKK	3	1	1	Q05580		0	0	2.76091e-08	78.1	5.11884e-07	3	1873.95	0.00879699	56.7864	1
	High	YNNLNAIYEQR	6	1	1	Q05580		0	0	1.19945e-05	77.79	3.07731e-07	2	1397.68	1.3118	54.1999	0
	High	TSTNTVAFSPTYLESK	7	1	1	Q05580		0	0	5.81539e-08	76.82	6.28068e-07	2	1745.86	1.2753	60.96	0
	High	KGSsSTSLNNSK	54	1	1	Q05580	S4(Phospho)	0	0	3.49027e-05	73.91	4.97893e-07	2	1289.57	-0.514019	29.3355	1
	High	SPSASYDPFATTVKK	4	1	1	Q05580		0	0	4.83199e-09	73.91	1.00595e-06	2	1598.81	-0.63797	53.1915	1
	High	SPSASYDPFATTVK	5	1	1	Q05580		0	0	1.44314e-06	73.23	9.1502e-07	2	1470.71	0.550999	58.5205	0
	High	LLFTKPNADVYLLIHNLAETFPK	20	1	1	Q05580		0	0	7.71845e-08	69.59	8.29749e-07	3	2657.47	0.898623	85.2145	0
	High	GSSSTSLNNSK	5	1	1	Q05580		0	0	6.41986e-06	68.75	1.4402e-06	2	1081.51	-1.04432	29.1297	0
	High	SASSPEESR	11	1	1	Q05580		0	0	9.19709e-05	67.22	2.05793e-06	2	949.422	-0.26195	29.3972	0
	High	SLNLPQLPPPKPK	38	1	1	Q05580		0	0	1.58265e-07	66.76	6.43132e-07	2	1428.86	1.17233	58.4478	0
	High	sEsVKENVTPTR	12	1	1	Q05580	N-Term(Acetyl); S3(Phospho)	0	0	0.000210441	66.4	3.91738e-06	2	1468.67	0.186012	45.2092	1
	High	ELNTTSGGNK	10	1	1	Q05580		0	0	2.74515e-05	65.93	2.42507e-06	2	1020.5	0.460608	30.013	0
	High	RTQGPQNNTKPHNDR	9	1	1	Q05580		0	0	1.24814e-08	63.05	1.32037e-05	3	1762.87	0.244918	27.0364	1
	High	IDGDISDK	1	1	1	Q05580		0	0	0.000144952	61.08	2.33949e-06	2	862.416	0.529615	38.1951	0
	High	DDYDLPSISSLPGSSSGSR	3	1	1	Q05580		0	0	3.4473e-07	59.08	3.47301e-05	2	1939.89	0.16597	65.307	0
	High	sESVKENVTPTR	2	1	1	Q05580	N-Term(Acetyl)	0	0	6.0042e-05	58.39	2.46291e-05	2	1388.7	0.124955	43.5102	1
	High	TENEEVMFTDR	2	1	1	Q05580		0	0	9.37833e-05	57.75	1.76274e-05	2	1370.59	-1.0237	52.3923	0
	High	FVVFKDELELQAHILQEHGNILK	106	1	1	Q05580		0	0	3.59911e-11	56.25	2.88122e-05	4	2720.48	0.740819	71.9739	1
	High	TENEEVmFTDR	3	1	1	Q05580	M7(Oxidation)	0	0	7.24061e-05	56.08	3.16886e-05	2	1386.58	-0.425894	47.3954	0
	High	ELNTTSGGNKK	7	1	1	Q05580		0	0	1.9349e-05	56.07	3.0155e-05	2	1148.59	1.26008	26.7546	1
	High	FSSYNEDYSK	3	1	1	Q05580		0	0	0.000118241	50.84	0.00012156	2	1239.52	0.660106	44.8385	0
	High	GSSsTSLNNSK	32	1	1	Q05580	S4(Phospho)	0	0	0.000290066	49.81	7.52199e-05	2	1161.48	0.16438	32.4313	0
	High	RTTPQSVSYR	4	1	1	Q05580		0	0	6.51655e-05	48.65	0.000226521	2	1194.62	-0.1919	38.3305	1
	High	NTLRPVQNIK	6	1	1	Q05580		0	0	0.000221452	47.96	7.03806e-05	2	1182.7	-0.12114	41.7674	0
	High	RFYSDDELYIHmR	6	1	1	Q05580	M12(Oxidation)	0	0	2.28497e-05	47.71	0.00050576	3	1760.81	0.375139	52.8854	1
	High	ERDDYDLPSISSLPGSsSGSR	31	1	1	Q05580	S17(Phospho)	0	0	8.75823e-05	46.72	0.000951278	3	2305	-0.715499	63.9821	1
	High	RTQGPQNNTKPHNDRK	5	1	1	Q05580		0	0	1.39595e-07	46.62	0.000530272	3	1890.96	0.293253	26.1857	2
	High	VQIPGLNRPQIADPK	7	1	1	Q05580		0	0	2.95306e-05	44.54	0.000300584	2	1645.94	-0.356933	56.7615	0
	High	mNPASPQYFK	3	1	1	Q05580	M1(Oxidation)	0	0	9.97127e-05	44.04	0.000583797	2	1198.56	-0.277474	47.243	0
	High	DELELQAHILQEHGNILK	3	1	1	Q05580		0	0	6.49401e-05	38.73	0.00294729	3	2100.11	0.0349316	66.2201	0
	High	NLPTLKSPSASYDPFATTVK	1	1	1	Q05580		0	0	0.000121707	33.86	0.0109777	3	2137.12	-0.339159	64.3584	1
	High	KNTLRPVQNIK	5	1	1	Q05580		0	0.000421	0.00113149	48.38	4.71936e-05	2	1310.79	-0.760657	38.8217	1
	High	HAFPCELEIFtQNQLR	3	1	1	Q05580	T11(Phospho)	0	0.000421	0.00207307	45.4	0.00100941	3	2025.92	-4.11517	75.2119	0
	High	IDGDIsDKYNFCEK	4	1	1	Q05580	S6(Phospho)	0	0.000421	0.00170417	41.8	0.00107363	2	1726.69	-6.22807	55.9387	1
	High	TTPQSVSYR	3	1	1	Q05580		0	0.000421	0.00101619	40.72	0.000936186	2	1038.52	0.998761	40.3624	0
	High	QTSLPSLSSDssLSmSIGR	7	1	1	Q05580	S11(Phospho); S12(Phospho); M15(Oxidation)	0	0.000421	0.000798771	35.06	0.00706428	2	2128.89	0.00102841	66.0442	0
	High	DYNQLFDHFK	7	1	1	Q05580		0	0.000421	0.0018471	34.23	0.00681518	2	1326.61	2.31128	63.4049	0
	High	ERDDYDLPSISSLPGSSsGSRTDVR	24	1	1	Q05580	S18(Phospho)	0	0.000421	0.00194412	28.11	0.0772627	3	2776.24	0.230794	61.709	2
	High	MNPASPQYFK	1	1	1	Q05580		0	0.000421	0.00189195	26.46	0.0497076	2	1182.56	-0.452202	51.1268	0
	High	LtYVSLTPCHHK	8	1	1	Q05580	T2(Phospho)	0	0.000421	0.00108963	22.46	0.0939286	3	1478.68	-6.04768	52.0737	0
	High	KLtYVSLTPCHHK	12	1	1	Q05580	T3(Phospho)	0.0278	0.000448	0.00515865	35.13	0.00681323	3	1606.77	-6.45779	48.4732	1
	High	NTLRPVQNIKR	1	1	1	Q05580		0	0.000448	0.00543951	27.07	0.00510474	3	1338.8	0.87451	39.8378	1
	High	TsTNTVAFSPTYLESK	10	1	1	Q05580	S2(Phospho)	0	0.000448	0.00414841	17.69	0.477455	2	1825.82	-0.66484	64.5576	0
	High	YYLENSK	3	1	1	Q05580		0	0.0005	0.0117363	31.37	0.00306372	2	916.442	0.872717	42.2637	0
	High	ENVTPTR	7	1	1	Q05580		0	0.0005	0.0166809	29.51	0.00302248	2	816.419	-2.95755	33.4906	0
	High	mNPASPQYFKDYNQLFDHFK	1	1	1	Q05580	M1(Oxidation)	0	0.0005	0.00968261	13.41	2.14793	3	2506.15	-0.435959	68.4768	1
	High	KGSssTSLNNSK	20	1	1	Q05580	S4(Phospho); S5(Phospho)	0	0.002201	0.0322333	30.9	0.00796574	2	1369.54	-0.411234	30.5134	1
	High	KYNEHLK	6	1	1	Q05580		0	0.005202	0.0805792	27.53	0.0163358	2	931.5	0.337336	30.6407	1
	High	GNSEGFK	5	1	1	Q05580		0	0.005964	0.0910851	33.73	0.000422639	2	738.343	2.30257	32.4509	0
	High	ENVtPTR	3	1	1	Q05580	T4(Phospho)	0	0.00907	0.152102	28.08	0.00427891	2	896.386	-1.01644	34.1883	0
	Medium	sEsVKENVtPTR	4	1	1	Q05580	N-Term(Acetyl); S3(Phospho); T9(Phospho)	0	0.013031	0.223372	41.46	0.000871686	2	1548.63	-0.311009	44.9257	1
	Medium	ERDDYDLPSISSLPGSssGSRTDVR	6	1	1	Q05580	S17(Phospho); S18(Phospho)	0	0.014755	0.251875	17.25	0.824096	3	2856.21	-0.595546	62.5645	2
	Low	KGSSSTSLNNsKDKLK	1	1	1	Q05580	S11(Phospho)	0	0.063406	0.773823	18.43	0.435671	3	1773.87	-0.206768	35.0409	3
	Low	KGSsSTSLNNsKDK	10	1	1	Q05580	S4(Phospho); S11(Phospho)	0	0.085926	0.896282	11.76	1.04355	2	1612.66	-0.483114	30.0408	2
	Low	DEQVCDFGsFK	1	1	1	Q05580	S9(Phospho)	0	0.141307	1	11.46	0.421553	2	1354.49	-7.33648	62.2874	0
	Low	DEQVCDFGsFKK	1	1	1	Q05580	S9(Phospho)	0	0.162077	1	18.82	0.123347	2	1482.59	-6.70213	56.2145	1
	Low	NLPTLKsPSASYDPFATTVK	1	1	1	Q05580	S7(Phospho)	0.125			14.48	1.45254	3	2217.09	1.92038	66.987	1
P53327	Antiviral helicase SLH1 OS=Saccharomyces cerevisiae (strain ATCC 204508 / S288c) GN=SLH1 PE=1 SV=2 - [SLH1_YEAST]	10535.5	65.43	1	109	110	352	catalytic activity; nucleotide binding; protein binding; RNA binding	cytoplasm; ribosome	defense response; metabolic process; regulation of biological process; response to stimulus	Pf00270; Pf00271; Pf02889; Pf04851; Pf13191	1967	224.707	6.60986
	A2	Sequence	# PSMs	# Proteins	# Protein Groups	Protein Group Accessions	Modifications	ΔCn	q-Value	PEP	IonScore	Exp Value	Charge	MH+ [Da]	ΔM [ppm]	RT [min]	# Missed Cleavages
	High	KYEAGSTTAmAFAGQK	4	1	1	P53327	M10(Oxidation)	0	0	5.22429e-12	114.4	9.71234e-11	2	1676.8	0.535346	44.7678	1
	High	NAVNSTPEFLTQQDIR	4	1	1	P53327		0	0	6.352e-11	107.05	6.31175e-10	2	1832.91	0.107331	60.5639	0
	High	IFDSALSSDSNYVAQNSVR	3	1	1	P53327		0	0	1.33552e-11	104.44	1.16559e-09	2	2072.99	-0.0397741	61.1399	0
	High	WLSLAVEYNELPVR	2	1	1	P53327		0	0	1.94932e-08	100.79	1.40892e-09	2	1688.9	0.63929	73.7707	0
	High	AEILATQVIVTTPEK	2	1	1	P53327		0	0	3.5653e-09	95.48	2.87386e-09	2	1612.92	0.381957	61.4858	0
	High	VVELTGDSLPDPK	3	1	1	P53327		0	0	3.76478e-08	93.71	5.78814e-09	2	1369.72	-0.19024	56.2874	0
	High	YEAGSTTAmAFAGQK	2	1	1	P53327	M9(Oxidation)	0	0	9.55384e-08	93.03	1.12986e-08	2	1548.7	-0.20904	48.0613	0
	High	FEEQENNEVLTFYSK	2	1	1	P53327		0	0	5.52408e-08	92.55	1.73998e-08	2	1876.86	-0.248623	62.3359	0
	High	AHHNPTYYGIEDDTSTAGVSEHLSSLIDSTLENLR	6	1	1	P53327		0	0	1.57778e-13	92.51	4.12931e-08	4	3842.81	0.811395	80.2664	0
	High	ANVLLQAYISQTR	3	1	1	P53327		0	0	2.85815e-07	84.78	4.57407e-08	2	1476.82	0.820367	65.5616	0
	High	VDLPIADYIQDTVSVLDQSLR	5	1	1	P53327		0	0	8.33442e-09	84.63	7.69622e-08	2	2360.23	0.182007	97.0663	0
	High	DISFAQLQSIIDSYK	1	1	1	P53327		0	0	1.13963e-08	83.29	1.03608e-07	2	1727.89	1.03428	83.223	0
	High	LINEAETTLSSNVLLETVLQmVYK	5	1	1	P53327	M21(Oxidation)	0	0	3.01811e-10	82.02	1.4571e-07	3	2724.44	1.17631	89.2094	0
	High	GGEIImNEEmSQQSR	2	1	1	P53327	M6(Oxidation); M10(Oxidation)	0	0	2.26671e-07	76.7	4.32937e-07	2	1740.75	-0.751892	43.7994	0
	High	GEELQFSLINDALGLR	3	1	1	P53327		0	0	7.57857e-08	76.42	4.25284e-07	2	1774.93	0.709142	80.8675	0
	High	DVHDATIVITTPEK	4	1	1	P53327		0	0	7.1834e-09	75.81	3.97569e-07	2	1538.81	-0.669344	53.01	0
	High	YFNPmQTmTFYTLYNTNENAFVGSPTGSGK	3	1	1	P53327	M5(Oxidation); M8(Oxidation)	0	0	1.99674e-08	73.4	3.21562e-06	3	3412.51	-0.290343	72.4036	0
	High	HFLNVGFPVESSLHK	4	1	1	P53327		0	0	1.14635e-07	73.2	8.42389e-07	2	1710.9	-0.0675302	61.2161	0
	High	FLNIDDEEELQYYLSQVTDDTLK	2	1	1	P53327		0	0	4.49786e-09	73.18	2.6326e-06	3	2791.32	0.224035	86.5795	0
	High	TVFPYETLNQIQSLVYPVAYK	7	1	1	P53327		0	0	1.19161e-07	72.89	1.2337e-06	2	2473.3	-0.0340314	83.4543	0
	High	LLGmSTAVSNAYDmAGWLGVK	3	1	1	P53327	M4(Oxidation); M14(Oxidation)	0	0	5.76512e-07	72.38	2.16208e-06	2	2216.07	0.366697	69.3533	0
	High	LDHYVSLITQQHPIESR	5	1	1	P53327		0	0	1.22093e-07	72.36	1.37351e-06	2	2036.06	-0.271986	56.5485	0
	High	VLDDHLGAEITSGSITNK	3	1	1	P53327		0	0	4.15339e-08	71.8	1.82682e-06	2	1869.96	-0.109936	57.7559	0
	High	LLNVFDQLTFGmTESEDTK	5	1	1	P53327	M12(Oxidation)	0	0	3.31288e-08	71.66	3.11829e-06	2	2204.04	-0.0336164	75.4274	0
	High	KANGDNDLVSK	1	1	1	P53327		0	0	8.11443e-05	70.96	9.7003e-07	2	1160.59	-0.549618	34.4121	1
	High	LHALQmIVFDEVSmHFIAK	10	1	1	P53327	M6(Oxidation); M14(Oxidation)	0	0	5.37265e-09	70.53	2.53586e-06	3	2261.15	0.38933	74.1177	0
	High	NPFTYGIDWEEIANDPQLYER	4	1	1	P53327		0	0	4.15967e-07	70.38	4.13215e-06	3	2570.19	1.28412	79.2547	0
	High	KLLTLEEIGR	2	1	1	P53327		0	0	3.22579e-05	70.14	7.11684e-07	2	1171.7	-0.351743	56.8886	1
	High	LAESNHEVDLFAPDPIEK	4	1	1	P53327		0	0	4.02813e-10	69.5	3.49509e-06	2	2024	1.82351	61.6168	0
	High	LPVLEGmKFEEQENNEVLTFYSK	3	1	1	P53327	M7(Oxidation)	0	0	4.9964e-09	69.1	6.23131e-06	3	2760.34	0.283048	68.7916	1
	High	mSYNTHEEIIIPAADQASNK	4	1	1	P53327	M1(Oxidation)	0	0	1.15217e-05	68.57	5.10113e-06	2	2248.06	1.34639	54.2596	0
	High	TIVAELAIWHAFK	5	1	1	P53327		0	0	1.25682e-07	68.18	1.14041e-06	2	1498.84	0.727052	74.2436	0
	High	DTKPSmEHLLELEADELGELVHNK	5	1	1	P53327	M6(Oxidation)	0	0	2.24148e-07	67.15	8.50038e-06	3	2763.35	0.638661	72.0824	0
	High	IHIALGPDFVWDSR	4	1	1	P53327		0	0	1.03831e-07	66.92	4.21714e-06	2	1625.85	1.06476	71.798	0
	High	mIVATPIETTILLIK	7	1	1	P53327	M1(Oxidation)	0	0	4.88537e-06	65.84	5.73354e-07	3	1672	0.559457	78.0099	0
	High	QGYWYEDDPVSVLPGLQLR	4	1	1	P53327		0	0	3.74199e-06	64.76	1.14796e-05	2	2235.11	-0.628269	78.5789	0
	High	QIHDHATFQEVLR	5	1	1	P53327		0	0	5.51049e-07	64.46	7.52003e-06	2	1593.81	0.0820616	49.7427	0
	High	ATEADVLSmISmSSEFDGIK	6	1	1	P53327	M9(Oxidation); M12(Oxidation)	0	0	3.48139e-09	63.61	1.4851e-05	2	2162.98	0.0669151	71.3544	0
	High	ELLDFLGTGNIDLVSLLLQHR	2	1	1	P53327		0	0	1.25968e-05	62.2	5.96534e-06	3	2366.31	0.11383	90.9475	0
	High	ALAAEIVDKFSK	2	1	1	P53327		0	0	2.79616e-06	61.91	6.18402e-06	2	1291.73	1.08156	61.8447	1
	High	QVESSQSmIR	2	1	1	P53327	M8(Oxidation)	0	0	1.0705e-05	61.59	8.63315e-06	2	1180.56	-0.246299	36.8413	0
	High	GYQVmVFVHSR	4	1	1	P53327	M5(Oxidation)	0	0	3.16768e-05	61.22	1.36672e-05	2	1338.66	-0.338746	52.5903	0
	High	FVQDVSLIImDEIHLLASDR	4	1	1	P53327	M10(Oxidation)	0	0	5.70516e-08	60.9	2.07678e-05	3	2330.21	0.486327	86.3699	0
	High	TELTVLSQDR	2	1	1	P53327		0	0	2.80972e-05	60.07	1.4465e-05	2	1161.61	0.708244	52.8357	0
	High	ISLPDFDDELKK	5	1	1	P53327		0	0	0.000160203	59.31	2.1334e-05	2	1419.74	1.34651	63.6783	1
	High	NDWDDIFEEFK	1	1	1	P53327		0	0	1.38747e-05	58.72	1.77245e-05	2	1457.62	0.819995	78.0684	0
	High	LLTLEEIGR	2	1	1	P53327		0	0	0.000286679	58.59	8.924e-06	2	1043.61	0.657133	62.0084	0
	High	VQKDEQNQR	1	1	1	P53327		0	0	8.34237e-05	58.11	2.47241e-05	2	1144.57	0.562037	22.8419	1
	High	TFLLLQAHLSR	6	1	1	P53327		0	0	4.87579e-05	57.48	1.39346e-05	2	1298.76	2.63238	63.4359	0
	High	ALAAEIVDK	2	1	1	P53327		0	0	4.28145e-05	57.26	9.30262e-06	2	929.53	-0.088576	49.0234	0
	High	QFSVVNGENEIDIQYDDFK	1	1	1	P53327		0	0	3.64587e-06	56.67	9.06321e-05	2	2260.04	-0.51639	69.7017	0
	High	GPILEmIVSR	4	1	1	P53327	M6(Oxidation)	0	0	0.000217677	56.2	3.46631e-05	2	1130.62	0.280205	61.0649	0
	High	qGYWYEDDPVSVLPGLQLR	3	1	1	P53327	N-Term(Gln->pyro-Glu)	0	0	6.1882e-05	54.84	0.000127301	2	2218.08	-0.330986	85.0651	0
	High	GGFIDLGISDVIQIFGR	1	1	1	P53327		0	0	9.95942e-05	54.65	6.30693e-05	2	1806.98	0.777353	91.7926	0
	High	DYTFSEQGFIEmTPQQK	1	1	1	P53327	M12(Oxidation)	0	0	1.70747e-06	54.52	0.00010878	2	2064.92	0.919852	63.6151	0
	High	IIGLSATLPNFmDVADFLGVNR	7	1	1	P53327	M12(Oxidation)	0	0	2.10796e-06	54.27	9.22183e-05	3	2379.24	0.769942	89.5324	0
	High	DHGLYNFPSSVRPVPLK	5	1	1	P53327		0	0	2.70348e-07	54.15	7.92259e-05	2	1926.02	-0.147705	60.5766	0
	High	LLIIDEVHLLHEDR	9	1	1	P53327		0	0	5.17197e-08	53.63	4.85532e-05	4	1714.95	0.0886003	67.4888	0
	High	INIEAEIFPITTNVmR	4	1	1	P53327	M15(Oxidation)	0	0	4.60258e-06	53.61	0.000104958	2	1876.98	0.523451	73.512	0
	High	GSVIETLVAR	2	1	1	P53327		0	0	0.00015386	52.89	6.21993e-05	2	1044.61	1.23051	60.6619	0
	High	KLAPFNIQVR	3	1	1	P53327		0	0	0.000241637	52.62	3.74706e-05	2	1185.71	-0.7701	56.9135	1
	High	AGRPAYDTTGTAIVYTK	2	1	1	P53327		0	0	6.62156e-06	52.57	0.00012478	2	1784.92	-0.221468	50.3869	0
	High	LAPFNIQVR	2	1	1	P53327		0	0	0.000286772	51.75	7.25153e-05	2	1057.62	0.174746	61.5603	0
	High	ELTGDmQLTK	2	1	1	P53327	M6(Oxidation)	0	0	0.000287412	51.74	8.57452e-05	2	1151.56	-0.317495	42.8415	0
	High	ALFLIGVNR	2	1	1	P53327		0	0	9.4067e-05	51.47	3.59991e-05	2	1002.61	0.378592	65.2915	0
	High	KITPVTGDK	2	1	1	P53327		0	0	0.000110391	51.4	7.24436e-05	2	958.557	-0.13883	35.1577	1
	High	VIYVAPLK	3	1	1	P53327		0	0	0.000284925	51.08	2.37848e-05	2	902.571	0.303938	53.7376	0
	High	qHSPDKPALIFVASR	2	1	1	P53327	N-Term(Gln->pyro-Glu)	0	0	1.02154e-06	50.91	0.000152461	2	1648.88	0.0124528	58.0085	0
	High	qIHDHATFQEVLR	2	1	1	P53327	N-Term(Gln->pyro-Glu)	0	0	5.63302e-06	49.28	0.000254949	2	1576.79	-0.421084	56.2161	0
	High	KNPFTYGIDWEEIANDPQLYER	2	1	1	P53327		0	0	1.19542e-07	48.89	0.000555224	3	2698.28	0.454341	75.2702	1
	High	QHSPDKPALIFVASR	7	1	1	P53327		0	0	2.0211e-05	48.31	0.000215453	3	1665.91	0.371408	53.3056	0
	High	sTEYSADSSK	2	1	1	P53327	N-Term(Acetyl)	0	0	3.12504e-05	47.93	0.000140126	2	1116.47	-0.111567	39.7645	0
	High	QEALDFLSWTFLFR	2	1	1	P53327		0	0	0.000111651	46.24	0.000623921	2	1772.9	0.396799	92.248	0
	High	DTKPSmEHLLELEADELGELVHNKK	5	1	1	P53327	M6(Oxidation)	0	0	1.80938e-11	45.65	0.00115579	4	2891.45	0.352654	69.1897	1
	High	EIFQFGFGIHHAGmAR	2	1	1	P53327	M14(Oxidation)	0	0	5.38578e-05	45.42	0.000819608	3	1833.89	0.823228	61.0148	0
	High	TmNKPVFmAIK	4	1	1	P53327	M2(Oxidation); M8(Oxidation)	0	0	8.46151e-05	45.22	0.000465942	2	1311.68	-0.218194	45.8542	0
	High	IHGDAQFFWVFVEESDK	4	1	1	P53327		0	0	1.89771e-05	44.84	0.00102858	3	2053.97	0.226506	77.1621	0
	High	LAESNHEVDLFAPDPIEKDK	4	1	1	P53327		0	0	1.00354e-05	43.52	0.00165181	3	2267.11	-2.78071	58.5098	1
	High	RLHALQmIVFDEVSmHFIAK	6	1	1	P53327	M7(Oxidation); M15(Oxidation)	0	0	1.62752e-05	41.32	0.0022875	4	2417.25	0.718434	71.1848	1
	High	QLNNQHEmDFmIPLSDPLPPQVVVK	4	1	1	P53327	M8(Oxidation); M11(Oxidation)	0	0	2.96159e-07	39.39	0.0043903	3	2921.46	0.517909	69.5666	0
	High	DmDLTDILQmmGR	1	1	1	P53327	M2(Oxidation); M10(Oxidation); M11(Oxidation)	0	0	3.3081e-05	36.76	0.00464953	2	1586.69	0.28529	63.6628	0
	High	IKDYTFSEQGFIEmTPQQK	3	1	1	P53327	M14(Oxidation)	0	0	1.73087e-05	35.32	0.0142329	3	2306.1	-0.118876	59.9162	1
	High	qLNNQHEmDFmIPLSDPLPPQVVVK	3	1	1	P53327	N-Term(Gln->pyro-Glu); M8(Oxidation); M11(Oxidation)	0	0	0.000282085	31.99	0.0318419	3	2904.43	0.436442	74.1305	0
	High	TELTVLSQDRNDWDDIFEEFK	1	1	1	P53327		0	0	0.00011643	31.91	0.0301793	3	2600.22	0.759913	79.8299	1
	High	IRDTKPSmEHLLELEADELGELVHNK	1	1	1	P53327	M8(Oxidation)	0	0	1.807e-05	18.12	0.52572	4	3032.54	1.74181	68.9155	1
	High	IRDTKPSmEHLLELEADELGELVHNKK	1	1	1	P53327	M8(Oxidation)	0	0	0.000172189	11.18	2.15668	5	3160.63	0.894742	66.2137	2
	High	KLLNVFDQLTFGmTESEDTK	1	1	1	P53327	M13(Oxidation)	0	0.000266	0.00031389	45.51	0.00117819	3	2332.14	0.695563	71.1077	1
	High	IHGDAQFFWVFVEESDKSQILHFEK	1	1	1	P53327		0	0.000266	0.000380569	19.17	0.549612	4	3036.49	0.0788044	77.7257	1
	High	KIVYIAPmK	1	1	1	P53327	M8(Oxidation)	0	0.000421	0.000591158	53.58	3.02586e-05	2	1078.63	0.0147122	43.7824	1
	High	IVYIAPmK	2	1	1	P53327	M7(Oxidation)	0	0.000421	0.000866155	51.55	4.05908e-05	2	950.538	-0.176678	47.4631	0
	High	QVESSQSMIR	1	1	1	P53327		0	0.000421	0.000668755	49.65	0.000152292	2	1164.57	-0.213657	42.3944	0
	High	ITPVTGDK	2	1	1	P53327		0	0.000421	0.000509328	49.52	3.07137e-05	2	830.461	-0.675559	37.1747	0
	High	KFVQDVSLIImDEIHLLASDR	2	1	1	P53327	M11(Oxidation)	0	0.000421	0.000754132	48.16	0.000271907	3	2458.3	0.734382	84.8812	1
	High	FTLPVGTTR	2	1	1	P53327		0	0.000421	0.00225705	46.31	0.00016021	2	991.557	-0.651684	56.5717	0
	High	mNYISSQTK	3	1	1	P53327	M1(Oxidation)	0	0.000421	0.00081343	45.02	0.000338383	2	1087.51	-0.70074	40.0963	0
	High	qVESSQSmIR	1	1	1	P53327	N-Term(Gln->pyro-Glu); M8(Oxidation)	0	0.000421	0.000519412	44.57	0.000315972	2	1163.54	1.0604	44.3434	0
	High	GTQVYDSKK	2	1	1	P53327		0	0.000421	0.000563523	40.75	0.000719393	2	1025.53	0.416983	31.1138	1
	High	YSVESTFTDEFELPmWDPHVK	1	1	1	P53327	M15(Oxidation)	0	0.000421	0.00144304	19.29	0.618243	3	2573.15	-0.346995	74.6704	0
	High	LSEmIQR	2	1	1	P53327	M4(Oxidation)	0	0.000448	0.0085699	57.45	1.68194e-05	2	892.456	-0.125827	40.3334	0
	High	KmIVVAAR	1	1	1	P53327	M2(Oxidation)	0	0.000448	0.00432295	51.54	3.40206e-05	2	903.545	0.321034	36.8931	1
	High	NAVAVYK	2	1	1	P53327		0	0.000448	0.0069399	43.66	4.95106e-05	2	764.43	-0.691066	39.4053	0
	High	GDELLmIK	2	1	1	P53327	M6(Oxidation)	0	0.000448	0.00667697	39.23	0.00113429	2	934.492	0.768079	54.5041	0
	High	SISHQLFQK	4	1	1	P53327		0	0.000448	0.00300951	38.07	0.00206641	2	1087.59	0.246397	45.3389	0
	High	mIVVAAR	2	1	1	P53327	M1(Oxidation)	0	0.000448	0.00821453	37.16	0.000403849	2	775.449	-0.256517	40.7299	0
	High	KGGFIDLGISDVIQIFGR	1	1	1	P53327		0	0.000448	0.00328547	37.09	0.00215955	3	1935.07	0.656226	85.6326	1
	High	TDIALLTIINTIK	2	1	1	P53327		0	0.000448	0.00454151	31.84	0.00121108	3	1428.87	0.30698	82.1934	0
	High	GTQVYDSK	2	1	1	P53327		0	0.000448	0.00896093	28.47	0.00725388	2	897.431	-0.000359185	35.1962	0
	High	GTQFFDAK	2	1	1	P53327		0	0.0005	0.00959981	31.56	0.00555095	2	913.441	-0.130848	48.8186	0
	High	LPVLEGmK	2	1	1	P53327	M7(Oxidation)	0	0.0005	0.0148836	22.47	0.0736111	2	902.501	-0.329044	48.181	0
	High	LLNVFDQLTFGmTESEDTKK	2	1	1	P53327	M12(Oxidation)	0	0.0005	0.0145164	18.12	0.664473	3	2332.14	0.224479	71.5035	1
	High	SQILHFEK	3	1	1	P53327		0	0.001475	0.0211142	27.82	0.016024	2	1001.54	0.303877	47.2958	0
	High	LtALDLIHLCGMEDNPR	2	1	1	P53327	T2(Phospho)	0	0.002093	0.0237562	31.12	0.0231031	2	1990.92	4.19696	72.5893	0
	High	KLNPATK	3	1	1	P53327		0	0.002273	0.0339054	37.36	0.000284663	2	771.472	-0.17594	27.7781	1
	High	ELWFLIGHK	4	1	1	P53327		0	0.002497	0.0354667	33.98	0.00335954	2	1142.64	0.149266	68.37	0
	High	KYEAGSTTAMAFAGQK	1	1	1	P53327		0	0.003445	0.0583604	23.1	0.120975	3	1660.8	0.814919	49.449	1
	High	FREEESK	5	1	1	P53327		0	0.004085	0.0660374	40.73	0.000384602	2	924.442	-0.324742	30.0671	1
	Low	ERVDDWR	2	1	1	P53327		0	0.106107	0.965046	21.73	0.0416286	3	975.465	0.382891	41.4088	1
P0C2I9	Transposon Ty1-PR1 Gag-Pol polyprotein OS=Saccharomyces cerevisiae (strain ATCC 204508 / S288c) GN=TY1B-PR1 PE=3 SV=1 - [YP12B_YEAST]	5329.96	50.43	2	0	68	164	catalytic activity; DNA binding; metal ion binding; nucleotide binding; receptor activity; RNA binding; signal transducer activity	cytoplasm; nucleus	cell organization and biogenesis; metabolic process; regulation of biological process; response to stimulus	Pf00665; Pf01021; Pf07475; Pf07727; Pf09606	1755	198.445	8.25049
	A2	Sequence	# PSMs	# Proteins	# Protein Groups	Protein Group Accessions	Modifications	ΔCn	q-Value	PEP	IonScore	Exp Value	Charge	MH+ [Da]	ΔM [ppm]	RT [min]	# Missed Cleavages
	High	AHNVSTSNNSPSTDNDSISK	2	46	19	Q07163;O74302;Q12316;Q92393;Q03856;Q03855;Q04711;P0C2I7;Q12414;Q03434;Q03619;Q12141;Q12269;P47100;P0C2I6;Q04670;Q99337;P0C2I9;P0C2J1		0	0	5.77704e-12	121.29	2.57828e-11	2	2074.93	-0.337375	38.4802	0
	High	FLQNSNLGGIIPTVNGKPVR	3	43	19	Q07163;O74302;Q03856;Q03855;Q99231;Q04711;P0C2I7;Q12414;Q03434;Q03619;Q12141;Q12269;Q12316;P47100;P0C2I6;Q04670;Q99337;P0C2I9;P0C2J1		0	0	1.62458e-11	114.29	3.55634e-11	3	2124.19	1.0809	64.1028	0
	High	TVDTTNYVILQGK	2	33	20	Q07163;Q03434;P0C2I9;Q04214;Q12316;Q92393;Q03855;Q99231;Q04711;P0C2I7;Q12414;Q03619;Q12141;Q12269;P47100;P0C2I6;Q04670;Q12112;Q99337;P0C2J1		0	0	3.43533e-08	91.4	1.5032e-08	2	1451.77	-0.326587	56.7631	0
	High	HLNmTVAELFLDIHAIYEEQQGSR	10	48	20	Q07163;O74302;Q12316;Q92393;Q03856;Q03855;Q99231;Q04711;P0C2I7;Q12414;Q03434;Q03619;Q12141;Q12269;P47100;P0C2I6;Q04670;Q99337;P0C2I9;P0C2J1	M4(Oxidation)	0	0	2.02043e-11	91.16	3.41839e-08	4	2830.38	0.427391	81.87	0
	High	LDQFNYDALTFDEDLNR	3	33	20	Q07163;Q03434;P0C2I9;Q04214;Q12316;Q92393;Q03855;Q99231;Q04711;P0C2I7;Q12414;Q03619;Q12141;Q12269;P47100;P0C2I6;Q04670;Q12112;Q99337;P0C2J1		0	0	1.41781e-09	88.49	5.09686e-08	2	2088.95	-0.114942	72.2039	0
	High	mQSDTQEANDIVTLANLQYNGSTPADAFETK	2	48	20	Q07163;O74302;Q12316;Q92393;Q03856;Q03855;Q99231;Q04711;P0C2I7;Q12414;Q03434;Q03619;Q12141;Q12269;P47100;P0C2I6;Q04670;Q99337;P0C2I9;P0C2J1	M1(Oxidation)	0	0	5.32227e-11	87.44	1.43069e-07	3	3388.55	0.757359	73.5874	0
	High	NIPINAIGDLQFHFQDNTK	4	32	20	Q07163;Q04214;Q12316;Q92393;Q03855;Q99231;Q04711;P0C2I7;Q12414;Q03434;Q03619;Q12141;Q12269;P47100;P0C2I6;Q04670;Q12112;Q99337;P0C2I9;P0C2J1		0	0	5.81542e-11	86.68	6.86232e-08	3	2185.11	1.00629	71.2272	0
	High	NQFQASVLVIQmDR	2	33	20	Q07163;Q03434;P0C2I9;Q04214;Q12316;Q92393;Q03855;Q99231;Q04711;P0C2I7;Q12414;Q03619;Q12141;Q12269;P47100;P0C2I6;Q04670;Q12112;Q99337;P0C2J1	M12(Oxidation)	0	0	6.43697e-09	83.95	9.52426e-08	2	1664.84	-1.00814	62.4085	0
	High	NPSDEKNDSR	1	29	13	Q07163;O74302;Q12316;Q92393;Q03856;Q03855;Q04711;Q03619;Q12269;P47100;Q04670;Q99337;P0C2I9		0	0	0.0001059	83.68	5.72112e-08	2	1161.51	0.304803	22.8388	1
	High	DILSVDYTDImK	4	53	22	Q07163;O74302;Q04215;Q04214;Q12316;Q92393;Q03856;Q03855;Q99231;Q04711;P0C2I7;Q12414;Q03434;Q03619;Q12141;Q12269;P47100;P0C2I6;Q04670;Q99337;P0C2I9;P0C2J1	M11(Oxidation)	0	0	2.51187e-06	83.49	9.64822e-08	2	1428.69	1.23841	63.6644	0
	High	LVAISDASYGNQPYYK	2	30	13	Q07163;Q03434;P0C2I9;P25384;Q03855;Q99231;Q04711;P0C2I7;Q12414;Q12269;P0C2I6;Q99337;P0C2J1		0	0	4.17124e-09	81.88	1.91671e-07	2	1788.88	-0.155862	58.3745	0
	High	EVDPNISESNILPSK	2	31	18	Q07163;Q03434;P0C2I9;Q04214;Q12316;Q92393;Q03855;Q99231;Q04711;P0C2I7;Q12414;Q03619;Q12141;Q12269;P47100;P0C2I6;Q04670;P0C2J1		0	0	5.50979e-06	78.45	3.39362e-07	2	1641.83	-0.238818	57.8009	0
	High	KLSAPGQPGLYIDQDELEIDEDEYKEK	2	19	10	Q07163;Q04711;P0C2I7;Q12414;Q03434;Q12269;P0C2I6;Q99337;P0C2I9;P0C2J1		0	0	1.35791e-06	78.34	8.36828e-07	3	3122.51	0.0823222	64.114	2
	High	LIGLASYVGYK	2	43	21	Q07163;Q03434;P0C2I9;Q04214;Q12316;Q92393;P25384;Q03855;Q99231;Q04711;P0C2I7;Q12414;Q03619;Q12141;Q12269;P47100;P0C2I6;Q04670;Q12112;Q99337;P0C2J1		0	0	2.26483e-07	78.09	1.22639e-07	2	1183.67	-0.00385295	64.7891	0
	High	YLLPSNISVPTINNVHTSESTR	2	32	20	Q07163;Q04214;Q12316;Q92393;Q03855;Q99231;Q04711;P0C2I7;Q12414;Q03434;Q03619;Q12141;Q12269;P47100;P0C2I6;Q04670;Q12112;Q99337;P0C2I9;P0C2J1		0	0	2.3228e-09	77.47	5.20171e-07	3	2442.26	0.284317	66.2325	0
	High	SAHHIHSASSNPDINVVDAQK	4	29	17	Q07163;Q04214;Q12316;Q92393;Q99231;Q04711;P0C2I7;Q12414;Q03434;Q03619;Q12141;P47100;P0C2I6;Q04670;Q99337;P0C2I9;P0C2J1		0	0	7.97142e-11	77.4	7.15142e-07	3	2227.08	-0.600298	42.6347	0
	High	EVHTNQDPLDVSASK	5	50	21	Q07163;O74302;Q12316;Q92393;Q03856;Q03855;Q99231;Q04711;P0C2I7;Q12414;Q03434;Q03619;Q12141;Q12269;P47100;P0C2I6;Q04670;Q12112;Q99337;P0C2I9;P0C2J1		0	0	3.03029e-07	72.61	1.37892e-06	2	1639.79	-0.0667423	46.3967	0
	High	SAPSYFISFTDETTK	3	23	14	Q03434;P0C2I9;Q04214;Q12316;Q92393;Q03619;Q12141;Q04711;P47100;P0C2I6;Q04670;Q12112;Q99337;P0C2J1		0	0	7.87165e-07	71.87	1.42703e-06	2	1693.79	-0.450997	66.9399	0
	High	HSDSYSENETNHTNVPISSTGGTNNK	1	22	13	Q07163;Q03434;P0C2I9;Q03855;Q99231;Q04711;P0C2I7;Q12414;Q12141;Q12269;P47100;Q04670;Q92393		0	0	2.69525e-11	71.54	3.92114e-06	3	2790.22	0.678276	43.6142	0
	High	TVPQISDQETEKR	3	24	15	Q07163;Q03434;P0C2I9;Q03855;Q99231;Q04711;P0C2I7;Q12414;Q12141;Q12269;P47100;P0C2I6;Q04670;Q92393;P0C2J1		0	0	2.99334e-06	69.24	2.37653e-06	3	1530.78	0.0540861	43.1283	1
	High	IINLGESDNEIQYDILGLEIK	3	24	12	Q03434;P0C2I9;P25384;Q99231;Q04711;Q03619;Q12269;Q12414;P0C2I6;Q04670;Q99337;P0C2J1		0	0	7.11027e-07	68.71	3.42521e-06	2	2389.25	-0.510012	80.4055	0
	High	DILSVDYTDIMK	2	53	22	Q07163;O74302;Q04215;Q04214;Q12316;Q92393;Q03856;Q03855;Q99231;Q04711;P0C2I7;Q12414;Q03434;Q03619;Q12141;Q12269;P47100;P0C2I6;Q04670;Q99337;P0C2I9;P0C2J1		0	0	3.29505e-06	68.06	3.16537e-06	2	1412.7	0.504444	71.1768	0
	High	YVRPPPmLTSPNDFPNWVK	7	46	19	Q07163;O74302;Q12316;Q92393;Q03856;Q03855;Q99231;Q04711;P0C2I7;Q12414;Q03434;Q03619;Q12141;Q12269;P47100;P0C2I6;Q04670;P0C2I9;P0C2J1	M7(Oxidation)	0	0	2.99402e-10	67.62	6.10625e-06	3	2274.14	0.233691	65.8322	0
	High	REDSILDVFTTILAFIK	1	33	20	Q07163;Q03434;P0C2I9;Q04214;Q12316;Q92393;Q03855;Q99231;Q04711;P0C2I7;Q12414;Q03619;Q12141;Q12269;P47100;P0C2I6;Q04670;Q12112;Q99337;P0C2J1		0	0	7.31018e-07	64.77	3.56766e-06	3	1981.1	-0.0577031	97.4331	1
	High	ELPPINSHQTNSSLGGIGDSNAYTTINSK	2	15	7	Q03434;P0C2I9;Q03855;Q99231;Q04711;Q03619;Q12269		0	0	8.57871e-09	63.92	2.22624e-05	3	3015.46	-0.510344	60.0022	0
	High	AVSPTDSTPPSTHTEDSKR	4	31	18	Q07163;Q03434;P0C2I9;Q04214;Q12316;Q92393;Q03855;Q99231;Q04711;P0C2I7;Q12414;Q03619;Q12141;Q12269;P47100;Q04670;Q12112;Q99337		0	0	1.74678e-07	60.92	2.77115e-05	3	2012.95	-0.288696	38.477	1
	High	mLAHANAQTIR	3	31	20	Q07163;Q04214;Q12316;Q92393;Q03855;Q99231;Q04711;P0C2I7;Q12414;Q03434;Q03619;Q12141;Q12269;P47100;P0C2I6;Q04670;Q12112;Q99337;P0C2I9;P0C2J1	M1(Oxidation)	0	0	5.03233e-06	60.69	1.16875e-05	2	1241.64	-0.4601	38.8353	0
	High	LRDEVSGNNLYVYYIETK	1	26	11	Q07163;Q03434;P0C2I9;P25384;Q03855;Q99231;P0C2I7;Q12414;Q12269;P0C2I6;Q99337		0	0	2.58821e-07	56.46	8.03229e-05	3	2176.09	-0.137987	64.989	1
	High	KYVRPPPmLTSPNDFPNWVK	5	46	19	Q07163;O74302;Q12316;Q92393;Q03856;Q03855;Q99231;Q04711;P0C2I7;Q12414;Q03434;Q03619;Q12141;Q12269;P47100;P0C2I6;Q04670;P0C2I9;P0C2J1	M8(Oxidation)	0	0	1.65573e-08	55.94	8.78656e-05	3	2402.24	1.56813	61.684	1
	High	LNVPLLAPmSQSNTHESSHASK	2	23	14	Q07163;Q03434;P0C2I9;Q03855;Q04711;P0C2I7;Q12414;Q12141;Q12269;P47100;P0C2I6;Q04670;Q92393;P0C2J1	M9(Oxidation)	0	0	4.36557e-08	55.19	0.000128341	3	2364.16	-1.10007	53.6582	0
	High	YDEAITYNK	1	42	21	Q07163;Q03434;P0C2I9;Q04214;Q12316;Q92393;P25384;Q03855;Q99231;Q04711;P0C2I7;Q12414;Q03619;Q12141;Q12269;P47100;P0C2I6;Q04670;Q12112;Q99337;P0C2J1		0	0	3.40336e-05	54.9	3.52717e-05	2	1116.52	-0.110897	45.5064	0
	High	KYPYPFIHR	4	32	20	Q07163;Q04214;Q12316;Q92393;Q03855;Q99231;Q04711;P0C2I7;Q12414;Q03434;Q03619;Q12141;Q12269;P47100;P0C2I6;Q04670;Q12112;Q99337;P0C2I9;P0C2J1		0	0	2.46809e-05	54.82	5.25727e-05	3	1220.66	-0.0302805	50.6726	1
	High	GIPGYALHPSR	4	44	21	Q07163;Q03434;P0C2I9;Q04214;Q12316;Q92393;P25384;Q03855;Q99231;Q04711;P0C2I7;Q12414;Q03619;Q12141;Q12269;P47100;P0C2I6;Q04670;Q12112;Q99337;P0C2J1		0	0	0.000195915	51.69	8.40275e-05	2	1167.63	-0.175327	48.6951	0
	High	SSTPQISNIESTGSGGmHK	1	24	15	Q07163;Q03434;P0C2I9;Q03855;Q04711;P0C2I7;Q12414;Q12141;Q12269;Q12316;P47100;P0C2I6;Q04670;Q92393;P0C2J1	M17(Oxidation)	0	0	4.77401e-07	49.9	0.000357129	3	1933.89	-0.322505	46.4293	0
	High	LNNNGIHINNK	2	48	20	Q07163;O74302;Q12316;Q92393;Q03856;Q03855;Q99231;Q04711;P0C2I7;Q12414;Q03434;Q03619;Q12141;Q12269;P47100;P0C2I6;Q04670;Q99337;P0C2I9;P0C2J1		0	0	0.000139338	46.18	0.000502465	2	1250.66	-0.463654	40.1816	0
	High	SLEDNETEIK	2	33	20	Q07163;Q03434;P0C2I9;Q04214;Q12316;Q92393;Q03855;Q99231;Q04711;P0C2I7;Q12414;Q03619;Q12141;Q12269;P47100;P0C2I6;Q04670;Q12112;Q99337;P0C2J1		0	0	6.33325e-05	44.9	0.000462739	2	1177.56	1.08412	44.7943	0
	High	SPSIDASPPENNSSHNIVPIK	2	24	15	Q07163;Q03434;P0C2I9;Q03855;Q99231;Q04711;P0C2I7;Q12414;Q12141;Q12269;P47100;P0C2I6;Q04670;Q92393;P0C2J1		0	0	3.27473e-07	44.63	0.00125343	3	2203.1	-0.197617	53.804	0
	High	TVPQISDQETEK	1	24	15	Q07163;Q03434;P0C2I9;Q03855;Q99231;Q04711;P0C2I7;Q12414;Q12141;Q12269;P47100;P0C2I6;Q04670;Q92393;P0C2J1		0	0	4.13112e-05	44.6	0.000624126	2	1374.67	-0.0298864	44.9178	0
	High	SDGTVLAPIVK	2	38	18	Q07163;Q04214;Q12316;Q92393;P25384;Q03855;Q99231;Q04711;Q03434;Q03619;Q12269;P47100;Q12414;P0C2I7;Q04670;Q12112;Q99337;P0C2I9		0	0	1.75478e-05	44.07	0.000305559	2	1099.64	0.0914453	54.8032	0
	High	SYTNTTKPK	6	48	20	Q07163;O74302;Q12316;Q92393;Q03856;Q03855;Q99231;Q04711;P0C2I7;Q12414;Q03434;Q03619;Q12141;Q12269;P47100;P0C2I6;Q04670;Q99337;P0C2I9;P0C2J1		0	0	0.000170434	42.68	0.000636623	3	1039.54	1.2647	30.8951	0
	High	QHAGLAGLDISTLLPFGQPVIVNDHNPNSK	2	31	18	Q07163;Q03434;P0C2I9;Q04214;Q12316;Q92393;Q03855;Q99231;Q04711;P0C2I7;Q12414;Q03619;Q12141;Q12269;P47100;Q04670;Q12112;Q99337		0	0	1.25168e-09	42.66	0.00134958	4	3152.65	1.1499	76.391	0
	High	AVSPTDSTPPSTHTEDSK	1	31	18	Q07163;Q03434;P0C2I9;Q04214;Q12316;Q92393;Q03855;Q99231;Q04711;P0C2I7;Q12414;Q03619;Q12141;Q12269;P47100;Q04670;Q12112;Q99337		0	0	7.86223e-06	41.38	0.00218334	3	1856.85	0.106132	39.6205	0
	High	LSAPGQPGLYIDQDELEIDEDEYKEK	1	19	10	Q07163;Q04711;P0C2I7;Q12414;Q03434;Q12269;P0C2I6;Q99337;P0C2I9;P0C2J1		0	0	2.16056e-08	41.18	0.00452294	3	2994.41	-0.0163062	66.8894	1
	High	STTEPIQLNNK	1	48	20	Q07163;O74302;Q12316;Q92393;Q03856;Q03855;Q99231;Q04711;P0C2I7;Q12414;Q03434;Q03619;Q12141;Q12269;P47100;P0C2I6;Q04670;Q99337;P0C2I9;P0C2J1		0	0	0.000108063	38.78	0.00244341	2	1244.65	-0.222194	46.3954	0
	High	YQNSYEPFQYLHTDIFGPVHNLPK	4	23	14	Q03434;P0C2I9;Q04214;Q12316;Q92393;Q03619;Q12141;Q04711;P47100;P0C2I6;Q04670;Q12112;Q99337;P0C2J1		0	0	4.30622e-06	35.19	0.0144535	4	2907.41	0.732903	72.2845	0
	High	LTESTVNHTNHSDDELPGHLLLDSGASR	2	16	10	Q07163;Q12316;Q92393;Q99231;Q04711;Q03619;P47100;Q04670;Q99337;P0C2I9		0	0	2.81124e-06	32.41	0.0334136	3	3015.44	-0.917317	56.5733	0
	High	NSYGYIIYLPSLK	2	44	21	Q07163;Q03434;P0C2I9;Q04214;Q12316;Q92393;P25384;Q03855;Q99231;Q04711;P0C2I7;Q12414;Q03619;Q12141;Q12269;P47100;P0C2I6;Q04670;Q12112;Q99337;P0C2J1		0	0	0.000149669	30.69	0.0201758	2	1530.82	-1.30414	73.6148	0
	High	KYLLPSNISVPTINNVHTSESTR	1	27	17	Q07163;Q04214;Q12316;Q92393;Q03855;Q99231;Q04711;Q03434;Q03619;Q12269;P47100;Q12414;P0C2I7;Q04670;Q12112;Q99337;P0C2I9		0	0	0.000137368	29.83	0.0250621	3	2570.36	-0.679411	62.6209	1
	High	VTNIIDR	2	46	20	Q07163;O74302;Q12316;Q92393;Q03856;Q03855;Q99231;Q04711;P0C2I7;Q12414;Q03434;Q03619;Q12141;Q12269;P47100;P0C2I6;Q04670;Q99337;P0C2I9;P0C2J1		0	0.000421	0.00168291	61.38	6.04057e-06	2	830.473	-0.160524	43.872	0
	High	LNVPLNPK	2	40	18	Q07163;Q03434;P0C2I9;Q04214;P25384;Q03855;Q99231;Q04711;P0C2I7;Q12414;Q03619;Q12141;Q12269;P47100;P0C2I6;Q04670;Q12112;P0C2J1		0	0.000421	0.00061552	54.79	1.02887e-05	2	894.54	-0.56066	50.3252	0
	High	WVYPLHDR	3	33	20	Q07163;Q03434;P0C2I9;Q04214;Q12316;Q92393;Q03855;Q99231;Q04711;P0C2I7;Q12414;Q03619;Q12141;Q12269;P47100;P0C2I6;Q04670;Q12112;Q99337;P0C2J1		0	0.000421	0.00125491	52.25	7.71382e-05	2	1085.55	0.843041	52.7919	0
	High	NSKPNYR	4	48	20	Q07163;O74302;Q12316;Q92393;Q03856;Q03855;Q99231;Q04711;P0C2I7;Q12414;Q03434;Q03619;Q12141;Q12269;P47100;P0C2I6;Q04670;Q99337;P0C2I9;P0C2J1		0	0.000421	0.00187106	46.14	0.000194576	2	878.448	0.0834545	27.8449	0
	High	IHLIAAVK	1	32	19	Q07163;Q03434;P0C2I9;Q04214;Q12316;Q92393;Q03855;Q99231;Q04711;P0C2I7;Q12414;Q03619;Q12141;Q12269;P47100;Q04670;Q12112;Q99337;P0C2J1		0	0.000421	0.00103468	39.21	0.00019192	2	864.567	-0.0177903	47.9913	0
	High	QSGANWYETIK	1	44	21	Q07163;Q03434;P0C2I9;Q04214;Q12316;Q92393;P25384;Q03855;Q99231;Q04711;P0C2I7;Q12414;Q03619;Q12141;Q12269;P47100;P0C2I6;Q04670;Q12112;Q99337;P0C2J1		0	0.000421	0.000682656	31.45	0.0172232	2	1296.62	-0.0443687	56.841	0
	High	YGDFYWVSK	1	27	17	Q07163;Q04214;Q12316;Q92393;Q03855;Q99231;Q04711;Q03434;Q03619;Q12269;P47100;Q12414;P0C2I7;Q04670;Q12112;Q99337;P0C2I9		0	0.000421	0.000762111	28.87	0.0130367	2	1164.54	0.626397	62.6129	0
	High	NKPTEPDNK	2	16	8	Q07163;Q03434;P0C2I9;Q04711;Q12269;Q12414;P0C2I6;P0C2J1		0	0.000448	0.00817142	30.88	0.00669598	2	1042.52	0.228161	26.2697	0
	High	STISIIK	2	26	11	Q07163;Q03434;P0C2I9;P25384;Q03855;Q99231;P0C2I7;Q12414;Q12269;P0C2I6;Q99337		0	0.0005	0.00938696	45.48	4.24709e-05	2	761.476	-0.759639	48.481	0
	High	KIITTLK	1	31	13	Q03434;P0C2I9;P25384;Q03855;Q99231;Q04711;Q03619;Q12269;Q12414;P0C2I6;Q04670;Q99337;P0C2J1		0	0.0005	0.0176611	43.05	0.000163499	2	816.556	0.217077	40.566	1
	High	RNPSDEKNDSR	2	29	13	Q07163;O74302;Q12316;Q92393;Q03856;Q03855;Q04711;Q03619;Q12269;P47100;Q04670;Q99337;P0C2I9		0	0.000581	0.0184838	23.5	0.079063	3	1317.61	0.246903	22.8786	2
	High	NSLASPK	1	33	20	Q07163;Q03434;P0C2I9;Q04214;Q12316;Q92393;Q03855;Q99231;Q04711;P0C2I7;Q12414;Q03619;Q12141;Q12269;P47100;P0C2I6;Q04670;Q12112;Q99337;P0C2J1		0	0.001073	0.0196222	30.32	0.00246176	2	716.394	0.0336292	33.8351	0
	High	GLLTDSR	2	25	10	Q07163;Q03434;P0C2I9;P25384;Q99231;P0C2I7;Q12414;Q12269;P0C2I6;Q99337		0	0.001317	0.0199864	42.69	0.000244913	2	761.414	-1.39236	43.4542	0
	High	GSEYTNR	3	33	20	Q07163;Q03434;P0C2I9;Q04214;Q12316;Q92393;Q03855;Q99231;Q04711;P0C2I7;Q12414;Q03619;Q12141;Q12269;P47100;P0C2I6;Q04670;Q12112;Q99337;P0C2J1		0	0.002559	0.0357735	16.92	0.0843428	2	826.369	-0.130997	30.6256	0
	High	YIEAYHK	1	31	18	Q07163;Q03434;P0C2I9;Q04214;Q12316;Q92393;Q03855;Q99231;Q04711;P0C2I7;Q12414;Q12141;Q12269;P47100;P0C2I6;Q12112;Q99337;P0C2J1		0	0.002704	0.0395072	18.76	0.0971232	3	923.462	-0.550387	38.4584	0
	High	AHGVAER	3	44	21	Q07163;Q03434;P0C2I9;Q04214;Q12316;Q92393;P25384;Q03855;Q99231;Q04711;P0C2I7;Q12414;Q03619;Q12141;Q12269;P47100;P0C2I6;Q04670;Q12112;Q99337;P0C2J1		0	0.002851	0.0411174	28.33	0.00359887	2	739.385	0.36917	25.7384	0
	High	DLNANKK	1	31	13	Q03434;P0C2I9;P25384;Q03855;Q99231;Q04711;Q03619;Q12269;Q12414;P0C2I6;Q04670;Q99337;P0C2J1		0	0.004226	0.067332	25.17	0.0156606	2	802.442	0.276487	24.8998	1
	High	EVNQLLK	1	32	20	Q07163;Q03434;P0C2I9;Q04214;Q12316;Q92393;Q03855;Q99231;Q04711;P0C2I7;Q12414;Q03619;Q12141;Q12269;P47100;P0C2I6;Q04670;Q12112;Q99337;P0C2J1		0	0.005266	0.0834167	34.99	0.00156894	2	843.492	-2.34575	45.4379	0
	High	NIADVmTKPLPIK	1	42	21	Q07163;Q03434;P0C2I9;Q04214;Q12316;Q92393;P25384;Q03855;Q99231;Q04711;P0C2I7;Q12414;Q03619;Q12141;Q12269;P47100;P0C2I6;Q04670;Q12112;Q99337;P0C2J1	M6(Oxidation)	0	0.006702	0.103481	14.02	0.406185	2	1455.82	-0.435797	53.2117	0
	Medium	GLSGEYK	1	55	23	Q07163;O74302;Q04215;Q04214;Q12316;Q92393;Q03856;Q03855;Q99231;Q04711;P0C2I7;Q12414;Q03434;Q03619;Q12141;Q12269;P47100;P0C2I6;Q04670;Q12112;Q99337;P0C2I9;P0C2J1		0	0.025375	0.409282	20.88	0.0310301	2	753.378	0.678493	38.071	0
	Low	RNPSDEK	1	31	14	Q07163;O74302;Q12316;Q92393;Q03856;Q03855;Q04711;Q03619;Q12269;P47100;Q04670;Q12112;Q99337;P0C2I9		0	0.099884	0.946148	14.44	0.170881	2	845.411	0.107855	21.796	1
Q03434	Transposon Ty1-ML2 Gag-Pol polyprotein OS=Saccharomyces cerevisiae (strain ATCC 204508 / S288c) GN=TY1B-ML2 PE=3 SV=2 - [YM12B_YEAST]	5266.91	48.83	5	0	66	161	catalytic activity; DNA binding; metal ion binding; nucleotide binding; RNA binding	cytoplasm; nucleus	cell organization and biogenesis; metabolic process	Pf00665; Pf01021; Pf07475; Pf07727	1755	198.449	8.11865
	A2	Sequence	# PSMs	# Proteins	# Protein Groups	Protein Group Accessions	Modifications	ΔCn	q-Value	PEP	IonScore	Exp Value	Charge	MH+ [Da]	ΔM [ppm]	RT [min]	# Missed Cleavages
	High	AHNVSTSNNSPSTDNDSISK	2	46	19	Q07163;O74302;Q12316;Q92393;Q03856;Q03855;Q04711;P0C2I7;Q12414;Q03434;Q03619;Q12141;Q12269;P47100;P0C2I6;Q04670;Q99337;P0C2I9;P0C2J1		0	0	5.77704e-12	121.29	2.57828e-11	2	2074.93	-0.337375	38.4802	0
	High	FLQNSNLGGIIPTVNGKPVR	3	43	19	Q07163;O74302;Q03856;Q03855;Q99231;Q04711;P0C2I7;Q12414;Q03434;Q03619;Q12141;Q12269;Q12316;P47100;P0C2I6;Q04670;Q99337;P0C2I9;P0C2J1		0	0	1.62458e-11	114.29	3.55634e-11	3	2124.19	1.0809	64.1028	0
	High	TVDTTNYVILQGK	2	33	20	Q07163;Q03434;P0C2I9;Q04214;Q12316;Q92393;Q03855;Q99231;Q04711;P0C2I7;Q12414;Q03619;Q12141;Q12269;P47100;P0C2I6;Q04670;Q12112;Q99337;P0C2J1		0	0	3.43533e-08	91.4	1.5032e-08	2	1451.77	-0.326587	56.7631	0
	High	HLNmTVAELFLDIHAIYEEQQGSR	10	48	20	Q07163;O74302;Q12316;Q92393;Q03856;Q03855;Q99231;Q04711;P0C2I7;Q12414;Q03434;Q03619;Q12141;Q12269;P47100;P0C2I6;Q04670;Q99337;P0C2I9;P0C2J1	M4(Oxidation)	0	0	2.02043e-11	91.16	3.41839e-08	4	2830.38	0.427391	81.87	0
	High	LDQFNYDALTFDEDLNR	3	33	20	Q07163;Q03434;P0C2I9;Q04214;Q12316;Q92393;Q03855;Q99231;Q04711;P0C2I7;Q12414;Q03619;Q12141;Q12269;P47100;P0C2I6;Q04670;Q12112;Q99337;P0C2J1		0	0	1.41781e-09	88.49	5.09686e-08	2	2088.95	-0.114942	72.2039	0
	High	mQSDTQEANDIVTLANLQYNGSTPADAFETK	2	48	20	Q07163;O74302;Q12316;Q92393;Q03856;Q03855;Q99231;Q04711;P0C2I7;Q12414;Q03434;Q03619;Q12141;Q12269;P47100;P0C2I6;Q04670;Q99337;P0C2I9;P0C2J1	M1(Oxidation)	0	0	5.32227e-11	87.44	1.43069e-07	3	3388.55	0.757359	73.5874	0
	High	NIPINAIGDLQFHFQDNTK	4	32	20	Q07163;Q04214;Q12316;Q92393;Q03855;Q99231;Q04711;P0C2I7;Q12414;Q03434;Q03619;Q12141;Q12269;P47100;P0C2I6;Q04670;Q12112;Q99337;P0C2I9;P0C2J1		0	0	5.81542e-11	86.68	6.86232e-08	3	2185.11	1.00629	71.2272	0
	High	NQFQASVLVIQmDR	2	33	20	Q07163;Q03434;P0C2I9;Q04214;Q12316;Q92393;Q03855;Q99231;Q04711;P0C2I7;Q12414;Q03619;Q12141;Q12269;P47100;P0C2I6;Q04670;Q12112;Q99337;P0C2J1	M12(Oxidation)	0	0	6.43697e-09	83.95	9.52426e-08	2	1664.84	-1.00814	62.4085	0
	High	DILSVDYTDImK	4	53	22	Q07163;O74302;Q04215;Q04214;Q12316;Q92393;Q03856;Q03855;Q99231;Q04711;P0C2I7;Q12414;Q03434;Q03619;Q12141;Q12269;P47100;P0C2I6;Q04670;Q99337;P0C2I9;P0C2J1	M11(Oxidation)	0	0	2.51187e-06	83.49	9.64822e-08	2	1428.69	1.23841	63.6644	0
	High	LVAISDASYGNQPYYK	2	30	13	Q07163;Q03434;P0C2I9;P25384;Q03855;Q99231;Q04711;P0C2I7;Q12414;Q12269;P0C2I6;Q99337;P0C2J1		0	0	4.17124e-09	81.88	1.91671e-07	2	1788.88	-0.155862	58.3745	0
	High	EVDPNISESNILPSK	2	31	18	Q07163;Q03434;P0C2I9;Q04214;Q12316;Q92393;Q03855;Q99231;Q04711;P0C2I7;Q12414;Q03619;Q12141;Q12269;P47100;P0C2I6;Q04670;P0C2J1		0	0	5.50979e-06	78.45	3.39362e-07	2	1641.83	-0.238818	57.8009	0
	High	KLSAPGQPGLYIDQDELEIDEDEYKEK	2	19	10	Q07163;Q04711;P0C2I7;Q12414;Q03434;Q12269;P0C2I6;Q99337;P0C2I9;P0C2J1		0	0	1.35791e-06	78.34	8.36828e-07	3	3122.51	0.0823222	64.114	2
	High	LIGLASYVGYK	2	43	21	Q07163;Q03434;P0C2I9;Q04214;Q12316;Q92393;P25384;Q03855;Q99231;Q04711;P0C2I7;Q12414;Q03619;Q12141;Q12269;P47100;P0C2I6;Q04670;Q12112;Q99337;P0C2J1		0	0	2.26483e-07	78.09	1.22639e-07	2	1183.67	-0.00385295	64.7891	0
	High	YLLPSNISVPTINNVHTSESTR	2	32	20	Q07163;Q04214;Q12316;Q92393;Q03855;Q99231;Q04711;P0C2I7;Q12414;Q03434;Q03619;Q12141;Q12269;P47100;P0C2I6;Q04670;Q12112;Q99337;P0C2I9;P0C2J1		0	0	2.3228e-09	77.47	5.20171e-07	3	2442.26	0.284317	66.2325	0
	High	SAHHIHSASSNPDINVVDAQK	4	29	17	Q07163;Q04214;Q12316;Q92393;Q99231;Q04711;P0C2I7;Q12414;Q03434;Q03619;Q12141;P47100;P0C2I6;Q04670;Q99337;P0C2I9;P0C2J1		0	0	7.97142e-11	77.4	7.15142e-07	3	2227.08	-0.600298	42.6347	0
	High	EVHTNQDPLDVSASK	5	50	21	Q07163;O74302;Q12316;Q92393;Q03856;Q03855;Q99231;Q04711;P0C2I7;Q12414;Q03434;Q03619;Q12141;Q12269;P47100;P0C2I6;Q04670;Q12112;Q99337;P0C2I9;P0C2J1		0	0	3.03029e-07	72.61	1.37892e-06	2	1639.79	-0.0667423	46.3967	0
	High	SAPSYFISFTDETTK	3	23	14	Q03434;P0C2I9;Q04214;Q12316;Q92393;Q03619;Q12141;Q04711;P47100;P0C2I6;Q04670;Q12112;Q99337;P0C2J1		0	0	7.87165e-07	71.87	1.42703e-06	2	1693.79	-0.450997	66.9399	0
	High	HSDSYSENETNHTNVPISSTGGTNNK	1	22	13	Q07163;Q03434;P0C2I9;Q03855;Q99231;Q04711;P0C2I7;Q12414;Q12141;Q12269;P47100;Q04670;Q92393		0	0	2.69525e-11	71.54	3.92114e-06	3	2790.22	0.678276	43.6142	0
	High	TVPQISDQETEKR	3	24	15	Q07163;Q03434;P0C2I9;Q03855;Q99231;Q04711;P0C2I7;Q12414;Q12141;Q12269;P47100;P0C2I6;Q04670;Q92393;P0C2J1		0	0	2.99334e-06	69.24	2.37653e-06	3	1530.78	0.0540861	43.1283	1
	High	IINLGESDNEIQYDILGLEIK	3	24	12	Q03434;P0C2I9;P25384;Q99231;Q04711;Q03619;Q12269;Q12414;P0C2I6;Q04670;Q99337;P0C2J1		0	0	7.11027e-07	68.71	3.42521e-06	2	2389.25	-0.510012	80.4055	0
	High	DILSVDYTDIMK	2	53	22	Q07163;O74302;Q04215;Q04214;Q12316;Q92393;Q03856;Q03855;Q99231;Q04711;P0C2I7;Q12414;Q03434;Q03619;Q12141;Q12269;P47100;P0C2I6;Q04670;Q99337;P0C2I9;P0C2J1		0	0	3.29505e-06	68.06	3.16537e-06	2	1412.7	0.504444	71.1768	0
	High	YVRPPPmLTSPNDFPNWVK	7	46	19	Q07163;O74302;Q12316;Q92393;Q03856;Q03855;Q99231;Q04711;P0C2I7;Q12414;Q03434;Q03619;Q12141;Q12269;P47100;P0C2I6;Q04670;P0C2I9;P0C2J1	M7(Oxidation)	0	0	2.99402e-10	67.62	6.10625e-06	3	2274.14	0.233691	65.8322	0
	High	REDSILDVFTTILAFIK	1	33	20	Q07163;Q03434;P0C2I9;Q04214;Q12316;Q92393;Q03855;Q99231;Q04711;P0C2I7;Q12414;Q03619;Q12141;Q12269;P47100;P0C2I6;Q04670;Q12112;Q99337;P0C2J1		0	0	7.31018e-07	64.77	3.56766e-06	3	1981.1	-0.0577031	97.4331	1
	High	ELPPINSHQTNSSLGGIGDSNAYTTINSK	2	15	7	Q03434;P0C2I9;Q03855;Q99231;Q04711;Q03619;Q12269		0	0	8.57871e-09	63.92	2.22624e-05	3	3015.46	-0.510344	60.0022	0
	High	AVSPTDSTPPSTHTEDSKR	4	31	18	Q07163;Q03434;P0C2I9;Q04214;Q12316;Q92393;Q03855;Q99231;Q04711;P0C2I7;Q12414;Q03619;Q12141;Q12269;P47100;Q04670;Q12112;Q99337		0	0	1.74678e-07	60.92	2.77115e-05	3	2012.95	-0.288696	38.477	1
	High	mLAHANAQTIR	3	31	20	Q07163;Q04214;Q12316;Q92393;Q03855;Q99231;Q04711;P0C2I7;Q12414;Q03434;Q03619;Q12141;Q12269;P47100;P0C2I6;Q04670;Q12112;Q99337;P0C2I9;P0C2J1	M1(Oxidation)	0	0	5.03233e-06	60.69	1.16875e-05	2	1241.64	-0.4601	38.8353	0
	High	LRDEVSGNNLYVYYIETK	1	26	11	Q07163;Q03434;P0C2I9;P25384;Q03855;Q99231;P0C2I7;Q12414;Q12269;P0C2I6;Q99337		0	0	2.58821e-07	56.46	8.03229e-05	3	2176.09	-0.137987	64.989	1
	High	KYVRPPPmLTSPNDFPNWVK	5	46	19	Q07163;O74302;Q12316;Q92393;Q03856;Q03855;Q99231;Q04711;P0C2I7;Q12414;Q03434;Q03619;Q12141;Q12269;P47100;P0C2I6;Q04670;P0C2I9;P0C2J1	M8(Oxidation)	0	0	1.65573e-08	55.94	8.78656e-05	3	2402.24	1.56813	61.684	1
	High	LNVPLLAPmSQSNTHESSHASK	2	23	14	Q07163;Q03434;P0C2I9;Q03855;Q04711;P0C2I7;Q12414;Q12141;Q12269;P47100;P0C2I6;Q04670;Q92393;P0C2J1	M9(Oxidation)	0	0	4.36557e-08	55.19	0.000128341	3	2364.16	-1.10007	53.6582	0
	High	YDEAITYNK	1	42	21	Q07163;Q03434;P0C2I9;Q04214;Q12316;Q92393;P25384;Q03855;Q99231;Q04711;P0C2I7;Q12414;Q03619;Q12141;Q12269;P47100;P0C2I6;Q04670;Q12112;Q99337;P0C2J1		0	0	3.40336e-05	54.9	3.52717e-05	2	1116.52	-0.110897	45.5064	0
	High	KYPYPFIHR	4	32	20	Q07163;Q04214;Q12316;Q92393;Q03855;Q99231;Q04711;P0C2I7;Q12414;Q03434;Q03619;Q12141;Q12269;P47100;P0C2I6;Q04670;Q12112;Q99337;P0C2I9;P0C2J1		0	0	2.46809e-05	54.82	5.25727e-05	3	1220.66	-0.0302805	50.6726	1
	High	GIPGYALHPSR	4	44	21	Q07163;Q03434;P0C2I9;Q04214;Q12316;Q92393;P25384;Q03855;Q99231;Q04711;P0C2I7;Q12414;Q03619;Q12141;Q12269;P47100;P0C2I6;Q04670;Q12112;Q99337;P0C2J1		0	0	0.000195915	51.69	8.40275e-05	2	1167.63	-0.175327	48.6951	0
	High	NLSDEKNDSR	2	17	6	P0C2I7;Q12414;Q03434;Q12141;P0C2I6;P0C2J1		0	0	0.000197051	50.98	0.000108128	3	1177.54	-0.0383057	31.0296	1
	High	SSTPQISNIESTGSGGmHK	1	24	15	Q07163;Q03434;P0C2I9;Q03855;Q04711;P0C2I7;Q12414;Q12141;Q12269;Q12316;P47100;P0C2I6;Q04670;Q92393;P0C2J1	M17(Oxidation)	0	0	4.77401e-07	49.9	0.000357129	3	1933.89	-0.322505	46.4293	0
	High	LNNNGIHINNK	2	48	20	Q07163;O74302;Q12316;Q92393;Q03856;Q03855;Q99231;Q04711;P0C2I7;Q12414;Q03434;Q03619;Q12141;Q12269;P47100;P0C2I6;Q04670;Q99337;P0C2I9;P0C2J1		0	0	0.000139338	46.18	0.000502465	2	1250.66	-0.463654	40.1816	0
	High	SLEDNETEIK	2	33	20	Q07163;Q03434;P0C2I9;Q04214;Q12316;Q92393;Q03855;Q99231;Q04711;P0C2I7;Q12414;Q03619;Q12141;Q12269;P47100;P0C2I6;Q04670;Q12112;Q99337;P0C2J1		0	0	6.33325e-05	44.9	0.000462739	2	1177.56	1.08412	44.7943	0
	High	SPSIDASPPENNSSHNIVPIK	2	24	15	Q07163;Q03434;P0C2I9;Q03855;Q99231;Q04711;P0C2I7;Q12414;Q12141;Q12269;P47100;P0C2I6;Q04670;Q92393;P0C2J1		0	0	3.27473e-07	44.63	0.00125343	3	2203.1	-0.197617	53.804	0
	High	TVPQISDQETEK	1	24	15	Q07163;Q03434;P0C2I9;Q03855;Q99231;Q04711;P0C2I7;Q12414;Q12141;Q12269;P47100;P0C2I6;Q04670;Q92393;P0C2J1		0	0	4.13112e-05	44.6	0.000624126	2	1374.67	-0.0298864	44.9178	0
	High	SDGTVLAPIVK	2	38	18	Q07163;Q04214;Q12316;Q92393;P25384;Q03855;Q99231;Q04711;Q03434;Q03619;Q12269;P47100;Q12414;P0C2I7;Q04670;Q12112;Q99337;P0C2I9		0	0	1.75478e-05	44.07	0.000305559	2	1099.64	0.0914453	54.8032	0
	High	SYTNTTKPK	6	48	20	Q07163;O74302;Q12316;Q92393;Q03856;Q03855;Q99231;Q04711;P0C2I7;Q12414;Q03434;Q03619;Q12141;Q12269;P47100;P0C2I6;Q04670;Q99337;P0C2I9;P0C2J1		0	0	0.000170434	42.68	0.000636623	3	1039.54	1.2647	30.8951	0
	High	QHAGLAGLDISTLLPFGQPVIVNDHNPNSK	2	31	18	Q07163;Q03434;P0C2I9;Q04214;Q12316;Q92393;Q03855;Q99231;Q04711;P0C2I7;Q12414;Q03619;Q12141;Q12269;P47100;Q04670;Q12112;Q99337		0	0	1.25168e-09	42.66	0.00134958	4	3152.65	1.1499	76.391	0
	High	AVSPTDSTPPSTHTEDSK	1	31	18	Q07163;Q03434;P0C2I9;Q04214;Q12316;Q92393;Q03855;Q99231;Q04711;P0C2I7;Q12414;Q03619;Q12141;Q12269;P47100;Q04670;Q12112;Q99337		0	0	7.86223e-06	41.38	0.00218334	3	1856.85	0.106132	39.6205	0
	High	LSAPGQPGLYIDQDELEIDEDEYKEK	1	19	10	Q07163;Q04711;P0C2I7;Q12414;Q03434;Q12269;P0C2I6;Q99337;P0C2I9;P0C2J1		0	0	2.16056e-08	41.18	0.00452294	3	2994.41	-0.0163062	66.8894	1
	High	STTEPIQLNNK	1	48	20	Q07163;O74302;Q12316;Q92393;Q03856;Q03855;Q99231;Q04711;P0C2I7;Q12414;Q03434;Q03619;Q12141;Q12269;P47100;P0C2I6;Q04670;Q99337;P0C2I9;P0C2J1		0	0	0.000108063	38.78	0.00244341	2	1244.65	-0.222194	46.3954	0
	High	YQNSYEPFQYLHTDIFGPVHNLPK	4	23	14	Q03434;P0C2I9;Q04214;Q12316;Q92393;Q03619;Q12141;Q04711;P47100;P0C2I6;Q04670;Q12112;Q99337;P0C2J1		0	0	4.30622e-06	35.19	0.0144535	4	2907.41	0.732903	72.2845	0
	High	NSYGYIIYLPSLK	2	44	21	Q07163;Q03434;P0C2I9;Q04214;Q12316;Q92393;P25384;Q03855;Q99231;Q04711;P0C2I7;Q12414;Q03619;Q12141;Q12269;P47100;P0C2I6;Q04670;Q12112;Q99337;P0C2J1		0	0	0.000149669	30.69	0.0201758	2	1530.82	-1.30414	73.6148	0
	High	KYLLPSNISVPTINNVHTSESTR	1	27	17	Q07163;Q04214;Q12316;Q92393;Q03855;Q99231;Q04711;Q03434;Q03619;Q12269;P47100;Q12414;P0C2I7;Q04670;Q12112;Q99337;P0C2I9		0	0	0.000137368	29.83	0.0250621	3	2570.36	-0.679411	62.6209	1
	High	VTNIIDR	2	46	20	Q07163;O74302;Q12316;Q92393;Q03856;Q03855;Q99231;Q04711;P0C2I7;Q12414;Q03434;Q03619;Q12141;Q12269;P47100;P0C2I6;Q04670;Q99337;P0C2I9;P0C2J1		0	0.000421	0.00168291	61.38	6.04057e-06	2	830.473	-0.160524	43.872	0
	High	LNVPLNPK	2	40	18	Q07163;Q03434;P0C2I9;Q04214;P25384;Q03855;Q99231;Q04711;P0C2I7;Q12414;Q03619;Q12141;Q12269;P47100;P0C2I6;Q04670;Q12112;P0C2J1		0	0.000421	0.00061552	54.79	1.02887e-05	2	894.54	-0.56066	50.3252	0
	High	WVYPLHDR	3	33	20	Q07163;Q03434;P0C2I9;Q04214;Q12316;Q92393;Q03855;Q99231;Q04711;P0C2I7;Q12414;Q03619;Q12141;Q12269;P47100;P0C2I6;Q04670;Q12112;Q99337;P0C2J1		0	0.000421	0.00125491	52.25	7.71382e-05	2	1085.55	0.843041	52.7919	0
	High	NSKPNYR	4	48	20	Q07163;O74302;Q12316;Q92393;Q03856;Q03855;Q99231;Q04711;P0C2I7;Q12414;Q03434;Q03619;Q12141;Q12269;P47100;P0C2I6;Q04670;Q99337;P0C2I9;P0C2J1		0	0.000421	0.00187106	46.14	0.000194576	2	878.448	0.0834545	27.8449	0
	High	IHLIAAVK	1	32	19	Q07163;Q03434;P0C2I9;Q04214;Q12316;Q92393;Q03855;Q99231;Q04711;P0C2I7;Q12414;Q03619;Q12141;Q12269;P47100;Q04670;Q12112;Q99337;P0C2J1		0	0.000421	0.00103468	39.21	0.00019192	2	864.567	-0.0177903	47.9913	0
	High	QSGANWYETIK	1	44	21	Q07163;Q03434;P0C2I9;Q04214;Q12316;Q92393;P25384;Q03855;Q99231;Q04711;P0C2I7;Q12414;Q03619;Q12141;Q12269;P47100;P0C2I6;Q04670;Q12112;Q99337;P0C2J1		0	0.000421	0.000682656	31.45	0.0172232	2	1296.62	-0.0443687	56.841	0
	High	YGDFYWVSK	1	27	17	Q07163;Q04214;Q12316;Q92393;Q03855;Q99231;Q04711;Q03434;Q03619;Q12269;P47100;Q12414;P0C2I7;Q04670;Q12112;Q99337;P0C2I9		0	0.000421	0.000762111	28.87	0.0130367	2	1164.54	0.626397	62.6129	0
	High	NKPTEPDNK	2	16	8	Q07163;Q03434;P0C2I9;Q04711;Q12269;Q12414;P0C2I6;P0C2J1		0	0.000448	0.00817142	30.88	0.00669598	2	1042.52	0.228161	26.2697	0
	High	STISIIK	2	26	11	Q07163;Q03434;P0C2I9;P25384;Q03855;Q99231;P0C2I7;Q12414;Q12269;P0C2I6;Q99337		0	0.0005	0.00938696	45.48	4.24709e-05	2	761.476	-0.759639	48.481	0
	High	KIITTLK	1	31	13	Q03434;P0C2I9;P25384;Q03855;Q99231;Q04711;Q03619;Q12269;Q12414;P0C2I6;Q04670;Q99337;P0C2J1		0	0.0005	0.0176611	43.05	0.000163499	2	816.556	0.217077	40.566	1
	High	NSLASPK	1	33	20	Q07163;Q03434;P0C2I9;Q04214;Q12316;Q92393;Q03855;Q99231;Q04711;P0C2I7;Q12414;Q03619;Q12141;Q12269;P47100;P0C2I6;Q04670;Q12112;Q99337;P0C2J1		0	0.001073	0.0196222	30.32	0.00246176	2	716.394	0.0336292	33.8351	0
	High	GLLTDSR	2	25	10	Q07163;Q03434;P0C2I9;P25384;Q99231;P0C2I7;Q12414;Q12269;P0C2I6;Q99337		0	0.001317	0.0199864	42.69	0.000244913	2	761.414	-1.39236	43.4542	0
	High	GSEYTNR	3	33	20	Q07163;Q03434;P0C2I9;Q04214;Q12316;Q92393;Q03855;Q99231;Q04711;P0C2I7;Q12414;Q03619;Q12141;Q12269;P47100;P0C2I6;Q04670;Q12112;Q99337;P0C2J1		0	0.002559	0.0357735	16.92	0.0843428	2	826.369	-0.130997	30.6256	0
	High	YIEAYHK	1	31	18	Q07163;Q03434;P0C2I9;Q04214;Q12316;Q92393;Q03855;Q99231;Q04711;P0C2I7;Q12414;Q12141;Q12269;P47100;P0C2I6;Q12112;Q99337;P0C2J1		0	0.002704	0.0395072	18.76	0.0971232	3	923.462	-0.550387	38.4584	0
	High	AHGVAER	3	44	21	Q07163;Q03434;P0C2I9;Q04214;Q12316;Q92393;P25384;Q03855;Q99231;Q04711;P0C2I7;Q12414;Q03619;Q12141;Q12269;P47100;P0C2I6;Q04670;Q12112;Q99337;P0C2J1		0	0.002851	0.0411174	28.33	0.00359887	2	739.385	0.36917	25.7384	0
	High	DLNANKK	1	31	13	Q03434;P0C2I9;P25384;Q03855;Q99231;Q04711;Q03619;Q12269;Q12414;P0C2I6;Q04670;Q99337;P0C2J1		0	0.004226	0.067332	25.17	0.0156606	2	802.442	0.276487	24.8998	1
	High	EVNQLLK	1	32	20	Q07163;Q03434;P0C2I9;Q04214;Q12316;Q92393;Q03855;Q99231;Q04711;P0C2I7;Q12414;Q03619;Q12141;Q12269;P47100;P0C2I6;Q04670;Q12112;Q99337;P0C2J1		0	0.005266	0.0834167	34.99	0.00156894	2	843.492	-2.34575	45.4379	0
	High	NIADVmTKPLPIK	1	42	21	Q07163;Q03434;P0C2I9;Q04214;Q12316;Q92393;P25384;Q03855;Q99231;Q04711;P0C2I7;Q12414;Q03619;Q12141;Q12269;P47100;P0C2I6;Q04670;Q12112;Q99337;P0C2J1	M6(Oxidation)	0	0.006702	0.103481	14.02	0.406185	2	1455.82	-0.435797	53.2117	0
	Medium	GLSGEYK	1	55	23	Q07163;O74302;Q04215;Q04214;Q12316;Q92393;Q03856;Q03855;Q99231;Q04711;P0C2I7;Q12414;Q03434;Q03619;Q12141;Q12269;P47100;P0C2I6;Q04670;Q12112;Q99337;P0C2I9;P0C2J1		0	0.025375	0.409282	20.88	0.0310301	2	753.378	0.678493	38.071	0
	Low	RNLSDEkNDSR	1	17	6	P0C2I7;Q12414;Q03434;Q12141;P0C2I6;P0C2J1	K7(GG)	0.4516			16.68	0.426344	2	1447.68	-8.05628	35.1978	2
Q04711	Transposon Ty1-ML1 Gag-Pol polyprotein OS=Saccharomyces cerevisiae (strain ATCC 204508 / S288c) GN=TY1B-ML1 PE=3 SV=2 - [YM11B_YEAST]	5257.78	49.57	4	0	67	161	catalytic activity; DNA binding; metal ion binding; nucleotide binding; receptor activity; RNA binding; signal transducer activity	cytoplasm; nucleus	cell organization and biogenesis; metabolic process; regulation of biological process; response to stimulus	Pf00665; Pf01021; Pf07475; Pf07727	1755	198.402	8.23584
	A2	Sequence	# PSMs	# Proteins	# Protein Groups	Protein Group Accessions	Modifications	ΔCn	q-Value	PEP	IonScore	Exp Value	Charge	MH+ [Da]	ΔM [ppm]	RT [min]	# Missed Cleavages
	High	AHNVSTSNNSPSTDNDSISK	2	46	19	Q07163;O74302;Q12316;Q92393;Q03856;Q03855;Q04711;P0C2I7;Q12414;Q03434;Q03619;Q12141;Q12269;P47100;P0C2I6;Q04670;Q99337;P0C2I9;P0C2J1		0	0	5.77704e-12	121.29	2.57828e-11	2	2074.93	-0.337375	38.4802	0
	High	FLQNSNLGGIIPTVNGKPVR	3	43	19	Q07163;O74302;Q03856;Q03855;Q99231;Q04711;P0C2I7;Q12414;Q03434;Q03619;Q12141;Q12269;Q12316;P47100;P0C2I6;Q04670;Q99337;P0C2I9;P0C2J1		0	0	1.62458e-11	114.29	3.55634e-11	3	2124.19	1.0809	64.1028	0
	High	TVDTTNYVILQGK	2	33	20	Q07163;Q03434;P0C2I9;Q04214;Q12316;Q92393;Q03855;Q99231;Q04711;P0C2I7;Q12414;Q03619;Q12141;Q12269;P47100;P0C2I6;Q04670;Q12112;Q99337;P0C2J1		0	0	3.43533e-08	91.4	1.5032e-08	2	1451.77	-0.326587	56.7631	0
	High	HLNmTVAELFLDIHAIYEEQQGSR	10	48	20	Q07163;O74302;Q12316;Q92393;Q03856;Q03855;Q99231;Q04711;P0C2I7;Q12414;Q03434;Q03619;Q12141;Q12269;P47100;P0C2I6;Q04670;Q99337;P0C2I9;P0C2J1	M4(Oxidation)	0	0	2.02043e-11	91.16	3.41839e-08	4	2830.38	0.427391	81.87	0
	High	LDQFNYDALTFDEDLNR	3	33	20	Q07163;Q03434;P0C2I9;Q04214;Q12316;Q92393;Q03855;Q99231;Q04711;P0C2I7;Q12414;Q03619;Q12141;Q12269;P47100;P0C2I6;Q04670;Q12112;Q99337;P0C2J1		0	0	1.41781e-09	88.49	5.09686e-08	2	2088.95	-0.114942	72.2039	0
	High	mQSDTQEANDIVTLANLQYNGSTPADAFETK	2	48	20	Q07163;O74302;Q12316;Q92393;Q03856;Q03855;Q99231;Q04711;P0C2I7;Q12414;Q03434;Q03619;Q12141;Q12269;P47100;P0C2I6;Q04670;Q99337;P0C2I9;P0C2J1	M1(Oxidation)	0	0	5.32227e-11	87.44	1.43069e-07	3	3388.55	0.757359	73.5874	0
	High	NIPINAIGDLQFHFQDNTK	4	32	20	Q07163;Q04214;Q12316;Q92393;Q03855;Q99231;Q04711;P0C2I7;Q12414;Q03434;Q03619;Q12141;Q12269;P47100;P0C2I6;Q04670;Q12112;Q99337;P0C2I9;P0C2J1		0	0	5.81542e-11	86.68	6.86232e-08	3	2185.11	1.00629	71.2272	0
	High	NQFQASVLVIQmDR	2	33	20	Q07163;Q03434;P0C2I9;Q04214;Q12316;Q92393;Q03855;Q99231;Q04711;P0C2I7;Q12414;Q03619;Q12141;Q12269;P47100;P0C2I6;Q04670;Q12112;Q99337;P0C2J1	M12(Oxidation)	0	0	6.43697e-09	83.95	9.52426e-08	2	1664.84	-1.00814	62.4085	0
	High	NPSDEKNDSR	1	29	13	Q07163;O74302;Q12316;Q92393;Q03856;Q03855;Q04711;Q03619;Q12269;P47100;Q04670;Q99337;P0C2I9		0	0	0.0001059	83.68	5.72112e-08	2	1161.51	0.304803	22.8388	1
	High	DILSVDYTDImK	4	53	22	Q07163;O74302;Q04215;Q04214;Q12316;Q92393;Q03856;Q03855;Q99231;Q04711;P0C2I7;Q12414;Q03434;Q03619;Q12141;Q12269;P47100;P0C2I6;Q04670;Q99337;P0C2I9;P0C2J1	M11(Oxidation)	0	0	2.51187e-06	83.49	9.64822e-08	2	1428.69	1.23841	63.6644	0
	High	LVAISDASYGNQPYYK	2	30	13	Q07163;Q03434;P0C2I9;P25384;Q03855;Q99231;Q04711;P0C2I7;Q12414;Q12269;P0C2I6;Q99337;P0C2J1		0	0	4.17124e-09	81.88	1.91671e-07	2	1788.88	-0.155862	58.3745	0
	High	EVDPNISESNILPSK	2	31	18	Q07163;Q03434;P0C2I9;Q04214;Q12316;Q92393;Q03855;Q99231;Q04711;P0C2I7;Q12414;Q03619;Q12141;Q12269;P47100;P0C2I6;Q04670;P0C2J1		0	0	5.50979e-06	78.45	3.39362e-07	2	1641.83	-0.238818	57.8009	0
	High	KLSAPGQPGLYIDQDELEIDEDEYKEK	2	19	10	Q07163;Q04711;P0C2I7;Q12414;Q03434;Q12269;P0C2I6;Q99337;P0C2I9;P0C2J1		0	0	1.35791e-06	78.34	8.36828e-07	3	3122.51	0.0823222	64.114	2
	High	LIGLASYVGYK	2	43	21	Q07163;Q03434;P0C2I9;Q04214;Q12316;Q92393;P25384;Q03855;Q99231;Q04711;P0C2I7;Q12414;Q03619;Q12141;Q12269;P47100;P0C2I6;Q04670;Q12112;Q99337;P0C2J1		0	0	2.26483e-07	78.09	1.22639e-07	2	1183.67	-0.00385295	64.7891	0
	High	YLLPSNISVPTINNVHTSESTR	2	32	20	Q07163;Q04214;Q12316;Q92393;Q03855;Q99231;Q04711;P0C2I7;Q12414;Q03434;Q03619;Q12141;Q12269;P47100;P0C2I6;Q04670;Q12112;Q99337;P0C2I9;P0C2J1		0	0	2.3228e-09	77.47	5.20171e-07	3	2442.26	0.284317	66.2325	0
	High	SAHHIHSASSNPDINVVDAQK	4	29	17	Q07163;Q04214;Q12316;Q92393;Q99231;Q04711;P0C2I7;Q12414;Q03434;Q03619;Q12141;P47100;P0C2I6;Q04670;Q99337;P0C2I9;P0C2J1		0	0	7.97142e-11	77.4	7.15142e-07	3	2227.08	-0.600298	42.6347	0
	High	EVHTNQDPLDVSASK	5	50	21	Q07163;O74302;Q12316;Q92393;Q03856;Q03855;Q99231;Q04711;P0C2I7;Q12414;Q03434;Q03619;Q12141;Q12269;P47100;P0C2I6;Q04670;Q12112;Q99337;P0C2I9;P0C2J1		0	0	3.03029e-07	72.61	1.37892e-06	2	1639.79	-0.0667423	46.3967	0
	High	SAPSYFISFTDETTK	3	23	14	Q03434;P0C2I9;Q04214;Q12316;Q92393;Q03619;Q12141;Q04711;P47100;P0C2I6;Q04670;Q12112;Q99337;P0C2J1		0	0	7.87165e-07	71.87	1.42703e-06	2	1693.79	-0.450997	66.9399	0
	High	HSDSYSENETNHTNVPISSTGGTNNK	1	22	13	Q07163;Q03434;P0C2I9;Q03855;Q99231;Q04711;P0C2I7;Q12414;Q12141;Q12269;P47100;Q04670;Q92393		0	0	2.69525e-11	71.54	3.92114e-06	3	2790.22	0.678276	43.6142	0
	High	TVPQISDQETEKR	3	24	15	Q07163;Q03434;P0C2I9;Q03855;Q99231;Q04711;P0C2I7;Q12414;Q12141;Q12269;P47100;P0C2I6;Q04670;Q92393;P0C2J1		0	0	2.99334e-06	69.24	2.37653e-06	3	1530.78	0.0540861	43.1283	1
	High	IINLGESDNEIQYDILGLEIK	3	24	12	Q03434;P0C2I9;P25384;Q99231;Q04711;Q03619;Q12269;Q12414;P0C2I6;Q04670;Q99337;P0C2J1		0	0	7.11027e-07	68.71	3.42521e-06	2	2389.25	-0.510012	80.4055	0
	High	DILSVDYTDIMK	2	53	22	Q07163;O74302;Q04215;Q04214;Q12316;Q92393;Q03856;Q03855;Q99231;Q04711;P0C2I7;Q12414;Q03434;Q03619;Q12141;Q12269;P47100;P0C2I6;Q04670;Q99337;P0C2I9;P0C2J1		0	0	3.29505e-06	68.06	3.16537e-06	2	1412.7	0.504444	71.1768	0
	High	YVRPPPmLTSPNDFPNWVK	7	46	19	Q07163;O74302;Q12316;Q92393;Q03856;Q03855;Q99231;Q04711;P0C2I7;Q12414;Q03434;Q03619;Q12141;Q12269;P47100;P0C2I6;Q04670;P0C2I9;P0C2J1	M7(Oxidation)	0	0	2.99402e-10	67.62	6.10625e-06	3	2274.14	0.233691	65.8322	0
	High	REDSILDVFTTILAFIK	1	33	20	Q07163;Q03434;P0C2I9;Q04214;Q12316;Q92393;Q03855;Q99231;Q04711;P0C2I7;Q12414;Q03619;Q12141;Q12269;P47100;P0C2I6;Q04670;Q12112;Q99337;P0C2J1		0	0	7.31018e-07	64.77	3.56766e-06	3	1981.1	-0.0577031	97.4331	1
	High	ELPPINSHQTNSSLGGIGDSNAYTTINSK	2	15	7	Q03434;P0C2I9;Q03855;Q99231;Q04711;Q03619;Q12269		0	0	8.57871e-09	63.92	2.22624e-05	3	3015.46	-0.510344	60.0022	0
	High	AVSPTDSTPPSTHTEDSKR	4	31	18	Q07163;Q03434;P0C2I9;Q04214;Q12316;Q92393;Q03855;Q99231;Q04711;P0C2I7;Q12414;Q03619;Q12141;Q12269;P47100;Q04670;Q12112;Q99337		0	0	1.74678e-07	60.92	2.77115e-05	3	2012.95	-0.288696	38.477	1
	High	mLAHANAQTIR	3	31	20	Q07163;Q04214;Q12316;Q92393;Q03855;Q99231;Q04711;P0C2I7;Q12414;Q03434;Q03619;Q12141;Q12269;P47100;P0C2I6;Q04670;Q12112;Q99337;P0C2I9;P0C2J1	M1(Oxidation)	0	0	5.03233e-06	60.69	1.16875e-05	2	1241.64	-0.4601	38.8353	0
	High	KYVRPPPmLTSPNDFPNWVK	5	46	19	Q07163;O74302;Q12316;Q92393;Q03856;Q03855;Q99231;Q04711;P0C2I7;Q12414;Q03434;Q03619;Q12141;Q12269;P47100;P0C2I6;Q04670;P0C2I9;P0C2J1	M8(Oxidation)	0	0	1.65573e-08	55.94	8.78656e-05	3	2402.24	1.56813	61.684	1
	High	LNVPLLAPmSQSNTHESSHASK	2	23	14	Q07163;Q03434;P0C2I9;Q03855;Q04711;P0C2I7;Q12414;Q12141;Q12269;P47100;P0C2I6;Q04670;Q92393;P0C2J1	M9(Oxidation)	0	0	4.36557e-08	55.19	0.000128341	3	2364.16	-1.10007	53.6582	0
	High	YDEAITYNK	1	42	21	Q07163;Q03434;P0C2I9;Q04214;Q12316;Q92393;P25384;Q03855;Q99231;Q04711;P0C2I7;Q12414;Q03619;Q12141;Q12269;P47100;P0C2I6;Q04670;Q12112;Q99337;P0C2J1		0	0	3.40336e-05	54.9	3.52717e-05	2	1116.52	-0.110897	45.5064	0
	High	KYPYPFIHR	4	32	20	Q07163;Q04214;Q12316;Q92393;Q03855;Q99231;Q04711;P0C2I7;Q12414;Q03434;Q03619;Q12141;Q12269;P47100;P0C2I6;Q04670;Q12112;Q99337;P0C2I9;P0C2J1		0	0	2.46809e-05	54.82	5.25727e-05	3	1220.66	-0.0302805	50.6726	1
	High	GIPGYALHPSR	4	44	21	Q07163;Q03434;P0C2I9;Q04214;Q12316;Q92393;P25384;Q03855;Q99231;Q04711;P0C2I7;Q12414;Q03619;Q12141;Q12269;P47100;P0C2I6;Q04670;Q12112;Q99337;P0C2J1		0	0	0.000195915	51.69	8.40275e-05	2	1167.63	-0.175327	48.6951	0
	High	SSTPQISNIESTGSGGmHK	1	24	15	Q07163;Q03434;P0C2I9;Q03855;Q04711;P0C2I7;Q12414;Q12141;Q12269;Q12316;P47100;P0C2I6;Q04670;Q92393;P0C2J1	M17(Oxidation)	0	0	4.77401e-07	49.9	0.000357129	3	1933.89	-0.322505	46.4293	0
	High	VINSmFIFNR	1	16	10	Q04214;Q12316;Q92393;Q03855;Q04711;Q03619;Q12269;Q04670;Q12112;Q99337	M5(Oxidation)	0	0	0.000151288	46.53	0.00030904	2	1256.65	0.883155	61.2675	0
	High	LNNNGIHINNK	2	48	20	Q07163;O74302;Q12316;Q92393;Q03856;Q03855;Q99231;Q04711;P0C2I7;Q12414;Q03434;Q03619;Q12141;Q12269;P47100;P0C2I6;Q04670;Q99337;P0C2I9;P0C2J1		0	0	0.000139338	46.18	0.000502465	2	1250.66	-0.463654	40.1816	0
	High	SLEDNETEIK	2	33	20	Q07163;Q03434;P0C2I9;Q04214;Q12316;Q92393;Q03855;Q99231;Q04711;P0C2I7;Q12414;Q03619;Q12141;Q12269;P47100;P0C2I6;Q04670;Q12112;Q99337;P0C2J1		0	0	6.33325e-05	44.9	0.000462739	2	1177.56	1.08412	44.7943	0
	High	SPSIDASPPENNSSHNIVPIK	2	24	15	Q07163;Q03434;P0C2I9;Q03855;Q99231;Q04711;P0C2I7;Q12414;Q12141;Q12269;P47100;P0C2I6;Q04670;Q92393;P0C2J1		0	0	3.27473e-07	44.63	0.00125343	3	2203.1	-0.197617	53.804	0
	High	TVPQISDQETEK	1	24	15	Q07163;Q03434;P0C2I9;Q03855;Q99231;Q04711;P0C2I7;Q12414;Q12141;Q12269;P47100;P0C2I6;Q04670;Q92393;P0C2J1		0	0	4.13112e-05	44.6	0.000624126	2	1374.67	-0.0298864	44.9178	0
	High	SDGTVLAPIVK	2	38	18	Q07163;Q04214;Q12316;Q92393;P25384;Q03855;Q99231;Q04711;Q03434;Q03619;Q12269;P47100;Q12414;P0C2I7;Q04670;Q12112;Q99337;P0C2I9		0	0	1.75478e-05	44.07	0.000305559	2	1099.64	0.0914453	54.8032	0
	High	SYTNTTKPK	6	48	20	Q07163;O74302;Q12316;Q92393;Q03856;Q03855;Q99231;Q04711;P0C2I7;Q12414;Q03434;Q03619;Q12141;Q12269;P47100;P0C2I6;Q04670;Q99337;P0C2I9;P0C2J1		0	0	0.000170434	42.68	0.000636623	3	1039.54	1.2647	30.8951	0
	High	QHAGLAGLDISTLLPFGQPVIVNDHNPNSK	2	31	18	Q07163;Q03434;P0C2I9;Q04214;Q12316;Q92393;Q03855;Q99231;Q04711;P0C2I7;Q12414;Q03619;Q12141;Q12269;P47100;Q04670;Q12112;Q99337		0	0	1.25168e-09	42.66	0.00134958	4	3152.65	1.1499	76.391	0
	High	AVSPTDSTPPSTHTEDSK	1	31	18	Q07163;Q03434;P0C2I9;Q04214;Q12316;Q92393;Q03855;Q99231;Q04711;P0C2I7;Q12414;Q03619;Q12141;Q12269;P47100;Q04670;Q12112;Q99337		0	0	7.86223e-06	41.38	0.00218334	3	1856.85	0.106132	39.6205	0
	High	LSAPGQPGLYIDQDELEIDEDEYKEK	1	19	10	Q07163;Q04711;P0C2I7;Q12414;Q03434;Q12269;P0C2I6;Q99337;P0C2I9;P0C2J1		0	0	2.16056e-08	41.18	0.00452294	3	2994.41	-0.0163062	66.8894	1
	High	STTEPIQLNNK	1	48	20	Q07163;O74302;Q12316;Q92393;Q03856;Q03855;Q99231;Q04711;P0C2I7;Q12414;Q03434;Q03619;Q12141;Q12269;P47100;P0C2I6;Q04670;Q99337;P0C2I9;P0C2J1		0	0	0.000108063	38.78	0.00244341	2	1244.65	-0.222194	46.3954	0
	High	YQNSYEPFQYLHTDIFGPVHNLPK	4	23	14	Q03434;P0C2I9;Q04214;Q12316;Q92393;Q03619;Q12141;Q04711;P47100;P0C2I6;Q04670;Q12112;Q99337;P0C2J1		0	0	4.30622e-06	35.19	0.0144535	4	2907.41	0.732903	72.2845	0
	High	LTESTVNHTNHSDDELPGHLLLDSGASR	2	16	10	Q07163;Q12316;Q92393;Q99231;Q04711;Q03619;P47100;Q04670;Q99337;P0C2I9		0	0	2.81124e-06	32.41	0.0334136	3	3015.44	-0.917317	56.5733	0
	High	NSYGYIIYLPSLK	2	44	21	Q07163;Q03434;P0C2I9;Q04214;Q12316;Q92393;P25384;Q03855;Q99231;Q04711;P0C2I7;Q12414;Q03619;Q12141;Q12269;P47100;P0C2I6;Q04670;Q12112;Q99337;P0C2J1		0	0	0.000149669	30.69	0.0201758	2	1530.82	-1.30414	73.6148	0
	High	KYLLPSNISVPTINNVHTSESTR	1	27	17	Q07163;Q04214;Q12316;Q92393;Q03855;Q99231;Q04711;Q03434;Q03619;Q12269;P47100;Q12414;P0C2I7;Q04670;Q12112;Q99337;P0C2I9		0	0	0.000137368	29.83	0.0250621	3	2570.36	-0.679411	62.6209	1
	High	VTNIIDR	2	46	20	Q07163;O74302;Q12316;Q92393;Q03856;Q03855;Q99231;Q04711;P0C2I7;Q12414;Q03434;Q03619;Q12141;Q12269;P47100;P0C2I6;Q04670;Q99337;P0C2I9;P0C2J1		0	0.000421	0.00168291	61.38	6.04057e-06	2	830.473	-0.160524	43.872	0
	High	LNVPLNPK	2	40	18	Q07163;Q03434;P0C2I9;Q04214;P25384;Q03855;Q99231;Q04711;P0C2I7;Q12414;Q03619;Q12141;Q12269;P47100;P0C2I6;Q04670;Q12112;P0C2J1		0	0.000421	0.00061552	54.79	1.02887e-05	2	894.54	-0.56066	50.3252	0
	High	WVYPLHDR	3	33	20	Q07163;Q03434;P0C2I9;Q04214;Q12316;Q92393;Q03855;Q99231;Q04711;P0C2I7;Q12414;Q03619;Q12141;Q12269;P47100;P0C2I6;Q04670;Q12112;Q99337;P0C2J1		0	0.000421	0.00125491	52.25	7.71382e-05	2	1085.55	0.843041	52.7919	0
	High	NSKPNYR	4	48	20	Q07163;O74302;Q12316;Q92393;Q03856;Q03855;Q99231;Q04711;P0C2I7;Q12414;Q03434;Q03619;Q12141;Q12269;P47100;P0C2I6;Q04670;Q99337;P0C2I9;P0C2J1		0	0.000421	0.00187106	46.14	0.000194576	2	878.448	0.0834545	27.8449	0
	High	IHLIAAVK	1	32	19	Q07163;Q03434;P0C2I9;Q04214;Q12316;Q92393;Q03855;Q99231;Q04711;P0C2I7;Q12414;Q03619;Q12141;Q12269;P47100;Q04670;Q12112;Q99337;P0C2J1		0	0.000421	0.00103468	39.21	0.00019192	2	864.567	-0.0177903	47.9913	0
	High	QSGANWYETIK	1	44	21	Q07163;Q03434;P0C2I9;Q04214;Q12316;Q92393;P25384;Q03855;Q99231;Q04711;P0C2I7;Q12414;Q03619;Q12141;Q12269;P47100;P0C2I6;Q04670;Q12112;Q99337;P0C2J1		0	0.000421	0.000682656	31.45	0.0172232	2	1296.62	-0.0443687	56.841	0
	High	YGDFYWVSK	1	27	17	Q07163;Q04214;Q12316;Q92393;Q03855;Q99231;Q04711;Q03434;Q03619;Q12269;P47100;Q12414;P0C2I7;Q04670;Q12112;Q99337;P0C2I9		0	0.000421	0.000762111	28.87	0.0130367	2	1164.54	0.626397	62.6129	0
	High	NKPTEPDNK	2	16	8	Q07163;Q03434;P0C2I9;Q04711;Q12269;Q12414;P0C2I6;P0C2J1		0	0.000448	0.00817142	30.88	0.00669598	2	1042.52	0.228161	26.2697	0
	High	KIITTLK	1	31	13	Q03434;P0C2I9;P25384;Q03855;Q99231;Q04711;Q03619;Q12269;Q12414;P0C2I6;Q04670;Q99337;P0C2J1		0	0.0005	0.0176611	43.05	0.000163499	2	816.556	0.217077	40.566	1
	High	RNPSDEKNDSR	2	29	13	Q07163;O74302;Q12316;Q92393;Q03856;Q03855;Q04711;Q03619;Q12269;P47100;Q04670;Q99337;P0C2I9		0	0.000581	0.0184838	23.5	0.079063	3	1317.61	0.246903	22.8786	2
	High	NSLASPK	1	33	20	Q07163;Q03434;P0C2I9;Q04214;Q12316;Q92393;Q03855;Q99231;Q04711;P0C2I7;Q12414;Q03619;Q12141;Q12269;P47100;P0C2I6;Q04670;Q12112;Q99337;P0C2J1		0	0.001073	0.0196222	30.32	0.00246176	2	716.394	0.0336292	33.8351	0
	High	GLLTDSK	1	16	10	Q04214;Q12316;Q92393;Q04711;Q03619;Q12141;P47100;Q04670;Q12112;P0C2J1		0	0.001554	0.0216241	42.2	0.000126538	2	733.409	0.531936	41.4227	0
	High	GSEYTNR	3	33	20	Q07163;Q03434;P0C2I9;Q04214;Q12316;Q92393;Q03855;Q99231;Q04711;P0C2I7;Q12414;Q03619;Q12141;Q12269;P47100;P0C2I6;Q04670;Q12112;Q99337;P0C2J1		0	0.002559	0.0357735	16.92	0.0843428	2	826.369	-0.130997	30.6256	0
	High	YIEAYHK	1	31	18	Q07163;Q03434;P0C2I9;Q04214;Q12316;Q92393;Q03855;Q99231;Q04711;P0C2I7;Q12414;Q12141;Q12269;P47100;P0C2I6;Q12112;Q99337;P0C2J1		0	0.002704	0.0395072	18.76	0.0971232	3	923.462	-0.550387	38.4584	0
	High	AHGVAER	3	44	21	Q07163;Q03434;P0C2I9;Q04214;Q12316;Q92393;P25384;Q03855;Q99231;Q04711;P0C2I7;Q12414;Q03619;Q12141;Q12269;P47100;P0C2I6;Q04670;Q12112;Q99337;P0C2J1		0	0.002851	0.0411174	28.33	0.00359887	2	739.385	0.36917	25.7384	0
	High	DLNANKK	1	31	13	Q03434;P0C2I9;P25384;Q03855;Q99231;Q04711;Q03619;Q12269;Q12414;P0C2I6;Q04670;Q99337;P0C2J1		0	0.004226	0.067332	25.17	0.0156606	2	802.442	0.276487	24.8998	1
	High	EVNQLLK	1	32	20	Q07163;Q03434;P0C2I9;Q04214;Q12316;Q92393;Q03855;Q99231;Q04711;P0C2I7;Q12414;Q03619;Q12141;Q12269;P47100;P0C2I6;Q04670;Q12112;Q99337;P0C2J1		0	0.005266	0.0834167	34.99	0.00156894	2	843.492	-2.34575	45.4379	0
	High	NIADVmTKPLPIK	1	42	21	Q07163;Q03434;P0C2I9;Q04214;Q12316;Q92393;P25384;Q03855;Q99231;Q04711;P0C2I7;Q12414;Q03619;Q12141;Q12269;P47100;P0C2I6;Q04670;Q12112;Q99337;P0C2J1	M6(Oxidation)	0	0.006702	0.103481	14.02	0.406185	2	1455.82	-0.435797	53.2117	0
	Medium	GLSGEYK	1	55	23	Q07163;O74302;Q04215;Q04214;Q12316;Q92393;Q03856;Q03855;Q99231;Q04711;P0C2I7;Q12414;Q03434;Q03619;Q12141;Q12269;P47100;P0C2I6;Q04670;Q12112;Q99337;P0C2I9;P0C2J1		0	0.025375	0.409282	20.88	0.0310301	2	753.378	0.678493	38.071	0
	Low	RNPSDEK	1	31	14	Q07163;O74302;Q12316;Q92393;Q03856;Q03855;Q04711;Q03619;Q12269;P47100;Q04670;Q12112;Q99337;P0C2I9		0	0.099884	0.946148	14.44	0.170881	2	845.411	0.107855	21.796	1
Q12414	Transposon Ty1-PL Gag-Pol polyprotein OS=Saccharomyces cerevisiae (strain ATCC 204508 / S288c) GN=TY1B-PL PE=3 SV=1 - [YP11B_YEAST]	5120.1	46.61	3	0	65	155	catalytic activity; DNA binding; metal ion binding; nucleotide binding; RNA binding	cytoplasm; nucleus	cell organization and biogenesis; metabolic process	Pf00665; Pf01021; Pf07475; Pf07727	1755	198.453	8.06006
	A2	Sequence	# PSMs	# Proteins	# Protein Groups	Protein Group Accessions	Modifications	ΔCn	q-Value	PEP	IonScore	Exp Value	Charge	MH+ [Da]	ΔM [ppm]	RT [min]	# Missed Cleavages
	High	AHNVSTSNNSPSTDNDSISK	2	46	19	Q07163;O74302;Q12316;Q92393;Q03856;Q03855;Q04711;P0C2I7;Q12414;Q03434;Q03619;Q12141;Q12269;P47100;P0C2I6;Q04670;Q99337;P0C2I9;P0C2J1		0	0	5.77704e-12	121.29	2.57828e-11	2	2074.93	-0.337375	38.4802	0
	High	FLQNSNLGGIIPTVNGKPVR	3	43	19	Q07163;O74302;Q03856;Q03855;Q99231;Q04711;P0C2I7;Q12414;Q03434;Q03619;Q12141;Q12269;Q12316;P47100;P0C2I6;Q04670;Q99337;P0C2I9;P0C2J1		0	0	1.62458e-11	114.29	3.55634e-11	3	2124.19	1.0809	64.1028	0
	High	QTNSSLGGIGDSNAYTTINSK	1	18	13	Q07163;Q04214;Q12316;Q92393;P0C2I7;Q12414;Q12141;P47100;P0C2I6;Q04670;Q12112;Q99337;P0C2J1		0	0	1.44162e-07	95.98	8.9205e-09	2	2128.02	-0.0784687	56.3743	0
	High	TVDTTNYVILQGK	2	33	20	Q07163;Q03434;P0C2I9;Q04214;Q12316;Q92393;Q03855;Q99231;Q04711;P0C2I7;Q12414;Q03619;Q12141;Q12269;P47100;P0C2I6;Q04670;Q12112;Q99337;P0C2J1		0	0	3.43533e-08	91.4	1.5032e-08	2	1451.77	-0.326587	56.7631	0
	High	HLNmTVAELFLDIHAIYEEQQGSR	10	48	20	Q07163;O74302;Q12316;Q92393;Q03856;Q03855;Q99231;Q04711;P0C2I7;Q12414;Q03434;Q03619;Q12141;Q12269;P47100;P0C2I6;Q04670;Q99337;P0C2I9;P0C2J1	M4(Oxidation)	0	0	2.02043e-11	91.16	3.41839e-08	4	2830.38	0.427391	81.87	0
	High	LDQFNYDALTFDEDLNR	3	33	20	Q07163;Q03434;P0C2I9;Q04214;Q12316;Q92393;Q03855;Q99231;Q04711;P0C2I7;Q12414;Q03619;Q12141;Q12269;P47100;P0C2I6;Q04670;Q12112;Q99337;P0C2J1		0	0	1.41781e-09	88.49	5.09686e-08	2	2088.95	-0.114942	72.2039	0
	High	mQSDTQEANDIVTLANLQYNGSTPADAFETK	2	48	20	Q07163;O74302;Q12316;Q92393;Q03856;Q03855;Q99231;Q04711;P0C2I7;Q12414;Q03434;Q03619;Q12141;Q12269;P47100;P0C2I6;Q04670;Q99337;P0C2I9;P0C2J1	M1(Oxidation)	0	0	5.32227e-11	87.44	1.43069e-07	3	3388.55	0.757359	73.5874	0
	High	NIPINAIGDLQFHFQDNTK	4	32	20	Q07163;Q04214;Q12316;Q92393;Q03855;Q99231;Q04711;P0C2I7;Q12414;Q03434;Q03619;Q12141;Q12269;P47100;P0C2I6;Q04670;Q12112;Q99337;P0C2I9;P0C2J1		0	0	5.81542e-11	86.68	6.86232e-08	3	2185.11	1.00629	71.2272	0
	High	NQFQASVLVIQmDR	2	33	20	Q07163;Q03434;P0C2I9;Q04214;Q12316;Q92393;Q03855;Q99231;Q04711;P0C2I7;Q12414;Q03619;Q12141;Q12269;P47100;P0C2I6;Q04670;Q12112;Q99337;P0C2J1	M12(Oxidation)	0	0	6.43697e-09	83.95	9.52426e-08	2	1664.84	-1.00814	62.4085	0
	High	DILSVDYTDImK	4	53	22	Q07163;O74302;Q04215;Q04214;Q12316;Q92393;Q03856;Q03855;Q99231;Q04711;P0C2I7;Q12414;Q03434;Q03619;Q12141;Q12269;P47100;P0C2I6;Q04670;Q99337;P0C2I9;P0C2J1	M11(Oxidation)	0	0	2.51187e-06	83.49	9.64822e-08	2	1428.69	1.23841	63.6644	0
	High	LVAISDASYGNQPYYK	2	30	13	Q07163;Q03434;P0C2I9;P25384;Q03855;Q99231;Q04711;P0C2I7;Q12414;Q12269;P0C2I6;Q99337;P0C2J1		0	0	4.17124e-09	81.88	1.91671e-07	2	1788.88	-0.155862	58.3745	0
	High	EVDPNISESNILPSK	2	31	18	Q07163;Q03434;P0C2I9;Q04214;Q12316;Q92393;Q03855;Q99231;Q04711;P0C2I7;Q12414;Q03619;Q12141;Q12269;P47100;P0C2I6;Q04670;P0C2J1		0	0	5.50979e-06	78.45	3.39362e-07	2	1641.83	-0.238818	57.8009	0
	High	KLSAPGQPGLYIDQDELEIDEDEYKEK	2	19	10	Q07163;Q04711;P0C2I7;Q12414;Q03434;Q12269;P0C2I6;Q99337;P0C2I9;P0C2J1		0	0	1.35791e-06	78.34	8.36828e-07	3	3122.51	0.0823222	64.114	2
	High	LIGLASYVGYK	2	43	21	Q07163;Q03434;P0C2I9;Q04214;Q12316;Q92393;P25384;Q03855;Q99231;Q04711;P0C2I7;Q12414;Q03619;Q12141;Q12269;P47100;P0C2I6;Q04670;Q12112;Q99337;P0C2J1		0	0	2.26483e-07	78.09	1.22639e-07	2	1183.67	-0.00385295	64.7891	0
	High	YLLPSNISVPTINNVHTSESTR	2	32	20	Q07163;Q04214;Q12316;Q92393;Q03855;Q99231;Q04711;P0C2I7;Q12414;Q03434;Q03619;Q12141;Q12269;P47100;P0C2I6;Q04670;Q12112;Q99337;P0C2I9;P0C2J1		0	0	2.3228e-09	77.47	5.20171e-07	3	2442.26	0.284317	66.2325	0
	High	SAHHIHSASSNPDINVVDAQK	4	29	17	Q07163;Q04214;Q12316;Q92393;Q99231;Q04711;P0C2I7;Q12414;Q03434;Q03619;Q12141;P47100;P0C2I6;Q04670;Q99337;P0C2I9;P0C2J1		0	0	7.97142e-11	77.4	7.15142e-07	3	2227.08	-0.600298	42.6347	0
	High	EVHTNQDPLDVSASK	5	50	21	Q07163;O74302;Q12316;Q92393;Q03856;Q03855;Q99231;Q04711;P0C2I7;Q12414;Q03434;Q03619;Q12141;Q12269;P47100;P0C2I6;Q04670;Q12112;Q99337;P0C2I9;P0C2J1		0	0	3.03029e-07	72.61	1.37892e-06	2	1639.79	-0.0667423	46.3967	0
	High	HSDSYSENETNHTNVPISSTGGTNNK	1	22	13	Q07163;Q03434;P0C2I9;Q03855;Q99231;Q04711;P0C2I7;Q12414;Q12141;Q12269;P47100;Q04670;Q92393		0	0	2.69525e-11	71.54	3.92114e-06	3	2790.22	0.678276	43.6142	0
	High	TVPQISDQETEKR	3	24	15	Q07163;Q03434;P0C2I9;Q03855;Q99231;Q04711;P0C2I7;Q12414;Q12141;Q12269;P47100;P0C2I6;Q04670;Q92393;P0C2J1		0	0	2.99334e-06	69.24	2.37653e-06	3	1530.78	0.0540861	43.1283	1
	High	IINLGESDNEIQYDILGLEIK	3	24	12	Q03434;P0C2I9;P25384;Q99231;Q04711;Q03619;Q12269;Q12414;P0C2I6;Q04670;Q99337;P0C2J1		0	0	7.11027e-07	68.71	3.42521e-06	2	2389.25	-0.510012	80.4055	0
	High	DILSVDYTDIMK	2	53	22	Q07163;O74302;Q04215;Q04214;Q12316;Q92393;Q03856;Q03855;Q99231;Q04711;P0C2I7;Q12414;Q03434;Q03619;Q12141;Q12269;P47100;P0C2I6;Q04670;Q99337;P0C2I9;P0C2J1		0	0	3.29505e-06	68.06	3.16537e-06	2	1412.7	0.504444	71.1768	0
	High	YVRPPPmLTSPNDFPNWVK	7	46	19	Q07163;O74302;Q12316;Q92393;Q03856;Q03855;Q99231;Q04711;P0C2I7;Q12414;Q03434;Q03619;Q12141;Q12269;P47100;P0C2I6;Q04670;P0C2I9;P0C2J1	M7(Oxidation)	0	0	2.99402e-10	67.62	6.10625e-06	3	2274.14	0.233691	65.8322	0
	High	REDSILDVFTTILAFIK	1	33	20	Q07163;Q03434;P0C2I9;Q04214;Q12316;Q92393;Q03855;Q99231;Q04711;P0C2I7;Q12414;Q03619;Q12141;Q12269;P47100;P0C2I6;Q04670;Q12112;Q99337;P0C2J1		0	0	7.31018e-07	64.77	3.56766e-06	3	1981.1	-0.0577031	97.4331	1
	High	AVSPTDSTPPSTHTEDSKR	4	31	18	Q07163;Q03434;P0C2I9;Q04214;Q12316;Q92393;Q03855;Q99231;Q04711;P0C2I7;Q12414;Q03619;Q12141;Q12269;P47100;Q04670;Q12112;Q99337		0	0	1.74678e-07	60.92	2.77115e-05	3	2012.95	-0.288696	38.477	1
	High	mLAHANAQTIR	3	31	20	Q07163;Q04214;Q12316;Q92393;Q03855;Q99231;Q04711;P0C2I7;Q12414;Q03434;Q03619;Q12141;Q12269;P47100;P0C2I6;Q04670;Q12112;Q99337;P0C2I9;P0C2J1	M1(Oxidation)	0	0	5.03233e-06	60.69	1.16875e-05	2	1241.64	-0.4601	38.8353	0
	High	LRDEVSGNNLYVYYIETK	1	26	11	Q07163;Q03434;P0C2I9;P25384;Q03855;Q99231;P0C2I7;Q12414;Q12269;P0C2I6;Q99337		0	0	2.58821e-07	56.46	8.03229e-05	3	2176.09	-0.137987	64.989	1
	High	KYVRPPPmLTSPNDFPNWVK	5	46	19	Q07163;O74302;Q12316;Q92393;Q03856;Q03855;Q99231;Q04711;P0C2I7;Q12414;Q03434;Q03619;Q12141;Q12269;P47100;P0C2I6;Q04670;P0C2I9;P0C2J1	M8(Oxidation)	0	0	1.65573e-08	55.94	8.78656e-05	3	2402.24	1.56813	61.684	1
	High	LNVPLLAPmSQSNTHESSHASK	2	23	14	Q07163;Q03434;P0C2I9;Q03855;Q04711;P0C2I7;Q12414;Q12141;Q12269;P47100;P0C2I6;Q04670;Q92393;P0C2J1	M9(Oxidation)	0	0	4.36557e-08	55.19	0.000128341	3	2364.16	-1.10007	53.6582	0
	High	YDEAITYNK	1	42	21	Q07163;Q03434;P0C2I9;Q04214;Q12316;Q92393;P25384;Q03855;Q99231;Q04711;P0C2I7;Q12414;Q03619;Q12141;Q12269;P47100;P0C2I6;Q04670;Q12112;Q99337;P0C2J1		0	0	3.40336e-05	54.9	3.52717e-05	2	1116.52	-0.110897	45.5064	0
	High	KYPYPFIHR	4	32	20	Q07163;Q04214;Q12316;Q92393;Q03855;Q99231;Q04711;P0C2I7;Q12414;Q03434;Q03619;Q12141;Q12269;P47100;P0C2I6;Q04670;Q12112;Q99337;P0C2I9;P0C2J1		0	0	2.46809e-05	54.82	5.25727e-05	3	1220.66	-0.0302805	50.6726	1
	High	GIPGYALHPSR	4	44	21	Q07163;Q03434;P0C2I9;Q04214;Q12316;Q92393;P25384;Q03855;Q99231;Q04711;P0C2I7;Q12414;Q03619;Q12141;Q12269;P47100;P0C2I6;Q04670;Q12112;Q99337;P0C2J1		0	0	0.000195915	51.69	8.40275e-05	2	1167.63	-0.175327	48.6951	0
	High	NLSDEKNDSR	2	17	6	P0C2I7;Q12414;Q03434;Q12141;P0C2I6;P0C2J1		0	0	0.000197051	50.98	0.000108128	3	1177.54	-0.0383057	31.0296	1
	High	SSTPQISNIESTGSGGmHK	1	24	15	Q07163;Q03434;P0C2I9;Q03855;Q04711;P0C2I7;Q12414;Q12141;Q12269;Q12316;P47100;P0C2I6;Q04670;Q92393;P0C2J1	M17(Oxidation)	0	0	4.77401e-07	49.9	0.000357129	3	1933.89	-0.322505	46.4293	0
	High	LNNNGIHINNK	2	48	20	Q07163;O74302;Q12316;Q92393;Q03856;Q03855;Q99231;Q04711;P0C2I7;Q12414;Q03434;Q03619;Q12141;Q12269;P47100;P0C2I6;Q04670;Q99337;P0C2I9;P0C2J1		0	0	0.000139338	46.18	0.000502465	2	1250.66	-0.463654	40.1816	0
	High	SLEDNETEIK	2	33	20	Q07163;Q03434;P0C2I9;Q04214;Q12316;Q92393;Q03855;Q99231;Q04711;P0C2I7;Q12414;Q03619;Q12141;Q12269;P47100;P0C2I6;Q04670;Q12112;Q99337;P0C2J1		0	0	6.33325e-05	44.9	0.000462739	2	1177.56	1.08412	44.7943	0
	High	SPSIDASPPENNSSHNIVPIK	2	24	15	Q07163;Q03434;P0C2I9;Q03855;Q99231;Q04711;P0C2I7;Q12414;Q12141;Q12269;P47100;P0C2I6;Q04670;Q92393;P0C2J1		0	0	3.27473e-07	44.63	0.00125343	3	2203.1	-0.197617	53.804	0
	High	TVPQISDQETEK	1	24	15	Q07163;Q03434;P0C2I9;Q03855;Q99231;Q04711;P0C2I7;Q12414;Q12141;Q12269;P47100;P0C2I6;Q04670;Q92393;P0C2J1		0	0	4.13112e-05	44.6	0.000624126	2	1374.67	-0.0298864	44.9178	0
	High	SDGTVLAPIVK	2	38	18	Q07163;Q04214;Q12316;Q92393;P25384;Q03855;Q99231;Q04711;Q03434;Q03619;Q12269;P47100;Q12414;P0C2I7;Q04670;Q12112;Q99337;P0C2I9		0	0	1.75478e-05	44.07	0.000305559	2	1099.64	0.0914453	54.8032	0
	High	SYTNTTKPK	6	48	20	Q07163;O74302;Q12316;Q92393;Q03856;Q03855;Q99231;Q04711;P0C2I7;Q12414;Q03434;Q03619;Q12141;Q12269;P47100;P0C2I6;Q04670;Q99337;P0C2I9;P0C2J1		0	0	0.000170434	42.68	0.000636623	3	1039.54	1.2647	30.8951	0
	High	QHAGLAGLDISTLLPFGQPVIVNDHNPNSK	2	31	18	Q07163;Q03434;P0C2I9;Q04214;Q12316;Q92393;Q03855;Q99231;Q04711;P0C2I7;Q12414;Q03619;Q12141;Q12269;P47100;Q04670;Q12112;Q99337		0	0	1.25168e-09	42.66	0.00134958	4	3152.65	1.1499	76.391	0
	High	AVSPTDSTPPSTHTEDSK	1	31	18	Q07163;Q03434;P0C2I9;Q04214;Q12316;Q92393;Q03855;Q99231;Q04711;P0C2I7;Q12414;Q03619;Q12141;Q12269;P47100;Q04670;Q12112;Q99337		0	0	7.86223e-06	41.38	0.00218334	3	1856.85	0.106132	39.6205	0
	High	LSAPGQPGLYIDQDELEIDEDEYKEK	1	19	10	Q07163;Q04711;P0C2I7;Q12414;Q03434;Q12269;P0C2I6;Q99337;P0C2I9;P0C2J1		0	0	2.16056e-08	41.18	0.00452294	3	2994.41	-0.0163062	66.8894	1
	High	STTEPIQLNNK	1	48	20	Q07163;O74302;Q12316;Q92393;Q03856;Q03855;Q99231;Q04711;P0C2I7;Q12414;Q03434;Q03619;Q12141;Q12269;P47100;P0C2I6;Q04670;Q99337;P0C2I9;P0C2J1		0	0	0.000108063	38.78	0.00244341	2	1244.65	-0.222194	46.3954	0
	High	NSYGYIIYLPSLK	2	44	21	Q07163;Q03434;P0C2I9;Q04214;Q12316;Q92393;P25384;Q03855;Q99231;Q04711;P0C2I7;Q12414;Q03619;Q12141;Q12269;P47100;P0C2I6;Q04670;Q12112;Q99337;P0C2J1		0	0	0.000149669	30.69	0.0201758	2	1530.82	-1.30414	73.6148	0
	High	KYLLPSNISVPTINNVHTSESTR	1	27	17	Q07163;Q04214;Q12316;Q92393;Q03855;Q99231;Q04711;Q03434;Q03619;Q12269;P47100;Q12414;P0C2I7;Q04670;Q12112;Q99337;P0C2I9		0	0	0.000137368	29.83	0.0250621	3	2570.36	-0.679411	62.6209	1
	High	VTNIIDR	2	46	20	Q07163;O74302;Q12316;Q92393;Q03856;Q03855;Q99231;Q04711;P0C2I7;Q12414;Q03434;Q03619;Q12141;Q12269;P47100;P0C2I6;Q04670;Q99337;P0C2I9;P0C2J1		0	0.000421	0.00168291	61.38	6.04057e-06	2	830.473	-0.160524	43.872	0
	High	LNVPLNPK	2	40	18	Q07163;Q03434;P0C2I9;Q04214;P25384;Q03855;Q99231;Q04711;P0C2I7;Q12414;Q03619;Q12141;Q12269;P47100;P0C2I6;Q04670;Q12112;P0C2J1		0	0.000421	0.00061552	54.79	1.02887e-05	2	894.54	-0.56066	50.3252	0
	High	WVYPLHDR	3	33	20	Q07163;Q03434;P0C2I9;Q04214;Q12316;Q92393;Q03855;Q99231;Q04711;P0C2I7;Q12414;Q03619;Q12141;Q12269;P47100;P0C2I6;Q04670;Q12112;Q99337;P0C2J1		0	0.000421	0.00125491	52.25	7.71382e-05	2	1085.55	0.843041	52.7919	0
	High	NSKPNYR	4	48	20	Q07163;O74302;Q12316;Q92393;Q03856;Q03855;Q99231;Q04711;P0C2I7;Q12414;Q03434;Q03619;Q12141;Q12269;P47100;P0C2I6;Q04670;Q99337;P0C2I9;P0C2J1		0	0.000421	0.00187106	46.14	0.000194576	2	878.448	0.0834545	27.8449	0
	High	IHLIAAVK	1	32	19	Q07163;Q03434;P0C2I9;Q04214;Q12316;Q92393;Q03855;Q99231;Q04711;P0C2I7;Q12414;Q03619;Q12141;Q12269;P47100;Q04670;Q12112;Q99337;P0C2J1		0	0.000421	0.00103468	39.21	0.00019192	2	864.567	-0.0177903	47.9913	0
	High	QSGANWYETIK	1	44	21	Q07163;Q03434;P0C2I9;Q04214;Q12316;Q92393;P25384;Q03855;Q99231;Q04711;P0C2I7;Q12414;Q03619;Q12141;Q12269;P47100;P0C2I6;Q04670;Q12112;Q99337;P0C2J1		0	0.000421	0.000682656	31.45	0.0172232	2	1296.62	-0.0443687	56.841	0
	High	YGDFYWVSK	1	27	17	Q07163;Q04214;Q12316;Q92393;Q03855;Q99231;Q04711;Q03434;Q03619;Q12269;P47100;Q12414;P0C2I7;Q04670;Q12112;Q99337;P0C2I9		0	0.000421	0.000762111	28.87	0.0130367	2	1164.54	0.626397	62.6129	0
	High	NKPTEPDNK	2	16	8	Q07163;Q03434;P0C2I9;Q04711;Q12269;Q12414;P0C2I6;P0C2J1		0	0.000448	0.00817142	30.88	0.00669598	2	1042.52	0.228161	26.2697	0
	High	STISIIK	2	26	11	Q07163;Q03434;P0C2I9;P25384;Q03855;Q99231;P0C2I7;Q12414;Q12269;P0C2I6;Q99337		0	0.0005	0.00938696	45.48	4.24709e-05	2	761.476	-0.759639	48.481	0
	High	KIITTLK	1	31	13	Q03434;P0C2I9;P25384;Q03855;Q99231;Q04711;Q03619;Q12269;Q12414;P0C2I6;Q04670;Q99337;P0C2J1		0	0.0005	0.0176611	43.05	0.000163499	2	816.556	0.217077	40.566	1
	High	NSLASPK	1	33	20	Q07163;Q03434;P0C2I9;Q04214;Q12316;Q92393;Q03855;Q99231;Q04711;P0C2I7;Q12414;Q03619;Q12141;Q12269;P47100;P0C2I6;Q04670;Q12112;Q99337;P0C2J1		0	0.001073	0.0196222	30.32	0.00246176	2	716.394	0.0336292	33.8351	0
	High	GLLTDSR	2	25	10	Q07163;Q03434;P0C2I9;P25384;Q99231;P0C2I7;Q12414;Q12269;P0C2I6;Q99337		0	0.001317	0.0199864	42.69	0.000244913	2	761.414	-1.39236	43.4542	0
	High	GSEYTNR	3	33	20	Q07163;Q03434;P0C2I9;Q04214;Q12316;Q92393;Q03855;Q99231;Q04711;P0C2I7;Q12414;Q03619;Q12141;Q12269;P47100;P0C2I6;Q04670;Q12112;Q99337;P0C2J1		0	0.002559	0.0357735	16.92	0.0843428	2	826.369	-0.130997	30.6256	0
	High	ELPPINSR	2	18	13	Q07163;Q04214;Q12316;Q92393;P0C2I7;Q12414;Q12141;P47100;P0C2I6;Q04670;Q12112;Q99337;P0C2J1		0	0.002704	0.0389609	20.19	0.0488169	2	925.51	-0.551206	44.9491	0
	High	YIEAYHK	1	31	18	Q07163;Q03434;P0C2I9;Q04214;Q12316;Q92393;Q03855;Q99231;Q04711;P0C2I7;Q12414;Q12141;Q12269;P47100;P0C2I6;Q12112;Q99337;P0C2J1		0	0.002704	0.0395072	18.76	0.0971232	3	923.462	-0.550387	38.4584	0
	High	AHGVAER	3	44	21	Q07163;Q03434;P0C2I9;Q04214;Q12316;Q92393;P25384;Q03855;Q99231;Q04711;P0C2I7;Q12414;Q03619;Q12141;Q12269;P47100;P0C2I6;Q04670;Q12112;Q99337;P0C2J1		0	0.002851	0.0411174	28.33	0.00359887	2	739.385	0.36917	25.7384	0
	High	DLNANKK	1	31	13	Q03434;P0C2I9;P25384;Q03855;Q99231;Q04711;Q03619;Q12269;Q12414;P0C2I6;Q04670;Q99337;P0C2J1		0	0.004226	0.067332	25.17	0.0156606	2	802.442	0.276487	24.8998	1
	High	EVNQLLK	1	32	20	Q07163;Q03434;P0C2I9;Q04214;Q12316;Q92393;Q03855;Q99231;Q04711;P0C2I7;Q12414;Q03619;Q12141;Q12269;P47100;P0C2I6;Q04670;Q12112;Q99337;P0C2J1		0	0.005266	0.0834167	34.99	0.00156894	2	843.492	-2.34575	45.4379	0
	High	NIADVmTKPLPIK	1	42	21	Q07163;Q03434;P0C2I9;Q04214;Q12316;Q92393;P25384;Q03855;Q99231;Q04711;P0C2I7;Q12414;Q03619;Q12141;Q12269;P47100;P0C2I6;Q04670;Q12112;Q99337;P0C2J1	M6(Oxidation)	0	0.006702	0.103481	14.02	0.406185	2	1455.82	-0.435797	53.2117	0
	Medium	GLSGEYK	1	55	23	Q07163;O74302;Q04215;Q04214;Q12316;Q92393;Q03856;Q03855;Q99231;Q04711;P0C2I7;Q12414;Q03434;Q03619;Q12141;Q12269;P47100;P0C2I6;Q04670;Q12112;Q99337;P0C2I9;P0C2J1		0	0.025375	0.409282	20.88	0.0310301	2	753.378	0.678493	38.071	0
	Low	RNLSDEkNDSR	1	17	6	P0C2I7;Q12414;Q03434;Q12141;P0C2I6;P0C2J1	K7(GG)	0.4516			16.68	0.426344	2	1447.68	-8.05628	35.1978	2
Q07163	Transposon TyH3 Gag-Pol polyprotein OS=Saccharomyces cerevisiae GN=TY1B PE=1 SV=2 - [TY1AB_YEASX]	5069.92	46.27	2	0	64	153	catalytic activity; DNA binding; metal ion binding; nucleotide binding; receptor activity; RNA binding; signal transducer activity	cytoplasm; nucleus	metabolic process; regulation of biological process; response to stimulus	Pf00665; Pf01021; Pf07475; Pf07727	1755	198.539	8.06006
	A2	Sequence	# PSMs	# Proteins	# Protein Groups	Protein Group Accessions	Modifications	ΔCn	q-Value	PEP	IonScore	Exp Value	Charge	MH+ [Da]	ΔM [ppm]	RT [min]	# Missed Cleavages
	High	AHNVSTSNNSPSTDNDSISK	2	46	19	Q07163;O74302;Q12316;Q92393;Q03856;Q03855;Q04711;P0C2I7;Q12414;Q03434;Q03619;Q12141;Q12269;P47100;P0C2I6;Q04670;Q99337;P0C2I9;P0C2J1		0	0	5.77704e-12	121.29	2.57828e-11	2	2074.93	-0.337375	38.4802	0
	High	FLQNSNLGGIIPTVNGKPVR	3	43	19	Q07163;O74302;Q03856;Q03855;Q99231;Q04711;P0C2I7;Q12414;Q03434;Q03619;Q12141;Q12269;Q12316;P47100;P0C2I6;Q04670;Q99337;P0C2I9;P0C2J1		0	0	1.62458e-11	114.29	3.55634e-11	3	2124.19	1.0809	64.1028	0
	High	QTNSSLGGIGDSNAYTTINSK	1	18	13	Q07163;Q04214;Q12316;Q92393;P0C2I7;Q12414;Q12141;P47100;P0C2I6;Q04670;Q12112;Q99337;P0C2J1		0	0	1.44162e-07	95.98	8.9205e-09	2	2128.02	-0.0784687	56.3743	0
	High	TVDTTNYVILQGK	2	33	20	Q07163;Q03434;P0C2I9;Q04214;Q12316;Q92393;Q03855;Q99231;Q04711;P0C2I7;Q12414;Q03619;Q12141;Q12269;P47100;P0C2I6;Q04670;Q12112;Q99337;P0C2J1		0	0	3.43533e-08	91.4	1.5032e-08	2	1451.77	-0.326587	56.7631	0
	High	HLNmTVAELFLDIHAIYEEQQGSR	10	48	20	Q07163;O74302;Q12316;Q92393;Q03856;Q03855;Q99231;Q04711;P0C2I7;Q12414;Q03434;Q03619;Q12141;Q12269;P47100;P0C2I6;Q04670;Q99337;P0C2I9;P0C2J1	M4(Oxidation)	0	0	2.02043e-11	91.16	3.41839e-08	4	2830.38	0.427391	81.87	0
	High	LDQFNYDALTFDEDLNR	3	33	20	Q07163;Q03434;P0C2I9;Q04214;Q12316;Q92393;Q03855;Q99231;Q04711;P0C2I7;Q12414;Q03619;Q12141;Q12269;P47100;P0C2I6;Q04670;Q12112;Q99337;P0C2J1		0	0	1.41781e-09	88.49	5.09686e-08	2	2088.95	-0.114942	72.2039	0
	High	mQSDTQEANDIVTLANLQYNGSTPADAFETK	2	48	20	Q07163;O74302;Q12316;Q92393;Q03856;Q03855;Q99231;Q04711;P0C2I7;Q12414;Q03434;Q03619;Q12141;Q12269;P47100;P0C2I6;Q04670;Q99337;P0C2I9;P0C2J1	M1(Oxidation)	0	0	5.32227e-11	87.44	1.43069e-07	3	3388.55	0.757359	73.5874	0
	High	NIPINAIGDLQFHFQDNTK	4	32	20	Q07163;Q04214;Q12316;Q92393;Q03855;Q99231;Q04711;P0C2I7;Q12414;Q03434;Q03619;Q12141;Q12269;P47100;P0C2I6;Q04670;Q12112;Q99337;P0C2I9;P0C2J1		0	0	5.81542e-11	86.68	6.86232e-08	3	2185.11	1.00629	71.2272	0
	High	NQFQASVLVIQmDR	2	33	20	Q07163;Q03434;P0C2I9;Q04214;Q12316;Q92393;Q03855;Q99231;Q04711;P0C2I7;Q12414;Q03619;Q12141;Q12269;P47100;P0C2I6;Q04670;Q12112;Q99337;P0C2J1	M12(Oxidation)	0	0	6.43697e-09	83.95	9.52426e-08	2	1664.84	-1.00814	62.4085	0
	High	NPSDEKNDSR	1	29	13	Q07163;O74302;Q12316;Q92393;Q03856;Q03855;Q04711;Q03619;Q12269;P47100;Q04670;Q99337;P0C2I9		0	0	0.0001059	83.68	5.72112e-08	2	1161.51	0.304803	22.8388	1
	High	DILSVDYTDImK	4	53	22	Q07163;O74302;Q04215;Q04214;Q12316;Q92393;Q03856;Q03855;Q99231;Q04711;P0C2I7;Q12414;Q03434;Q03619;Q12141;Q12269;P47100;P0C2I6;Q04670;Q99337;P0C2I9;P0C2J1	M11(Oxidation)	0	0	2.51187e-06	83.49	9.64822e-08	2	1428.69	1.23841	63.6644	0
	High	LVAISDASYGNQPYYK	2	30	13	Q07163;Q03434;P0C2I9;P25384;Q03855;Q99231;Q04711;P0C2I7;Q12414;Q12269;P0C2I6;Q99337;P0C2J1		0	0	4.17124e-09	81.88	1.91671e-07	2	1788.88	-0.155862	58.3745	0
	High	EVDPNISESNILPSK	2	31	18	Q07163;Q03434;P0C2I9;Q04214;Q12316;Q92393;Q03855;Q99231;Q04711;P0C2I7;Q12414;Q03619;Q12141;Q12269;P47100;P0C2I6;Q04670;P0C2J1		0	0	5.50979e-06	78.45	3.39362e-07	2	1641.83	-0.238818	57.8009	0
	High	KLSAPGQPGLYIDQDELEIDEDEYKEK	2	19	10	Q07163;Q04711;P0C2I7;Q12414;Q03434;Q12269;P0C2I6;Q99337;P0C2I9;P0C2J1		0	0	1.35791e-06	78.34	8.36828e-07	3	3122.51	0.0823222	64.114	2
	High	LIGLASYVGYK	2	43	21	Q07163;Q03434;P0C2I9;Q04214;Q12316;Q92393;P25384;Q03855;Q99231;Q04711;P0C2I7;Q12414;Q03619;Q12141;Q12269;P47100;P0C2I6;Q04670;Q12112;Q99337;P0C2J1		0	0	2.26483e-07	78.09	1.22639e-07	2	1183.67	-0.00385295	64.7891	0
	High	YLLPSNISVPTINNVHTSESTR	2	32	20	Q07163;Q04214;Q12316;Q92393;Q03855;Q99231;Q04711;P0C2I7;Q12414;Q03434;Q03619;Q12141;Q12269;P47100;P0C2I6;Q04670;Q12112;Q99337;P0C2I9;P0C2J1		0	0	2.3228e-09	77.47	5.20171e-07	3	2442.26	0.284317	66.2325	0
	High	SAHHIHSASSNPDINVVDAQK	4	29	17	Q07163;Q04214;Q12316;Q92393;Q99231;Q04711;P0C2I7;Q12414;Q03434;Q03619;Q12141;P47100;P0C2I6;Q04670;Q99337;P0C2I9;P0C2J1		0	0	7.97142e-11	77.4	7.15142e-07	3	2227.08	-0.600298	42.6347	0
	High	EVHTNQDPLDVSASK	5	50	21	Q07163;O74302;Q12316;Q92393;Q03856;Q03855;Q99231;Q04711;P0C2I7;Q12414;Q03434;Q03619;Q12141;Q12269;P47100;P0C2I6;Q04670;Q12112;Q99337;P0C2I9;P0C2J1		0	0	3.03029e-07	72.61	1.37892e-06	2	1639.79	-0.0667423	46.3967	0
	High	HSDSYSENETNHTNVPISSTGGTNNK	1	22	13	Q07163;Q03434;P0C2I9;Q03855;Q99231;Q04711;P0C2I7;Q12414;Q12141;Q12269;P47100;Q04670;Q92393		0	0	2.69525e-11	71.54	3.92114e-06	3	2790.22	0.678276	43.6142	0
	High	TVPQISDQETEKR	3	24	15	Q07163;Q03434;P0C2I9;Q03855;Q99231;Q04711;P0C2I7;Q12414;Q12141;Q12269;P47100;P0C2I6;Q04670;Q92393;P0C2J1		0	0	2.99334e-06	69.24	2.37653e-06	3	1530.78	0.0540861	43.1283	1
	High	DILSVDYTDIMK	2	53	22	Q07163;O74302;Q04215;Q04214;Q12316;Q92393;Q03856;Q03855;Q99231;Q04711;P0C2I7;Q12414;Q03434;Q03619;Q12141;Q12269;P47100;P0C2I6;Q04670;Q99337;P0C2I9;P0C2J1		0	0	3.29505e-06	68.06	3.16537e-06	2	1412.7	0.504444	71.1768	0
	High	YVRPPPmLTSPNDFPNWVK	7	46	19	Q07163;O74302;Q12316;Q92393;Q03856;Q03855;Q99231;Q04711;P0C2I7;Q12414;Q03434;Q03619;Q12141;Q12269;P47100;P0C2I6;Q04670;P0C2I9;P0C2J1	M7(Oxidation)	0	0	2.99402e-10	67.62	6.10625e-06	3	2274.14	0.233691	65.8322	0
	High	REDSILDVFTTILAFIK	1	33	20	Q07163;Q03434;P0C2I9;Q04214;Q12316;Q92393;Q03855;Q99231;Q04711;P0C2I7;Q12414;Q03619;Q12141;Q12269;P47100;P0C2I6;Q04670;Q12112;Q99337;P0C2J1		0	0	7.31018e-07	64.77	3.56766e-06	3	1981.1	-0.0577031	97.4331	1
	High	AVSPTDSTPPSTHTEDSKR	4	31	18	Q07163;Q03434;P0C2I9;Q04214;Q12316;Q92393;Q03855;Q99231;Q04711;P0C2I7;Q12414;Q03619;Q12141;Q12269;P47100;Q04670;Q12112;Q99337		0	0	1.74678e-07	60.92	2.77115e-05	3	2012.95	-0.288696	38.477	1
	High	mLAHANAQTIR	3	31	20	Q07163;Q04214;Q12316;Q92393;Q03855;Q99231;Q04711;P0C2I7;Q12414;Q03434;Q03619;Q12141;Q12269;P47100;P0C2I6;Q04670;Q12112;Q99337;P0C2I9;P0C2J1	M1(Oxidation)	0	0	5.03233e-06	60.69	1.16875e-05	2	1241.64	-0.4601	38.8353	0
	High	LRDEVSGNNLYVYYIETK	1	26	11	Q07163;Q03434;P0C2I9;P25384;Q03855;Q99231;P0C2I7;Q12414;Q12269;P0C2I6;Q99337		0	0	2.58821e-07	56.46	8.03229e-05	3	2176.09	-0.137987	64.989	1
	High	KYVRPPPmLTSPNDFPNWVK	5	46	19	Q07163;O74302;Q12316;Q92393;Q03856;Q03855;Q99231;Q04711;P0C2I7;Q12414;Q03434;Q03619;Q12141;Q12269;P47100;P0C2I6;Q04670;P0C2I9;P0C2J1	M8(Oxidation)	0	0	1.65573e-08	55.94	8.78656e-05	3	2402.24	1.56813	61.684	1
	High	LNVPLLAPmSQSNTHESSHASK	2	23	14	Q07163;Q03434;P0C2I9;Q03855;Q04711;P0C2I7;Q12414;Q12141;Q12269;P47100;P0C2I6;Q04670;Q92393;P0C2J1	M9(Oxidation)	0	0	4.36557e-08	55.19	0.000128341	3	2364.16	-1.10007	53.6582	0
	High	YDEAITYNK	1	42	21	Q07163;Q03434;P0C2I9;Q04214;Q12316;Q92393;P25384;Q03855;Q99231;Q04711;P0C2I7;Q12414;Q03619;Q12141;Q12269;P47100;P0C2I6;Q04670;Q12112;Q99337;P0C2J1		0	0	3.40336e-05	54.9	3.52717e-05	2	1116.52	-0.110897	45.5064	0
	High	KYPYPFIHR	4	32	20	Q07163;Q04214;Q12316;Q92393;Q03855;Q99231;Q04711;P0C2I7;Q12414;Q03434;Q03619;Q12141;Q12269;P47100;P0C2I6;Q04670;Q12112;Q99337;P0C2I9;P0C2J1		0	0	2.46809e-05	54.82	5.25727e-05	3	1220.66	-0.0302805	50.6726	1
	High	GIPGYALHPSR	4	44	21	Q07163;Q03434;P0C2I9;Q04214;Q12316;Q92393;P25384;Q03855;Q99231;Q04711;P0C2I7;Q12414;Q03619;Q12141;Q12269;P47100;P0C2I6;Q04670;Q12112;Q99337;P0C2J1		0	0	0.000195915	51.69	8.40275e-05	2	1167.63	-0.175327	48.6951	0
	High	SSTPQISNIESTGSGGmHK	1	24	15	Q07163;Q03434;P0C2I9;Q03855;Q04711;P0C2I7;Q12414;Q12141;Q12269;Q12316;P47100;P0C2I6;Q04670;Q92393;P0C2J1	M17(Oxidation)	0	0	4.77401e-07	49.9	0.000357129	3	1933.89	-0.322505	46.4293	0
	High	LNNNGIHINNK	2	48	20	Q07163;O74302;Q12316;Q92393;Q03856;Q03855;Q99231;Q04711;P0C2I7;Q12414;Q03434;Q03619;Q12141;Q12269;P47100;P0C2I6;Q04670;Q99337;P0C2I9;P0C2J1		0	0	0.000139338	46.18	0.000502465	2	1250.66	-0.463654	40.1816	0
	High	SLEDNETEIK	2	33	20	Q07163;Q03434;P0C2I9;Q04214;Q12316;Q92393;Q03855;Q99231;Q04711;P0C2I7;Q12414;Q03619;Q12141;Q12269;P47100;P0C2I6;Q04670;Q12112;Q99337;P0C2J1		0	0	6.33325e-05	44.9	0.000462739	2	1177.56	1.08412	44.7943	0
	High	SPSIDASPPENNSSHNIVPIK	2	24	15	Q07163;Q03434;P0C2I9;Q03855;Q99231;Q04711;P0C2I7;Q12414;Q12141;Q12269;P47100;P0C2I6;Q04670;Q92393;P0C2J1		0	0	3.27473e-07	44.63	0.00125343	3	2203.1	-0.197617	53.804	0
	High	TVPQISDQETEK	1	24	15	Q07163;Q03434;P0C2I9;Q03855;Q99231;Q04711;P0C2I7;Q12414;Q12141;Q12269;P47100;P0C2I6;Q04670;Q92393;P0C2J1		0	0	4.13112e-05	44.6	0.000624126	2	1374.67	-0.0298864	44.9178	0
	High	SDGTVLAPIVK	2	38	18	Q07163;Q04214;Q12316;Q92393;P25384;Q03855;Q99231;Q04711;Q03434;Q03619;Q12269;P47100;Q12414;P0C2I7;Q04670;Q12112;Q99337;P0C2I9		0	0	1.75478e-05	44.07	0.000305559	2	1099.64	0.0914453	54.8032	0
	High	SYTNTTKPK	6	48	20	Q07163;O74302;Q12316;Q92393;Q03856;Q03855;Q99231;Q04711;P0C2I7;Q12414;Q03434;Q03619;Q12141;Q12269;P47100;P0C2I6;Q04670;Q99337;P0C2I9;P0C2J1		0	0	0.000170434	42.68	0.000636623	3	1039.54	1.2647	30.8951	0
	High	QHAGLAGLDISTLLPFGQPVIVNDHNPNSK	2	31	18	Q07163;Q03434;P0C2I9;Q04214;Q12316;Q92393;Q03855;Q99231;Q04711;P0C2I7;Q12414;Q03619;Q12141;Q12269;P47100;Q04670;Q12112;Q99337		0	0	1.25168e-09	42.66	0.00134958	4	3152.65	1.1499	76.391	0
	High	AVSPTDSTPPSTHTEDSK	1	31	18	Q07163;Q03434;P0C2I9;Q04214;Q12316;Q92393;Q03855;Q99231;Q04711;P0C2I7;Q12414;Q03619;Q12141;Q12269;P47100;Q04670;Q12112;Q99337		0	0	7.86223e-06	41.38	0.00218334	3	1856.85	0.106132	39.6205	0
	High	LSAPGQPGLYIDQDELEIDEDEYKEK	1	19	10	Q07163;Q04711;P0C2I7;Q12414;Q03434;Q12269;P0C2I6;Q99337;P0C2I9;P0C2J1		0	0	2.16056e-08	41.18	0.00452294	3	2994.41	-0.0163062	66.8894	1
	High	STTEPIQLNNK	1	48	20	Q07163;O74302;Q12316;Q92393;Q03856;Q03855;Q99231;Q04711;P0C2I7;Q12414;Q03434;Q03619;Q12141;Q12269;P47100;P0C2I6;Q04670;Q99337;P0C2I9;P0C2J1		0	0	0.000108063	38.78	0.00244341	2	1244.65	-0.222194	46.3954	0
	High	LTESTVNHTNHSDDELPGHLLLDSGASR	2	16	10	Q07163;Q12316;Q92393;Q99231;Q04711;Q03619;P47100;Q04670;Q99337;P0C2I9		0	0	2.81124e-06	32.41	0.0334136	3	3015.44	-0.917317	56.5733	0
	High	NSYGYIIYLPSLK	2	44	21	Q07163;Q03434;P0C2I9;Q04214;Q12316;Q92393;P25384;Q03855;Q99231;Q04711;P0C2I7;Q12414;Q03619;Q12141;Q12269;P47100;P0C2I6;Q04670;Q12112;Q99337;P0C2J1		0	0	0.000149669	30.69	0.0201758	2	1530.82	-1.30414	73.6148	0
	High	KYLLPSNISVPTINNVHTSESTR	1	27	17	Q07163;Q04214;Q12316;Q92393;Q03855;Q99231;Q04711;Q03434;Q03619;Q12269;P47100;Q12414;P0C2I7;Q04670;Q12112;Q99337;P0C2I9		0	0	0.000137368	29.83	0.0250621	3	2570.36	-0.679411	62.6209	1
	High	VTNIIDR	2	46	20	Q07163;O74302;Q12316;Q92393;Q03856;Q03855;Q99231;Q04711;P0C2I7;Q12414;Q03434;Q03619;Q12141;Q12269;P47100;P0C2I6;Q04670;Q99337;P0C2I9;P0C2J1		0	0.000421	0.00168291	61.38	6.04057e-06	2	830.473	-0.160524	43.872	0
	High	LNVPLNPK	2	40	18	Q07163;Q03434;P0C2I9;Q04214;P25384;Q03855;Q99231;Q04711;P0C2I7;Q12414;Q03619;Q12141;Q12269;P47100;P0C2I6;Q04670;Q12112;P0C2J1		0	0.000421	0.00061552	54.79	1.02887e-05	2	894.54	-0.56066	50.3252	0
	High	WVYPLHDR	3	33	20	Q07163;Q03434;P0C2I9;Q04214;Q12316;Q92393;Q03855;Q99231;Q04711;P0C2I7;Q12414;Q03619;Q12141;Q12269;P47100;P0C2I6;Q04670;Q12112;Q99337;P0C2J1		0	0.000421	0.00125491	52.25	7.71382e-05	2	1085.55	0.843041	52.7919	0
	High	NSKPNYR	4	48	20	Q07163;O74302;Q12316;Q92393;Q03856;Q03855;Q99231;Q04711;P0C2I7;Q12414;Q03434;Q03619;Q12141;Q12269;P47100;P0C2I6;Q04670;Q99337;P0C2I9;P0C2J1		0	0.000421	0.00187106	46.14	0.000194576	2	878.448	0.0834545	27.8449	0
	High	IHLIAAVK	1	32	19	Q07163;Q03434;P0C2I9;Q04214;Q12316;Q92393;Q03855;Q99231;Q04711;P0C2I7;Q12414;Q03619;Q12141;Q12269;P47100;Q04670;Q12112;Q99337;P0C2J1		0	0.000421	0.00103468	39.21	0.00019192	2	864.567	-0.0177903	47.9913	0
	High	QSGANWYETIK	1	44	21	Q07163;Q03434;P0C2I9;Q04214;Q12316;Q92393;P25384;Q03855;Q99231;Q04711;P0C2I7;Q12414;Q03619;Q12141;Q12269;P47100;P0C2I6;Q04670;Q12112;Q99337;P0C2J1		0	0.000421	0.000682656	31.45	0.0172232	2	1296.62	-0.0443687	56.841	0
	High	YGDFYWVSK	1	27	17	Q07163;Q04214;Q12316;Q92393;Q03855;Q99231;Q04711;Q03434;Q03619;Q12269;P47100;Q12414;P0C2I7;Q04670;Q12112;Q99337;P0C2I9		0	0.000421	0.000762111	28.87	0.0130367	2	1164.54	0.626397	62.6129	0
	High	NKPTEPDNK	2	16	8	Q07163;Q03434;P0C2I9;Q04711;Q12269;Q12414;P0C2I6;P0C2J1		0	0.000448	0.00817142	30.88	0.00669598	2	1042.52	0.228161	26.2697	0
	High	STISIIK	2	26	11	Q07163;Q03434;P0C2I9;P25384;Q03855;Q99231;P0C2I7;Q12414;Q12269;P0C2I6;Q99337		0	0.0005	0.00938696	45.48	4.24709e-05	2	761.476	-0.759639	48.481	0
	High	RNPSDEKNDSR	2	29	13	Q07163;O74302;Q12316;Q92393;Q03856;Q03855;Q04711;Q03619;Q12269;P47100;Q04670;Q99337;P0C2I9		0	0.000581	0.0184838	23.5	0.079063	3	1317.61	0.246903	22.8786	2
	High	NSLASPK	1	33	20	Q07163;Q03434;P0C2I9;Q04214;Q12316;Q92393;Q03855;Q99231;Q04711;P0C2I7;Q12414;Q03619;Q12141;Q12269;P47100;P0C2I6;Q04670;Q12112;Q99337;P0C2J1		0	0.001073	0.0196222	30.32	0.00246176	2	716.394	0.0336292	33.8351	0
	High	GLLTDSR	2	25	10	Q07163;Q03434;P0C2I9;P25384;Q99231;P0C2I7;Q12414;Q12269;P0C2I6;Q99337		0	0.001317	0.0199864	42.69	0.000244913	2	761.414	-1.39236	43.4542	0
	High	GSEYTNR	3	33	20	Q07163;Q03434;P0C2I9;Q04214;Q12316;Q92393;Q03855;Q99231;Q04711;P0C2I7;Q12414;Q03619;Q12141;Q12269;P47100;P0C2I6;Q04670;Q12112;Q99337;P0C2J1		0	0.002559	0.0357735	16.92	0.0843428	2	826.369	-0.130997	30.6256	0
	High	ELPPINSR	2	18	13	Q07163;Q04214;Q12316;Q92393;P0C2I7;Q12414;Q12141;P47100;P0C2I6;Q04670;Q12112;Q99337;P0C2J1		0	0.002704	0.0389609	20.19	0.0488169	2	925.51	-0.551206	44.9491	0
	High	YIEAYHK	1	31	18	Q07163;Q03434;P0C2I9;Q04214;Q12316;Q92393;Q03855;Q99231;Q04711;P0C2I7;Q12414;Q12141;Q12269;P47100;P0C2I6;Q12112;Q99337;P0C2J1		0	0.002704	0.0395072	18.76	0.0971232	3	923.462	-0.550387	38.4584	0
	High	AHGVAER	3	44	21	Q07163;Q03434;P0C2I9;Q04214;Q12316;Q92393;P25384;Q03855;Q99231;Q04711;P0C2I7;Q12414;Q03619;Q12141;Q12269;P47100;P0C2I6;Q04670;Q12112;Q99337;P0C2J1		0	0.002851	0.0411174	28.33	0.00359887	2	739.385	0.36917	25.7384	0
	High	EVNQLLK	1	32	20	Q07163;Q03434;P0C2I9;Q04214;Q12316;Q92393;Q03855;Q99231;Q04711;P0C2I7;Q12414;Q03619;Q12141;Q12269;P47100;P0C2I6;Q04670;Q12112;Q99337;P0C2J1		0	0.005266	0.0834167	34.99	0.00156894	2	843.492	-2.34575	45.4379	0
	High	NIADVmTKPLPIK	1	42	21	Q07163;Q03434;P0C2I9;Q04214;Q12316;Q92393;P25384;Q03855;Q99231;Q04711;P0C2I7;Q12414;Q03619;Q12141;Q12269;P47100;P0C2I6;Q04670;Q12112;Q99337;P0C2J1	M6(Oxidation)	0	0.006702	0.103481	14.02	0.406185	2	1455.82	-0.435797	53.2117	0
	Medium	GLSGEYK	1	55	23	Q07163;O74302;Q04215;Q04214;Q12316;Q92393;Q03856;Q03855;Q99231;Q04711;P0C2I7;Q12414;Q03434;Q03619;Q12141;Q12269;P47100;P0C2I6;Q04670;Q12112;Q99337;P0C2I9;P0C2J1		0	0.025375	0.409282	20.88	0.0310301	2	753.378	0.678493	38.071	0
	Low	RNPSDEK	1	31	14	Q07163;O74302;Q12316;Q92393;Q03856;Q03855;Q04711;Q03619;Q12269;P47100;Q04670;Q12112;Q99337;P0C2I9		0	0.099884	0.946148	14.44	0.170881	2	845.411	0.107855	21.796	1
Q04670	Transposon Ty1-MR2 Gag-Pol polyprotein OS=Saccharomyces cerevisiae (strain ATCC 204508 / S288c) GN=TY1B-MR2 PE=1 SV=2 - [YM14B_YEAST]	5026.92	46.72	1	0	64	156	catalytic activity; DNA binding; metal ion binding; nucleotide binding; receptor activity; RNA binding; signal transducer activity	cytoplasm; nucleus	cell organization and biogenesis; metabolic process; regulation of biological process; response to stimulus	Pf00665; Pf01021; Pf07475; Pf07727	1755	198.432	8.63135
	A2	Sequence	# PSMs	# Proteins	# Protein Groups	Protein Group Accessions	Modifications	ΔCn	q-Value	PEP	IonScore	Exp Value	Charge	MH+ [Da]	ΔM [ppm]	RT [min]	# Missed Cleavages
	High	AHNVSTSNNSPSTDNDSISK	2	46	19	Q07163;O74302;Q12316;Q92393;Q03856;Q03855;Q04711;P0C2I7;Q12414;Q03434;Q03619;Q12141;Q12269;P47100;P0C2I6;Q04670;Q99337;P0C2I9;P0C2J1		0	0	5.77704e-12	121.29	2.57828e-11	2	2074.93	-0.337375	38.4802	0
	High	FLQNSNLGGIIPTVNGKPVR	3	43	19	Q07163;O74302;Q03856;Q03855;Q99231;Q04711;P0C2I7;Q12414;Q03434;Q03619;Q12141;Q12269;Q12316;P47100;P0C2I6;Q04670;Q99337;P0C2I9;P0C2J1		0	0	1.62458e-11	114.29	3.55634e-11	3	2124.19	1.0809	64.1028	0
	High	QTNSSLGGIGDSNAYTTINSK	1	18	13	Q07163;Q04214;Q12316;Q92393;P0C2I7;Q12414;Q12141;P47100;P0C2I6;Q04670;Q12112;Q99337;P0C2J1		0	0	1.44162e-07	95.98	8.9205e-09	2	2128.02	-0.0784687	56.3743	0
	High	TVDTTNYVILQGK	2	33	20	Q07163;Q03434;P0C2I9;Q04214;Q12316;Q92393;Q03855;Q99231;Q04711;P0C2I7;Q12414;Q03619;Q12141;Q12269;P47100;P0C2I6;Q04670;Q12112;Q99337;P0C2J1		0	0	3.43533e-08	91.4	1.5032e-08	2	1451.77	-0.326587	56.7631	0
	High	HLNmTVAELFLDIHAIYEEQQGSR	10	48	20	Q07163;O74302;Q12316;Q92393;Q03856;Q03855;Q99231;Q04711;P0C2I7;Q12414;Q03434;Q03619;Q12141;Q12269;P47100;P0C2I6;Q04670;Q99337;P0C2I9;P0C2J1	M4(Oxidation)	0	0	2.02043e-11	91.16	3.41839e-08	4	2830.38	0.427391	81.87	0
	High	LDQFNYDALTFDEDLNR	3	33	20	Q07163;Q03434;P0C2I9;Q04214;Q12316;Q92393;Q03855;Q99231;Q04711;P0C2I7;Q12414;Q03619;Q12141;Q12269;P47100;P0C2I6;Q04670;Q12112;Q99337;P0C2J1		0	0	1.41781e-09	88.49	5.09686e-08	2	2088.95	-0.114942	72.2039	0
	High	mQSDTQEANDIVTLANLQYNGSTPADAFETK	2	48	20	Q07163;O74302;Q12316;Q92393;Q03856;Q03855;Q99231;Q04711;P0C2I7;Q12414;Q03434;Q03619;Q12141;Q12269;P47100;P0C2I6;Q04670;Q99337;P0C2I9;P0C2J1	M1(Oxidation)	0	0	5.32227e-11	87.44	1.43069e-07	3	3388.55	0.757359	73.5874	0
	High	NIPINAIGDLQFHFQDNTK	4	32	20	Q07163;Q04214;Q12316;Q92393;Q03855;Q99231;Q04711;P0C2I7;Q12414;Q03434;Q03619;Q12141;Q12269;P47100;P0C2I6;Q04670;Q12112;Q99337;P0C2I9;P0C2J1		0	0	5.81542e-11	86.68	6.86232e-08	3	2185.11	1.00629	71.2272	0
	High	NQFQASVLVIQmDR	2	33	20	Q07163;Q03434;P0C2I9;Q04214;Q12316;Q92393;Q03855;Q99231;Q04711;P0C2I7;Q12414;Q03619;Q12141;Q12269;P47100;P0C2I6;Q04670;Q12112;Q99337;P0C2J1	M12(Oxidation)	0	0	6.43697e-09	83.95	9.52426e-08	2	1664.84	-1.00814	62.4085	0
	High	NPSDEKNDSR	1	29	13	Q07163;O74302;Q12316;Q92393;Q03856;Q03855;Q04711;Q03619;Q12269;P47100;Q04670;Q99337;P0C2I9		0	0	0.0001059	83.68	5.72112e-08	2	1161.51	0.304803	22.8388	1
	High	DILSVDYTDImK	4	53	22	Q07163;O74302;Q04215;Q04214;Q12316;Q92393;Q03856;Q03855;Q99231;Q04711;P0C2I7;Q12414;Q03434;Q03619;Q12141;Q12269;P47100;P0C2I6;Q04670;Q99337;P0C2I9;P0C2J1	M11(Oxidation)	0	0	2.51187e-06	83.49	9.64822e-08	2	1428.69	1.23841	63.6644	0
	High	EVDPNISESNILPSK	2	31	18	Q07163;Q03434;P0C2I9;Q04214;Q12316;Q92393;Q03855;Q99231;Q04711;P0C2I7;Q12414;Q03619;Q12141;Q12269;P47100;P0C2I6;Q04670;P0C2J1		0	0	5.50979e-06	78.45	3.39362e-07	2	1641.83	-0.238818	57.8009	0
	High	LIGLASYVGYK	2	43	21	Q07163;Q03434;P0C2I9;Q04214;Q12316;Q92393;P25384;Q03855;Q99231;Q04711;P0C2I7;Q12414;Q03619;Q12141;Q12269;P47100;P0C2I6;Q04670;Q12112;Q99337;P0C2J1		0	0	2.26483e-07	78.09	1.22639e-07	2	1183.67	-0.00385295	64.7891	0
	High	YLLPSNISVPTINNVHTSESTR	2	32	20	Q07163;Q04214;Q12316;Q92393;Q03855;Q99231;Q04711;P0C2I7;Q12414;Q03434;Q03619;Q12141;Q12269;P47100;P0C2I6;Q04670;Q12112;Q99337;P0C2I9;P0C2J1		0	0	2.3228e-09	77.47	5.20171e-07	3	2442.26	0.284317	66.2325	0
	High	SAHHIHSASSNPDINVVDAQK	4	29	17	Q07163;Q04214;Q12316;Q92393;Q99231;Q04711;P0C2I7;Q12414;Q03434;Q03619;Q12141;P47100;P0C2I6;Q04670;Q99337;P0C2I9;P0C2J1		0	0	7.97142e-11	77.4	7.15142e-07	3	2227.08	-0.600298	42.6347	0
	High	EVHTNQDPLDVSASK	5	50	21	Q07163;O74302;Q12316;Q92393;Q03856;Q03855;Q99231;Q04711;P0C2I7;Q12414;Q03434;Q03619;Q12141;Q12269;P47100;P0C2I6;Q04670;Q12112;Q99337;P0C2I9;P0C2J1		0	0	3.03029e-07	72.61	1.37892e-06	2	1639.79	-0.0667423	46.3967	0
	High	SAPSYFISFTDETTK	3	23	14	Q03434;P0C2I9;Q04214;Q12316;Q92393;Q03619;Q12141;Q04711;P47100;P0C2I6;Q04670;Q12112;Q99337;P0C2J1		0	0	7.87165e-07	71.87	1.42703e-06	2	1693.79	-0.450997	66.9399	0
	High	HSDSYSENETNHTNVPISSTGGTNNK	1	22	13	Q07163;Q03434;P0C2I9;Q03855;Q99231;Q04711;P0C2I7;Q12414;Q12141;Q12269;P47100;Q04670;Q92393		0	0	2.69525e-11	71.54	3.92114e-06	3	2790.22	0.678276	43.6142	0
	High	TVPQISDQETEKR	3	24	15	Q07163;Q03434;P0C2I9;Q03855;Q99231;Q04711;P0C2I7;Q12414;Q12141;Q12269;P47100;P0C2I6;Q04670;Q92393;P0C2J1		0	0	2.99334e-06	69.24	2.37653e-06	3	1530.78	0.0540861	43.1283	1
	High	IINLGESDNEIQYDILGLEIK	3	24	12	Q03434;P0C2I9;P25384;Q99231;Q04711;Q03619;Q12269;Q12414;P0C2I6;Q04670;Q99337;P0C2J1		0	0	7.11027e-07	68.71	3.42521e-06	2	2389.25	-0.510012	80.4055	0
	High	DILSVDYTDIMK	2	53	22	Q07163;O74302;Q04215;Q04214;Q12316;Q92393;Q03856;Q03855;Q99231;Q04711;P0C2I7;Q12414;Q03434;Q03619;Q12141;Q12269;P47100;P0C2I6;Q04670;Q99337;P0C2I9;P0C2J1		0	0	3.29505e-06	68.06	3.16537e-06	2	1412.7	0.504444	71.1768	0
	High	YVRPPPmLTSPNDFPNWVK	7	46	19	Q07163;O74302;Q12316;Q92393;Q03856;Q03855;Q99231;Q04711;P0C2I7;Q12414;Q03434;Q03619;Q12141;Q12269;P47100;P0C2I6;Q04670;P0C2I9;P0C2J1	M7(Oxidation)	0	0	2.99402e-10	67.62	6.10625e-06	3	2274.14	0.233691	65.8322	0
	High	REDSILDVFTTILAFIK	1	33	20	Q07163;Q03434;P0C2I9;Q04214;Q12316;Q92393;Q03855;Q99231;Q04711;P0C2I7;Q12414;Q03619;Q12141;Q12269;P47100;P0C2I6;Q04670;Q12112;Q99337;P0C2J1		0	0	7.31018e-07	64.77	3.56766e-06	3	1981.1	-0.0577031	97.4331	1
	High	AVSPTDSTPPSTHTEDSKR	4	31	18	Q07163;Q03434;P0C2I9;Q04214;Q12316;Q92393;Q03855;Q99231;Q04711;P0C2I7;Q12414;Q03619;Q12141;Q12269;P47100;Q04670;Q12112;Q99337		0	0	1.74678e-07	60.92	2.77115e-05	3	2012.95	-0.288696	38.477	1
	High	mLAHANAQTIR	3	31	20	Q07163;Q04214;Q12316;Q92393;Q03855;Q99231;Q04711;P0C2I7;Q12414;Q03434;Q03619;Q12141;Q12269;P47100;P0C2I6;Q04670;Q12112;Q99337;P0C2I9;P0C2J1	M1(Oxidation)	0	0	5.03233e-06	60.69	1.16875e-05	2	1241.64	-0.4601	38.8353	0
	High	KYVRPPPmLTSPNDFPNWVK	5	46	19	Q07163;O74302;Q12316;Q92393;Q03856;Q03855;Q99231;Q04711;P0C2I7;Q12414;Q03434;Q03619;Q12141;Q12269;P47100;P0C2I6;Q04670;P0C2I9;P0C2J1	M8(Oxidation)	0	0	1.65573e-08	55.94	8.78656e-05	3	2402.24	1.56813	61.684	1
	High	LNVPLLAPmSQSNTHESSHASK	2	23	14	Q07163;Q03434;P0C2I9;Q03855;Q04711;P0C2I7;Q12414;Q12141;Q12269;P47100;P0C2I6;Q04670;Q92393;P0C2J1	M9(Oxidation)	0	0	4.36557e-08	55.19	0.000128341	3	2364.16	-1.10007	53.6582	0
	High	YDEAITYNK	1	42	21	Q07163;Q03434;P0C2I9;Q04214;Q12316;Q92393;P25384;Q03855;Q99231;Q04711;P0C2I7;Q12414;Q03619;Q12141;Q12269;P47100;P0C2I6;Q04670;Q12112;Q99337;P0C2J1		0	0	3.40336e-05	54.9	3.52717e-05	2	1116.52	-0.110897	45.5064	0
	High	KYPYPFIHR	4	32	20	Q07163;Q04214;Q12316;Q92393;Q03855;Q99231;Q04711;P0C2I7;Q12414;Q03434;Q03619;Q12141;Q12269;P47100;P0C2I6;Q04670;Q12112;Q99337;P0C2I9;P0C2J1		0	0	2.46809e-05	54.82	5.25727e-05	3	1220.66	-0.0302805	50.6726	1
	High	GIPGYALHPSR	4	44	21	Q07163;Q03434;P0C2I9;Q04214;Q12316;Q92393;P25384;Q03855;Q99231;Q04711;P0C2I7;Q12414;Q03619;Q12141;Q12269;P47100;P0C2I6;Q04670;Q12112;Q99337;P0C2J1		0	0	0.000195915	51.69	8.40275e-05	2	1167.63	-0.175327	48.6951	0
	High	SSTPQISNIESTGSGGmHK	1	24	15	Q07163;Q03434;P0C2I9;Q03855;Q04711;P0C2I7;Q12414;Q12141;Q12269;Q12316;P47100;P0C2I6;Q04670;Q92393;P0C2J1	M17(Oxidation)	0	0	4.77401e-07	49.9	0.000357129	3	1933.89	-0.322505	46.4293	0
	High	VINSmFIFNR	1	16	10	Q04214;Q12316;Q92393;Q03855;Q04711;Q03619;Q12269;Q04670;Q12112;Q99337	M5(Oxidation)	0	0	0.000151288	46.53	0.00030904	2	1256.65	0.883155	61.2675	0
	High	LNNNGIHINNK	2	48	20	Q07163;O74302;Q12316;Q92393;Q03856;Q03855;Q99231;Q04711;P0C2I7;Q12414;Q03434;Q03619;Q12141;Q12269;P47100;P0C2I6;Q04670;Q99337;P0C2I9;P0C2J1		0	0	0.000139338	46.18	0.000502465	2	1250.66	-0.463654	40.1816	0
	High	SLEDNETEIK	2	33	20	Q07163;Q03434;P0C2I9;Q04214;Q12316;Q92393;Q03855;Q99231;Q04711;P0C2I7;Q12414;Q03619;Q12141;Q12269;P47100;P0C2I6;Q04670;Q12112;Q99337;P0C2J1		0	0	6.33325e-05	44.9	0.000462739	2	1177.56	1.08412	44.7943	0
	High	SPSIDASPPENNSSHNIVPIK	2	24	15	Q07163;Q03434;P0C2I9;Q03855;Q99231;Q04711;P0C2I7;Q12414;Q12141;Q12269;P47100;P0C2I6;Q04670;Q92393;P0C2J1		0	0	3.27473e-07	44.63	0.00125343	3	2203.1	-0.197617	53.804	0
	High	TVPQISDQETEK	1	24	15	Q07163;Q03434;P0C2I9;Q03855;Q99231;Q04711;P0C2I7;Q12414;Q12141;Q12269;P47100;P0C2I6;Q04670;Q92393;P0C2J1		0	0	4.13112e-05	44.6	0.000624126	2	1374.67	-0.0298864	44.9178	0
	High	SDGTVLAPIVK	2	38	18	Q07163;Q04214;Q12316;Q92393;P25384;Q03855;Q99231;Q04711;Q03434;Q03619;Q12269;P47100;Q12414;P0C2I7;Q04670;Q12112;Q99337;P0C2I9		0	0	1.75478e-05	44.07	0.000305559	2	1099.64	0.0914453	54.8032	0
	High	SYTNTTKPK	6	48	20	Q07163;O74302;Q12316;Q92393;Q03856;Q03855;Q99231;Q04711;P0C2I7;Q12414;Q03434;Q03619;Q12141;Q12269;P47100;P0C2I6;Q04670;Q99337;P0C2I9;P0C2J1		0	0	0.000170434	42.68	0.000636623	3	1039.54	1.2647	30.8951	0
	High	QHAGLAGLDISTLLPFGQPVIVNDHNPNSK	2	31	18	Q07163;Q03434;P0C2I9;Q04214;Q12316;Q92393;Q03855;Q99231;Q04711;P0C2I7;Q12414;Q03619;Q12141;Q12269;P47100;Q04670;Q12112;Q99337		0	0	1.25168e-09	42.66	0.00134958	4	3152.65	1.1499	76.391	0
	High	AVSPTDSTPPSTHTEDSK	1	31	18	Q07163;Q03434;P0C2I9;Q04214;Q12316;Q92393;Q03855;Q99231;Q04711;P0C2I7;Q12414;Q03619;Q12141;Q12269;P47100;Q04670;Q12112;Q99337		0	0	7.86223e-06	41.38	0.00218334	3	1856.85	0.106132	39.6205	0
	High	STTEPIQLNNK	1	48	20	Q07163;O74302;Q12316;Q92393;Q03856;Q03855;Q99231;Q04711;P0C2I7;Q12414;Q03434;Q03619;Q12141;Q12269;P47100;P0C2I6;Q04670;Q99337;P0C2I9;P0C2J1		0	0	0.000108063	38.78	0.00244341	2	1244.65	-0.222194	46.3954	0
	High	YQNSYEPFQYLHTDIFGPVHNLPK	4	23	14	Q03434;P0C2I9;Q04214;Q12316;Q92393;Q03619;Q12141;Q04711;P47100;P0C2I6;Q04670;Q12112;Q99337;P0C2J1		0	0	4.30622e-06	35.19	0.0144535	4	2907.41	0.732903	72.2845	0
	High	LTESTVNHTNHSDDELPGHLLLDSGASR	2	16	10	Q07163;Q12316;Q92393;Q99231;Q04711;Q03619;P47100;Q04670;Q99337;P0C2I9		0	0	2.81124e-06	32.41	0.0334136	3	3015.44	-0.917317	56.5733	0
	High	NSYGYIIYLPSLK	2	44	21	Q07163;Q03434;P0C2I9;Q04214;Q12316;Q92393;P25384;Q03855;Q99231;Q04711;P0C2I7;Q12414;Q03619;Q12141;Q12269;P47100;P0C2I6;Q04670;Q12112;Q99337;P0C2J1		0	0	0.000149669	30.69	0.0201758	2	1530.82	-1.30414	73.6148	0
	High	KYLLPSNISVPTINNVHTSESTR	1	27	17	Q07163;Q04214;Q12316;Q92393;Q03855;Q99231;Q04711;Q03434;Q03619;Q12269;P47100;Q12414;P0C2I7;Q04670;Q12112;Q99337;P0C2I9		0	0	0.000137368	29.83	0.0250621	3	2570.36	-0.679411	62.6209	1
	High	VTNIIDR	2	46	20	Q07163;O74302;Q12316;Q92393;Q03856;Q03855;Q99231;Q04711;P0C2I7;Q12414;Q03434;Q03619;Q12141;Q12269;P47100;P0C2I6;Q04670;Q99337;P0C2I9;P0C2J1		0	0.000421	0.00168291	61.38	6.04057e-06	2	830.473	-0.160524	43.872	0
	High	LNVPLNPK	2	40	18	Q07163;Q03434;P0C2I9;Q04214;P25384;Q03855;Q99231;Q04711;P0C2I7;Q12414;Q03619;Q12141;Q12269;P47100;P0C2I6;Q04670;Q12112;P0C2J1		0	0.000421	0.00061552	54.79	1.02887e-05	2	894.54	-0.56066	50.3252	0
	High	WVYPLHDR	3	33	20	Q07163;Q03434;P0C2I9;Q04214;Q12316;Q92393;Q03855;Q99231;Q04711;P0C2I7;Q12414;Q03619;Q12141;Q12269;P47100;P0C2I6;Q04670;Q12112;Q99337;P0C2J1		0	0.000421	0.00125491	52.25	7.71382e-05	2	1085.55	0.843041	52.7919	0
	High	NSKPNYR	4	48	20	Q07163;O74302;Q12316;Q92393;Q03856;Q03855;Q99231;Q04711;P0C2I7;Q12414;Q03434;Q03619;Q12141;Q12269;P47100;P0C2I6;Q04670;Q99337;P0C2I9;P0C2J1		0	0.000421	0.00187106	46.14	0.000194576	2	878.448	0.0834545	27.8449	0
	High	IHLIAAVK	1	32	19	Q07163;Q03434;P0C2I9;Q04214;Q12316;Q92393;Q03855;Q99231;Q04711;P0C2I7;Q12414;Q03619;Q12141;Q12269;P47100;Q04670;Q12112;Q99337;P0C2J1		0	0.000421	0.00103468	39.21	0.00019192	2	864.567	-0.0177903	47.9913	0
	High	QSGANWYETIK	1	44	21	Q07163;Q03434;P0C2I9;Q04214;Q12316;Q92393;P25384;Q03855;Q99231;Q04711;P0C2I7;Q12414;Q03619;Q12141;Q12269;P47100;P0C2I6;Q04670;Q12112;Q99337;P0C2J1		0	0.000421	0.000682656	31.45	0.0172232	2	1296.62	-0.0443687	56.841	0
	High	YGDFYWVSK	1	27	17	Q07163;Q04214;Q12316;Q92393;Q03855;Q99231;Q04711;Q03434;Q03619;Q12269;P47100;Q12414;P0C2I7;Q04670;Q12112;Q99337;P0C2I9		0	0.000421	0.000762111	28.87	0.0130367	2	1164.54	0.626397	62.6129	0
	High	KIITTLK	1	31	13	Q03434;P0C2I9;P25384;Q03855;Q99231;Q04711;Q03619;Q12269;Q12414;P0C2I6;Q04670;Q99337;P0C2J1		0	0.0005	0.0176611	43.05	0.000163499	2	816.556	0.217077	40.566	1
	High	RNPSDEKNDSR	2	29	13	Q07163;O74302;Q12316;Q92393;Q03856;Q03855;Q04711;Q03619;Q12269;P47100;Q04670;Q99337;P0C2I9		0	0.000581	0.0184838	23.5	0.079063	3	1317.61	0.246903	22.8786	2
	High	NSLASPK	1	33	20	Q07163;Q03434;P0C2I9;Q04214;Q12316;Q92393;Q03855;Q99231;Q04711;P0C2I7;Q12414;Q03619;Q12141;Q12269;P47100;P0C2I6;Q04670;Q12112;Q99337;P0C2J1		0	0.001073	0.0196222	30.32	0.00246176	2	716.394	0.0336292	33.8351	0
	High	SKPVKPTNK	2	12	8	Q04214;Q12316;Q92393;Q03619;Q12141;P47100;Q04670;Q12112		0	0.001155	0.0197104	31.83	0.00216528	2	998.6	0.306102	23.8492	0
	High	GLLTDSK	1	16	10	Q04214;Q12316;Q92393;Q04711;Q03619;Q12141;P47100;Q04670;Q12112;P0C2J1		0	0.001554	0.0216241	42.2	0.000126538	2	733.409	0.531936	41.4227	0
	High	GSEYTNR	3	33	20	Q07163;Q03434;P0C2I9;Q04214;Q12316;Q92393;Q03855;Q99231;Q04711;P0C2I7;Q12414;Q03619;Q12141;Q12269;P47100;P0C2I6;Q04670;Q12112;Q99337;P0C2J1		0	0.002559	0.0357735	16.92	0.0843428	2	826.369	-0.130997	30.6256	0
	High	ELPPINSR	2	18	13	Q07163;Q04214;Q12316;Q92393;P0C2I7;Q12414;Q12141;P47100;P0C2I6;Q04670;Q12112;Q99337;P0C2J1		0	0.002704	0.0389609	20.19	0.0488169	2	925.51	-0.551206	44.9491	0
	High	AHGVAER	3	44	21	Q07163;Q03434;P0C2I9;Q04214;Q12316;Q92393;P25384;Q03855;Q99231;Q04711;P0C2I7;Q12414;Q03619;Q12141;Q12269;P47100;P0C2I6;Q04670;Q12112;Q99337;P0C2J1		0	0.002851	0.0411174	28.33	0.00359887	2	739.385	0.36917	25.7384	0
	High	DLNANKK	1	31	13	Q03434;P0C2I9;P25384;Q03855;Q99231;Q04711;Q03619;Q12269;Q12414;P0C2I6;Q04670;Q99337;P0C2J1		0	0.004226	0.067332	25.17	0.0156606	2	802.442	0.276487	24.8998	1
	High	EVNQLLK	1	32	20	Q07163;Q03434;P0C2I9;Q04214;Q12316;Q92393;Q03855;Q99231;Q04711;P0C2I7;Q12414;Q03619;Q12141;Q12269;P47100;P0C2I6;Q04670;Q12112;Q99337;P0C2J1		0	0.005266	0.0834167	34.99	0.00156894	2	843.492	-2.34575	45.4379	0
	High	NIADVmTKPLPIK	1	42	21	Q07163;Q03434;P0C2I9;Q04214;Q12316;Q92393;P25384;Q03855;Q99231;Q04711;P0C2I7;Q12414;Q03619;Q12141;Q12269;P47100;P0C2I6;Q04670;Q12112;Q99337;P0C2J1	M6(Oxidation)	0	0.006702	0.103481	14.02	0.406185	2	1455.82	-0.435797	53.2117	0
	Medium	GLSGEYK	1	55	23	Q07163;O74302;Q04215;Q04214;Q12316;Q92393;Q03856;Q03855;Q99231;Q04711;P0C2I7;Q12414;Q03434;Q03619;Q12141;Q12269;P47100;P0C2I6;Q04670;Q12112;Q99337;P0C2I9;P0C2J1		0	0.025375	0.409282	20.88	0.0310301	2	753.378	0.678493	38.071	0
	Low	RNPSDEK	1	31	14	Q07163;O74302;Q12316;Q92393;Q03856;Q03855;Q04711;Q03619;Q12269;P47100;Q04670;Q12112;Q99337;P0C2I9		0	0.099884	0.946148	14.44	0.170881	2	845.411	0.107855	21.796	1
P0C2I7	Transposon Ty1-LR4 Gag-Pol polyprotein OS=Saccharomyces cerevisiae (strain ATCC 204508 / S288c) GN=TY1B-LR4 PE=5 SV=1 - [YL14B_YEAST]	4998.09	45.53	2	1	62	153	catalytic activity; DNA binding; metal ion binding; nucleotide binding; receptor activity; RNA binding; signal transducer activity	cytoplasm; nucleus	metabolic process; regulation of biological process; response to stimulus	Pf00665; Pf01021; Pf07475; Pf07727	1755	198.532	8.07471
	A2	Sequence	# PSMs	# Proteins	# Protein Groups	Protein Group Accessions	Modifications	ΔCn	q-Value	PEP	IonScore	Exp Value	Charge	MH+ [Da]	ΔM [ppm]	RT [min]	# Missed Cleavages
	High	AHNVSTSNNSPSTDNDSISK	2	46	19	Q07163;O74302;Q12316;Q92393;Q03856;Q03855;Q04711;P0C2I7;Q12414;Q03434;Q03619;Q12141;Q12269;P47100;P0C2I6;Q04670;Q99337;P0C2I9;P0C2J1		0	0	5.77704e-12	121.29	2.57828e-11	2	2074.93	-0.337375	38.4802	0
	High	FLQNSNLGGIIPTVNGKPVR	3	43	19	Q07163;O74302;Q03856;Q03855;Q99231;Q04711;P0C2I7;Q12414;Q03434;Q03619;Q12141;Q12269;Q12316;P47100;P0C2I6;Q04670;Q99337;P0C2I9;P0C2J1		0	0	1.62458e-11	114.29	3.55634e-11	3	2124.19	1.0809	64.1028	0
	High	QTNSSLGGIGDSNAYTTINSK	1	18	13	Q07163;Q04214;Q12316;Q92393;P0C2I7;Q12414;Q12141;P47100;P0C2I6;Q04670;Q12112;Q99337;P0C2J1		0	0	1.44162e-07	95.98	8.9205e-09	2	2128.02	-0.0784687	56.3743	0
	High	TVDTTNYVILQGK	2	33	20	Q07163;Q03434;P0C2I9;Q04214;Q12316;Q92393;Q03855;Q99231;Q04711;P0C2I7;Q12414;Q03619;Q12141;Q12269;P47100;P0C2I6;Q04670;Q12112;Q99337;P0C2J1		0	0	3.43533e-08	91.4	1.5032e-08	2	1451.77	-0.326587	56.7631	0
	High	HLNmTVAELFLDIHAIYEEQQGSR	10	48	20	Q07163;O74302;Q12316;Q92393;Q03856;Q03855;Q99231;Q04711;P0C2I7;Q12414;Q03434;Q03619;Q12141;Q12269;P47100;P0C2I6;Q04670;Q99337;P0C2I9;P0C2J1	M4(Oxidation)	0	0	2.02043e-11	91.16	3.41839e-08	4	2830.38	0.427391	81.87	0
	High	LDQFNYDALTFDEDLNR	3	33	20	Q07163;Q03434;P0C2I9;Q04214;Q12316;Q92393;Q03855;Q99231;Q04711;P0C2I7;Q12414;Q03619;Q12141;Q12269;P47100;P0C2I6;Q04670;Q12112;Q99337;P0C2J1		0	0	1.41781e-09	88.49	5.09686e-08	2	2088.95	-0.114942	72.2039	0
	High	mQSDTQEANDIVTLANLQYNGSTPADAFETK	2	48	20	Q07163;O74302;Q12316;Q92393;Q03856;Q03855;Q99231;Q04711;P0C2I7;Q12414;Q03434;Q03619;Q12141;Q12269;P47100;P0C2I6;Q04670;Q99337;P0C2I9;P0C2J1	M1(Oxidation)	0	0	5.32227e-11	87.44	1.43069e-07	3	3388.55	0.757359	73.5874	0
	High	NIPINAIGDLQFHFQDNTK	4	32	20	Q07163;Q04214;Q12316;Q92393;Q03855;Q99231;Q04711;P0C2I7;Q12414;Q03434;Q03619;Q12141;Q12269;P47100;P0C2I6;Q04670;Q12112;Q99337;P0C2I9;P0C2J1		0	0	5.81542e-11	86.68	6.86232e-08	3	2185.11	1.00629	71.2272	0
	High	NQFQASVLVIQmDR	2	33	20	Q07163;Q03434;P0C2I9;Q04214;Q12316;Q92393;Q03855;Q99231;Q04711;P0C2I7;Q12414;Q03619;Q12141;Q12269;P47100;P0C2I6;Q04670;Q12112;Q99337;P0C2J1	M12(Oxidation)	0	0	6.43697e-09	83.95	9.52426e-08	2	1664.84	-1.00814	62.4085	0
	High	DILSVDYTDImK	4	53	22	Q07163;O74302;Q04215;Q04214;Q12316;Q92393;Q03856;Q03855;Q99231;Q04711;P0C2I7;Q12414;Q03434;Q03619;Q12141;Q12269;P47100;P0C2I6;Q04670;Q99337;P0C2I9;P0C2J1	M11(Oxidation)	0	0	2.51187e-06	83.49	9.64822e-08	2	1428.69	1.23841	63.6644	0
	High	LVAISDASYGNQPYYK	2	30	13	Q07163;Q03434;P0C2I9;P25384;Q03855;Q99231;Q04711;P0C2I7;Q12414;Q12269;P0C2I6;Q99337;P0C2J1		0	0	4.17124e-09	81.88	1.91671e-07	2	1788.88	-0.155862	58.3745	0
	High	EVDPNISESNILPSK	2	31	18	Q07163;Q03434;P0C2I9;Q04214;Q12316;Q92393;Q03855;Q99231;Q04711;P0C2I7;Q12414;Q03619;Q12141;Q12269;P47100;P0C2I6;Q04670;P0C2J1		0	0	5.50979e-06	78.45	3.39362e-07	2	1641.83	-0.238818	57.8009	0
	High	KLSAPGQPGLYIDQDELEIDEDEYKEK	2	19	10	Q07163;Q04711;P0C2I7;Q12414;Q03434;Q12269;P0C2I6;Q99337;P0C2I9;P0C2J1		0	0	1.35791e-06	78.34	8.36828e-07	3	3122.51	0.0823222	64.114	2
	High	LIGLASYVGYK	2	43	21	Q07163;Q03434;P0C2I9;Q04214;Q12316;Q92393;P25384;Q03855;Q99231;Q04711;P0C2I7;Q12414;Q03619;Q12141;Q12269;P47100;P0C2I6;Q04670;Q12112;Q99337;P0C2J1		0	0	2.26483e-07	78.09	1.22639e-07	2	1183.67	-0.00385295	64.7891	0
	High	YLLPSNISVPTINNVHTSESTR	2	32	20	Q07163;Q04214;Q12316;Q92393;Q03855;Q99231;Q04711;P0C2I7;Q12414;Q03434;Q03619;Q12141;Q12269;P47100;P0C2I6;Q04670;Q12112;Q99337;P0C2I9;P0C2J1		0	0	2.3228e-09	77.47	5.20171e-07	3	2442.26	0.284317	66.2325	0
	High	SAHHIHSASSNPDINVVDAQK	4	29	17	Q07163;Q04214;Q12316;Q92393;Q99231;Q04711;P0C2I7;Q12414;Q03434;Q03619;Q12141;P47100;P0C2I6;Q04670;Q99337;P0C2I9;P0C2J1		0	0	7.97142e-11	77.4	7.15142e-07	3	2227.08	-0.600298	42.6347	0
	High	EVHTNQDPLDVSASK	5	50	21	Q07163;O74302;Q12316;Q92393;Q03856;Q03855;Q99231;Q04711;P0C2I7;Q12414;Q03434;Q03619;Q12141;Q12269;P47100;P0C2I6;Q04670;Q12112;Q99337;P0C2I9;P0C2J1		0	0	3.03029e-07	72.61	1.37892e-06	2	1639.79	-0.0667423	46.3967	0
	High	HSDSYSENETNHTNVPISSTGGTNNK	1	22	13	Q07163;Q03434;P0C2I9;Q03855;Q99231;Q04711;P0C2I7;Q12414;Q12141;Q12269;P47100;Q04670;Q92393		0	0	2.69525e-11	71.54	3.92114e-06	3	2790.22	0.678276	43.6142	0
	High	TVPQISDQETEKR	3	24	15	Q07163;Q03434;P0C2I9;Q03855;Q99231;Q04711;P0C2I7;Q12414;Q12141;Q12269;P47100;P0C2I6;Q04670;Q92393;P0C2J1		0	0	2.99334e-06	69.24	2.37653e-06	3	1530.78	0.0540861	43.1283	1
	High	DILSVDYTDIMK	2	53	22	Q07163;O74302;Q04215;Q04214;Q12316;Q92393;Q03856;Q03855;Q99231;Q04711;P0C2I7;Q12414;Q03434;Q03619;Q12141;Q12269;P47100;P0C2I6;Q04670;Q99337;P0C2I9;P0C2J1		0	0	3.29505e-06	68.06	3.16537e-06	2	1412.7	0.504444	71.1768	0
	High	YVRPPPmLTSPNDFPNWVK	7	46	19	Q07163;O74302;Q12316;Q92393;Q03856;Q03855;Q99231;Q04711;P0C2I7;Q12414;Q03434;Q03619;Q12141;Q12269;P47100;P0C2I6;Q04670;P0C2I9;P0C2J1	M7(Oxidation)	0	0	2.99402e-10	67.62	6.10625e-06	3	2274.14	0.233691	65.8322	0
	High	REDSILDVFTTILAFIK	1	33	20	Q07163;Q03434;P0C2I9;Q04214;Q12316;Q92393;Q03855;Q99231;Q04711;P0C2I7;Q12414;Q03619;Q12141;Q12269;P47100;P0C2I6;Q04670;Q12112;Q99337;P0C2J1		0	0	7.31018e-07	64.77	3.56766e-06	3	1981.1	-0.0577031	97.4331	1
	High	AVSPTDSTPPSTHTEDSKR	4	31	18	Q07163;Q03434;P0C2I9;Q04214;Q12316;Q92393;Q03855;Q99231;Q04711;P0C2I7;Q12414;Q03619;Q12141;Q12269;P47100;Q04670;Q12112;Q99337		0	0	1.74678e-07	60.92	2.77115e-05	3	2012.95	-0.288696	38.477	1
	High	mLAHANAQTIR	3	31	20	Q07163;Q04214;Q12316;Q92393;Q03855;Q99231;Q04711;P0C2I7;Q12414;Q03434;Q03619;Q12141;Q12269;P47100;P0C2I6;Q04670;Q12112;Q99337;P0C2I9;P0C2J1	M1(Oxidation)	0	0	5.03233e-06	60.69	1.16875e-05	2	1241.64	-0.4601	38.8353	0
	High	LRDEVSGNNLYVYYIETK	1	26	11	Q07163;Q03434;P0C2I9;P25384;Q03855;Q99231;P0C2I7;Q12414;Q12269;P0C2I6;Q99337		0	0	2.58821e-07	56.46	8.03229e-05	3	2176.09	-0.137987	64.989	1
	High	KYVRPPPmLTSPNDFPNWVK	5	46	19	Q07163;O74302;Q12316;Q92393;Q03856;Q03855;Q99231;Q04711;P0C2I7;Q12414;Q03434;Q03619;Q12141;Q12269;P47100;P0C2I6;Q04670;P0C2I9;P0C2J1	M8(Oxidation)	0	0	1.65573e-08	55.94	8.78656e-05	3	2402.24	1.56813	61.684	1
	High	LNVPLLAPmSQSNTHESSHASK	2	23	14	Q07163;Q03434;P0C2I9;Q03855;Q04711;P0C2I7;Q12414;Q12141;Q12269;P47100;P0C2I6;Q04670;Q92393;P0C2J1	M9(Oxidation)	0	0	4.36557e-08	55.19	0.000128341	3	2364.16	-1.10007	53.6582	0
	High	YDEAITYNK	1	42	21	Q07163;Q03434;P0C2I9;Q04214;Q12316;Q92393;P25384;Q03855;Q99231;Q04711;P0C2I7;Q12414;Q03619;Q12141;Q12269;P47100;P0C2I6;Q04670;Q12112;Q99337;P0C2J1		0	0	3.40336e-05	54.9	3.52717e-05	2	1116.52	-0.110897	45.5064	0
	High	KYPYPFIHR	4	32	20	Q07163;Q04214;Q12316;Q92393;Q03855;Q99231;Q04711;P0C2I7;Q12414;Q03434;Q03619;Q12141;Q12269;P47100;P0C2I6;Q04670;Q12112;Q99337;P0C2I9;P0C2J1		0	0	2.46809e-05	54.82	5.25727e-05	3	1220.66	-0.0302805	50.6726	1
	High	GIPGYALHPSR	4	44	21	Q07163;Q03434;P0C2I9;Q04214;Q12316;Q92393;P25384;Q03855;Q99231;Q04711;P0C2I7;Q12414;Q03619;Q12141;Q12269;P47100;P0C2I6;Q04670;Q12112;Q99337;P0C2J1		0	0	0.000195915	51.69	8.40275e-05	2	1167.63	-0.175327	48.6951	0
	High	NLSDEKNDSR	2	17	6	P0C2I7;Q12414;Q03434;Q12141;P0C2I6;P0C2J1		0	0	0.000197051	50.98	0.000108128	3	1177.54	-0.0383057	31.0296	1
	High	SSTPQISNIESTGSGGmHK	1	24	15	Q07163;Q03434;P0C2I9;Q03855;Q04711;P0C2I7;Q12414;Q12141;Q12269;Q12316;P47100;P0C2I6;Q04670;Q92393;P0C2J1	M17(Oxidation)	0	0	4.77401e-07	49.9	0.000357129	3	1933.89	-0.322505	46.4293	0
	High	LNNNGIHINNK	2	48	20	Q07163;O74302;Q12316;Q92393;Q03856;Q03855;Q99231;Q04711;P0C2I7;Q12414;Q03434;Q03619;Q12141;Q12269;P47100;P0C2I6;Q04670;Q99337;P0C2I9;P0C2J1		0	0	0.000139338	46.18	0.000502465	2	1250.66	-0.463654	40.1816	0
	High	SLEDNETEIK	2	33	20	Q07163;Q03434;P0C2I9;Q04214;Q12316;Q92393;Q03855;Q99231;Q04711;P0C2I7;Q12414;Q03619;Q12141;Q12269;P47100;P0C2I6;Q04670;Q12112;Q99337;P0C2J1		0	0	6.33325e-05	44.9	0.000462739	2	1177.56	1.08412	44.7943	0
	High	SPSIDASPPENNSSHNIVPIK	2	24	15	Q07163;Q03434;P0C2I9;Q03855;Q99231;Q04711;P0C2I7;Q12414;Q12141;Q12269;P47100;P0C2I6;Q04670;Q92393;P0C2J1		0	0	3.27473e-07	44.63	0.00125343	3	2203.1	-0.197617	53.804	0
	High	TVPQISDQETEK	1	24	15	Q07163;Q03434;P0C2I9;Q03855;Q99231;Q04711;P0C2I7;Q12414;Q12141;Q12269;P47100;P0C2I6;Q04670;Q92393;P0C2J1		0	0	4.13112e-05	44.6	0.000624126	2	1374.67	-0.0298864	44.9178	0
	High	SDGTVLAPIVK	2	38	18	Q07163;Q04214;Q12316;Q92393;P25384;Q03855;Q99231;Q04711;Q03434;Q03619;Q12269;P47100;Q12414;P0C2I7;Q04670;Q12112;Q99337;P0C2I9		0	0	1.75478e-05	44.07	0.000305559	2	1099.64	0.0914453	54.8032	0
	High	SYTNTTKPK	6	48	20	Q07163;O74302;Q12316;Q92393;Q03856;Q03855;Q99231;Q04711;P0C2I7;Q12414;Q03434;Q03619;Q12141;Q12269;P47100;P0C2I6;Q04670;Q99337;P0C2I9;P0C2J1		0	0	0.000170434	42.68	0.000636623	3	1039.54	1.2647	30.8951	0
	High	QHAGLAGLDISTLLPFGQPVIVNDHNPNSK	2	31	18	Q07163;Q03434;P0C2I9;Q04214;Q12316;Q92393;Q03855;Q99231;Q04711;P0C2I7;Q12414;Q03619;Q12141;Q12269;P47100;Q04670;Q12112;Q99337		0	0	1.25168e-09	42.66	0.00134958	4	3152.65	1.1499	76.391	0
	High	AVSPTDSTPPSTHTEDSK	1	31	18	Q07163;Q03434;P0C2I9;Q04214;Q12316;Q92393;Q03855;Q99231;Q04711;P0C2I7;Q12414;Q03619;Q12141;Q12269;P47100;Q04670;Q12112;Q99337		0	0	7.86223e-06	41.38	0.00218334	3	1856.85	0.106132	39.6205	0
	High	LSAPGQPGLYIDQDELEIDEDEYKEK	1	19	10	Q07163;Q04711;P0C2I7;Q12414;Q03434;Q12269;P0C2I6;Q99337;P0C2I9;P0C2J1		0	0	2.16056e-08	41.18	0.00452294	3	2994.41	-0.0163062	66.8894	1
	High	STTEPIQLNNK	1	48	20	Q07163;O74302;Q12316;Q92393;Q03856;Q03855;Q99231;Q04711;P0C2I7;Q12414;Q03434;Q03619;Q12141;Q12269;P47100;P0C2I6;Q04670;Q99337;P0C2I9;P0C2J1		0	0	0.000108063	38.78	0.00244341	2	1244.65	-0.222194	46.3954	0
	High	NSYGYIIYLPSLK	2	44	21	Q07163;Q03434;P0C2I9;Q04214;Q12316;Q92393;P25384;Q03855;Q99231;Q04711;P0C2I7;Q12414;Q03619;Q12141;Q12269;P47100;P0C2I6;Q04670;Q12112;Q99337;P0C2J1		0	0	0.000149669	30.69	0.0201758	2	1530.82	-1.30414	73.6148	0
	High	KYLLPSNISVPTINNVHTSESTR	1	27	17	Q07163;Q04214;Q12316;Q92393;Q03855;Q99231;Q04711;Q03434;Q03619;Q12269;P47100;Q12414;P0C2I7;Q04670;Q12112;Q99337;P0C2I9		0	0	0.000137368	29.83	0.0250621	3	2570.36	-0.679411	62.6209	1
	High	VTNIIDR	2	46	20	Q07163;O74302;Q12316;Q92393;Q03856;Q03855;Q99231;Q04711;P0C2I7;Q12414;Q03434;Q03619;Q12141;Q12269;P47100;P0C2I6;Q04670;Q99337;P0C2I9;P0C2J1		0	0.000421	0.00168291	61.38	6.04057e-06	2	830.473	-0.160524	43.872	0
	High	LNVPLNPK	2	40	18	Q07163;Q03434;P0C2I9;Q04214;P25384;Q03855;Q99231;Q04711;P0C2I7;Q12414;Q03619;Q12141;Q12269;P47100;P0C2I6;Q04670;Q12112;P0C2J1		0	0.000421	0.00061552	54.79	1.02887e-05	2	894.54	-0.56066	50.3252	0
	High	WVYPLHDR	3	33	20	Q07163;Q03434;P0C2I9;Q04214;Q12316;Q92393;Q03855;Q99231;Q04711;P0C2I7;Q12414;Q03619;Q12141;Q12269;P47100;P0C2I6;Q04670;Q12112;Q99337;P0C2J1		0	0.000421	0.00125491	52.25	7.71382e-05	2	1085.55	0.843041	52.7919	0
	High	NSKPNYR	4	48	20	Q07163;O74302;Q12316;Q92393;Q03856;Q03855;Q99231;Q04711;P0C2I7;Q12414;Q03434;Q03619;Q12141;Q12269;P47100;P0C2I6;Q04670;Q99337;P0C2I9;P0C2J1		0	0.000421	0.00187106	46.14	0.000194576	2	878.448	0.0834545	27.8449	0
	High	IHLIAAVK	1	32	19	Q07163;Q03434;P0C2I9;Q04214;Q12316;Q92393;Q03855;Q99231;Q04711;P0C2I7;Q12414;Q03619;Q12141;Q12269;P47100;Q04670;Q12112;Q99337;P0C2J1		0	0.000421	0.00103468	39.21	0.00019192	2	864.567	-0.0177903	47.9913	0
	High	QSGANWYETIK	1	44	21	Q07163;Q03434;P0C2I9;Q04214;Q12316;Q92393;P25384;Q03855;Q99231;Q04711;P0C2I7;Q12414;Q03619;Q12141;Q12269;P47100;P0C2I6;Q04670;Q12112;Q99337;P0C2J1		0	0.000421	0.000682656	31.45	0.0172232	2	1296.62	-0.0443687	56.841	0
	High	YGDFYWVSK	1	27	17	Q07163;Q04214;Q12316;Q92393;Q03855;Q99231;Q04711;Q03434;Q03619;Q12269;P47100;Q12414;P0C2I7;Q04670;Q12112;Q99337;P0C2I9		0	0.000421	0.000762111	28.87	0.0130367	2	1164.54	0.626397	62.6129	0
	High	mESQQLSQHPHIsHGSACASVTSK	5	2	1	P0C2I7	M1(Oxidation); S13(Phospho)	0	0.000448	0.00371485	22.1	0.285175	3	2646.15	2.83466	45.4941	0
	High	STISIIK	2	26	11	Q07163;Q03434;P0C2I9;P25384;Q03855;Q99231;P0C2I7;Q12414;Q12269;P0C2I6;Q99337		0	0.0005	0.00938696	45.48	4.24709e-05	2	761.476	-0.759639	48.481	0
	High	NSLASPK	1	33	20	Q07163;Q03434;P0C2I9;Q04214;Q12316;Q92393;Q03855;Q99231;Q04711;P0C2I7;Q12414;Q03619;Q12141;Q12269;P47100;P0C2I6;Q04670;Q12112;Q99337;P0C2J1		0	0.001073	0.0196222	30.32	0.00246176	2	716.394	0.0336292	33.8351	0
	High	GLLTDSR	2	25	10	Q07163;Q03434;P0C2I9;P25384;Q99231;P0C2I7;Q12414;Q12269;P0C2I6;Q99337		0	0.001317	0.0199864	42.69	0.000244913	2	761.414	-1.39236	43.4542	0
	High	GSEYTNR	3	33	20	Q07163;Q03434;P0C2I9;Q04214;Q12316;Q92393;Q03855;Q99231;Q04711;P0C2I7;Q12414;Q03619;Q12141;Q12269;P47100;P0C2I6;Q04670;Q12112;Q99337;P0C2J1		0	0.002559	0.0357735	16.92	0.0843428	2	826.369	-0.130997	30.6256	0
	High	ELPPINSR	2	18	13	Q07163;Q04214;Q12316;Q92393;P0C2I7;Q12414;Q12141;P47100;P0C2I6;Q04670;Q12112;Q99337;P0C2J1		0	0.002704	0.0389609	20.19	0.0488169	2	925.51	-0.551206	44.9491	0
	High	YIEAYHK	1	31	18	Q07163;Q03434;P0C2I9;Q04214;Q12316;Q92393;Q03855;Q99231;Q04711;P0C2I7;Q12414;Q12141;Q12269;P47100;P0C2I6;Q12112;Q99337;P0C2J1		0	0.002704	0.0395072	18.76	0.0971232	3	923.462	-0.550387	38.4584	0
	High	AHGVAER	3	44	21	Q07163;Q03434;P0C2I9;Q04214;Q12316;Q92393;P25384;Q03855;Q99231;Q04711;P0C2I7;Q12414;Q03619;Q12141;Q12269;P47100;P0C2I6;Q04670;Q12112;Q99337;P0C2J1		0	0.002851	0.0411174	28.33	0.00359887	2	739.385	0.36917	25.7384	0
	High	EVNQLLK	1	32	20	Q07163;Q03434;P0C2I9;Q04214;Q12316;Q92393;Q03855;Q99231;Q04711;P0C2I7;Q12414;Q03619;Q12141;Q12269;P47100;P0C2I6;Q04670;Q12112;Q99337;P0C2J1		0	0.005266	0.0834167	34.99	0.00156894	2	843.492	-2.34575	45.4379	0
	High	NIADVmTKPLPIK	1	42	21	Q07163;Q03434;P0C2I9;Q04214;Q12316;Q92393;P25384;Q03855;Q99231;Q04711;P0C2I7;Q12414;Q03619;Q12141;Q12269;P47100;P0C2I6;Q04670;Q12112;Q99337;P0C2J1	M6(Oxidation)	0	0.006702	0.103481	14.02	0.406185	2	1455.82	-0.435797	53.2117	0
	Medium	GLSGEYK	1	55	23	Q07163;O74302;Q04215;Q04214;Q12316;Q92393;Q03856;Q03855;Q99231;Q04711;P0C2I7;Q12414;Q03434;Q03619;Q12141;Q12269;P47100;P0C2I6;Q04670;Q12112;Q99337;P0C2I9;P0C2J1		0	0.025375	0.409282	20.88	0.0310301	2	753.378	0.678493	38.071	0
	Low	RNLSDEkNDSR	1	17	6	P0C2I7;Q12414;Q03434;Q12141;P0C2I6;P0C2J1	K7(GG)	0.4516			16.68	0.426344	2	1447.68	-8.05628	35.1978	2
Q12269	Transposon Ty1-GR2 Gag-Pol polyprotein OS=Saccharomyces cerevisiae (strain ATCC 204508 / S288c) GN=TY1B-GR2 PE=3 SV=3 - [YG12B_YEAST]	4980.87	45.98	1	0	65	152	catalytic activity; DNA binding; metal ion binding; nucleotide binding; RNA binding	cytoplasm; nucleus	cell organization and biogenesis; metabolic process	Pf00665; Pf01021; Pf07475; Pf07727	1755	198.398	8.20654
	A2	Sequence	# PSMs	# Proteins	# Protein Groups	Protein Group Accessions	Modifications	ΔCn	q-Value	PEP	IonScore	Exp Value	Charge	MH+ [Da]	ΔM [ppm]	RT [min]	# Missed Cleavages
	High	AHNVSTSNNSPSTDNDSISK	2	46	19	Q07163;O74302;Q12316;Q92393;Q03856;Q03855;Q04711;P0C2I7;Q12414;Q03434;Q03619;Q12141;Q12269;P47100;P0C2I6;Q04670;Q99337;P0C2I9;P0C2J1		0	0	5.77704e-12	121.29	2.57828e-11	2	2074.93	-0.337375	38.4802	0
	High	FLQNSNLGGIIPTVNGKPVR	3	43	19	Q07163;O74302;Q03856;Q03855;Q99231;Q04711;P0C2I7;Q12414;Q03434;Q03619;Q12141;Q12269;Q12316;P47100;P0C2I6;Q04670;Q99337;P0C2I9;P0C2J1		0	0	1.62458e-11	114.29	3.55634e-11	3	2124.19	1.0809	64.1028	0
	High	TVDTTNYVILQGK	2	33	20	Q07163;Q03434;P0C2I9;Q04214;Q12316;Q92393;Q03855;Q99231;Q04711;P0C2I7;Q12414;Q03619;Q12141;Q12269;P47100;P0C2I6;Q04670;Q12112;Q99337;P0C2J1		0	0	3.43533e-08	91.4	1.5032e-08	2	1451.77	-0.326587	56.7631	0
	High	HLNmTVAELFLDIHAIYEEQQGSR	10	48	20	Q07163;O74302;Q12316;Q92393;Q03856;Q03855;Q99231;Q04711;P0C2I7;Q12414;Q03434;Q03619;Q12141;Q12269;P47100;P0C2I6;Q04670;Q99337;P0C2I9;P0C2J1	M4(Oxidation)	0	0	2.02043e-11	91.16	3.41839e-08	4	2830.38	0.427391	81.87	0
	High	LDQFNYDALTFDEDLNR	3	33	20	Q07163;Q03434;P0C2I9;Q04214;Q12316;Q92393;Q03855;Q99231;Q04711;P0C2I7;Q12414;Q03619;Q12141;Q12269;P47100;P0C2I6;Q04670;Q12112;Q99337;P0C2J1		0	0	1.41781e-09	88.49	5.09686e-08	2	2088.95	-0.114942	72.2039	0
	High	mQSDTQEANDIVTLANLQYNGSTPADAFETK	2	48	20	Q07163;O74302;Q12316;Q92393;Q03856;Q03855;Q99231;Q04711;P0C2I7;Q12414;Q03434;Q03619;Q12141;Q12269;P47100;P0C2I6;Q04670;Q99337;P0C2I9;P0C2J1	M1(Oxidation)	0	0	5.32227e-11	87.44	1.43069e-07	3	3388.55	0.757359	73.5874	0
	High	NIPINAIGDLQFHFQDNTK	4	32	20	Q07163;Q04214;Q12316;Q92393;Q03855;Q99231;Q04711;P0C2I7;Q12414;Q03434;Q03619;Q12141;Q12269;P47100;P0C2I6;Q04670;Q12112;Q99337;P0C2I9;P0C2J1		0	0	5.81542e-11	86.68	6.86232e-08	3	2185.11	1.00629	71.2272	0
	High	NQFQASVLVIQmDR	2	33	20	Q07163;Q03434;P0C2I9;Q04214;Q12316;Q92393;Q03855;Q99231;Q04711;P0C2I7;Q12414;Q03619;Q12141;Q12269;P47100;P0C2I6;Q04670;Q12112;Q99337;P0C2J1	M12(Oxidation)	0	0	6.43697e-09	83.95	9.52426e-08	2	1664.84	-1.00814	62.4085	0
	High	NPSDEKNDSR	1	29	13	Q07163;O74302;Q12316;Q92393;Q03856;Q03855;Q04711;Q03619;Q12269;P47100;Q04670;Q99337;P0C2I9		0	0	0.0001059	83.68	5.72112e-08	2	1161.51	0.304803	22.8388	1
	High	DILSVDYTDImK	4	53	22	Q07163;O74302;Q04215;Q04214;Q12316;Q92393;Q03856;Q03855;Q99231;Q04711;P0C2I7;Q12414;Q03434;Q03619;Q12141;Q12269;P47100;P0C2I6;Q04670;Q99337;P0C2I9;P0C2J1	M11(Oxidation)	0	0	2.51187e-06	83.49	9.64822e-08	2	1428.69	1.23841	63.6644	0
	High	LVAISDASYGNQPYYK	2	30	13	Q07163;Q03434;P0C2I9;P25384;Q03855;Q99231;Q04711;P0C2I7;Q12414;Q12269;P0C2I6;Q99337;P0C2J1		0	0	4.17124e-09	81.88	1.91671e-07	2	1788.88	-0.155862	58.3745	0
	High	EVDPNISESNILPSK	2	31	18	Q07163;Q03434;P0C2I9;Q04214;Q12316;Q92393;Q03855;Q99231;Q04711;P0C2I7;Q12414;Q03619;Q12141;Q12269;P47100;P0C2I6;Q04670;P0C2J1		0	0	5.50979e-06	78.45	3.39362e-07	2	1641.83	-0.238818	57.8009	0
	High	KLSAPGQPGLYIDQDELEIDEDEYKEK	2	19	10	Q07163;Q04711;P0C2I7;Q12414;Q03434;Q12269;P0C2I6;Q99337;P0C2I9;P0C2J1		0	0	1.35791e-06	78.34	8.36828e-07	3	3122.51	0.0823222	64.114	2
	High	LIGLASYVGYK	2	43	21	Q07163;Q03434;P0C2I9;Q04214;Q12316;Q92393;P25384;Q03855;Q99231;Q04711;P0C2I7;Q12414;Q03619;Q12141;Q12269;P47100;P0C2I6;Q04670;Q12112;Q99337;P0C2J1		0	0	2.26483e-07	78.09	1.22639e-07	2	1183.67	-0.00385295	64.7891	0
	High	YLLPSNISVPTINNVHTSESTR	2	32	20	Q07163;Q04214;Q12316;Q92393;Q03855;Q99231;Q04711;P0C2I7;Q12414;Q03434;Q03619;Q12141;Q12269;P47100;P0C2I6;Q04670;Q12112;Q99337;P0C2I9;P0C2J1		0	0	2.3228e-09	77.47	5.20171e-07	3	2442.26	0.284317	66.2325	0
	High	EVHTNQDPLDVSASK	5	50	21	Q07163;O74302;Q12316;Q92393;Q03856;Q03855;Q99231;Q04711;P0C2I7;Q12414;Q03434;Q03619;Q12141;Q12269;P47100;P0C2I6;Q04670;Q12112;Q99337;P0C2I9;P0C2J1		0	0	3.03029e-07	72.61	1.37892e-06	2	1639.79	-0.0667423	46.3967	0
	High	HSDSYSENETNHTNVPISSTGGTNNK	1	22	13	Q07163;Q03434;P0C2I9;Q03855;Q99231;Q04711;P0C2I7;Q12414;Q12141;Q12269;P47100;Q04670;Q92393		0	0	2.69525e-11	71.54	3.92114e-06	3	2790.22	0.678276	43.6142	0
	High	TVPQISDQETEKR	3	24	15	Q07163;Q03434;P0C2I9;Q03855;Q99231;Q04711;P0C2I7;Q12414;Q12141;Q12269;P47100;P0C2I6;Q04670;Q92393;P0C2J1		0	0	2.99334e-06	69.24	2.37653e-06	3	1530.78	0.0540861	43.1283	1
	High	IINLGESDNEIQYDILGLEIK	3	24	12	Q03434;P0C2I9;P25384;Q99231;Q04711;Q03619;Q12269;Q12414;P0C2I6;Q04670;Q99337;P0C2J1		0	0	7.11027e-07	68.71	3.42521e-06	2	2389.25	-0.510012	80.4055	0
	High	DILSVDYTDIMK	2	53	22	Q07163;O74302;Q04215;Q04214;Q12316;Q92393;Q03856;Q03855;Q99231;Q04711;P0C2I7;Q12414;Q03434;Q03619;Q12141;Q12269;P47100;P0C2I6;Q04670;Q99337;P0C2I9;P0C2J1		0	0	3.29505e-06	68.06	3.16537e-06	2	1412.7	0.504444	71.1768	0
	High	YVRPPPmLTSPNDFPNWVK	7	46	19	Q07163;O74302;Q12316;Q92393;Q03856;Q03855;Q99231;Q04711;P0C2I7;Q12414;Q03434;Q03619;Q12141;Q12269;P47100;P0C2I6;Q04670;P0C2I9;P0C2J1	M7(Oxidation)	0	0	2.99402e-10	67.62	6.10625e-06	3	2274.14	0.233691	65.8322	0
	High	REDSILDVFTTILAFIK	1	33	20	Q07163;Q03434;P0C2I9;Q04214;Q12316;Q92393;Q03855;Q99231;Q04711;P0C2I7;Q12414;Q03619;Q12141;Q12269;P47100;P0C2I6;Q04670;Q12112;Q99337;P0C2J1		0	0	7.31018e-07	64.77	3.56766e-06	3	1981.1	-0.0577031	97.4331	1
	High	ELPPINSHQTNSSLGGIGDSNAYTTINSK	2	15	7	Q03434;P0C2I9;Q03855;Q99231;Q04711;Q03619;Q12269		0	0	8.57871e-09	63.92	2.22624e-05	3	3015.46	-0.510344	60.0022	0
	High	AVSPTDSTPPSTHTEDSKR	4	31	18	Q07163;Q03434;P0C2I9;Q04214;Q12316;Q92393;Q03855;Q99231;Q04711;P0C2I7;Q12414;Q03619;Q12141;Q12269;P47100;Q04670;Q12112;Q99337		0	0	1.74678e-07	60.92	2.77115e-05	3	2012.95	-0.288696	38.477	1
	High	mLAHANAQTIR	3	31	20	Q07163;Q04214;Q12316;Q92393;Q03855;Q99231;Q04711;P0C2I7;Q12414;Q03434;Q03619;Q12141;Q12269;P47100;P0C2I6;Q04670;Q12112;Q99337;P0C2I9;P0C2J1	M1(Oxidation)	0	0	5.03233e-06	60.69	1.16875e-05	2	1241.64	-0.4601	38.8353	0
	High	LRDEVSGNNLYVYYIETK	1	26	11	Q07163;Q03434;P0C2I9;P25384;Q03855;Q99231;P0C2I7;Q12414;Q12269;P0C2I6;Q99337		0	0	2.58821e-07	56.46	8.03229e-05	3	2176.09	-0.137987	64.989	1
	High	KYVRPPPmLTSPNDFPNWVK	5	46	19	Q07163;O74302;Q12316;Q92393;Q03856;Q03855;Q99231;Q04711;P0C2I7;Q12414;Q03434;Q03619;Q12141;Q12269;P47100;P0C2I6;Q04670;P0C2I9;P0C2J1	M8(Oxidation)	0	0	1.65573e-08	55.94	8.78656e-05	3	2402.24	1.56813	61.684	1
	High	LNVPLLAPmSQSNTHESSHASK	2	23	14	Q07163;Q03434;P0C2I9;Q03855;Q04711;P0C2I7;Q12414;Q12141;Q12269;P47100;P0C2I6;Q04670;Q92393;P0C2J1	M9(Oxidation)	0	0	4.36557e-08	55.19	0.000128341	3	2364.16	-1.10007	53.6582	0
	High	YDEAITYNK	1	42	21	Q07163;Q03434;P0C2I9;Q04214;Q12316;Q92393;P25384;Q03855;Q99231;Q04711;P0C2I7;Q12414;Q03619;Q12141;Q12269;P47100;P0C2I6;Q04670;Q12112;Q99337;P0C2J1		0	0	3.40336e-05	54.9	3.52717e-05	2	1116.52	-0.110897	45.5064	0
	High	KYPYPFIHR	4	32	20	Q07163;Q04214;Q12316;Q92393;Q03855;Q99231;Q04711;P0C2I7;Q12414;Q03434;Q03619;Q12141;Q12269;P47100;P0C2I6;Q04670;Q12112;Q99337;P0C2I9;P0C2J1		0	0	2.46809e-05	54.82	5.25727e-05	3	1220.66	-0.0302805	50.6726	1
	High	GIPGYALHPSR	4	44	21	Q07163;Q03434;P0C2I9;Q04214;Q12316;Q92393;P25384;Q03855;Q99231;Q04711;P0C2I7;Q12414;Q03619;Q12141;Q12269;P47100;P0C2I6;Q04670;Q12112;Q99337;P0C2J1		0	0	0.000195915	51.69	8.40275e-05	2	1167.63	-0.175327	48.6951	0
	High	SSTPQISNIESTGSGGmHK	1	24	15	Q07163;Q03434;P0C2I9;Q03855;Q04711;P0C2I7;Q12414;Q12141;Q12269;Q12316;P47100;P0C2I6;Q04670;Q92393;P0C2J1	M17(Oxidation)	0	0	4.77401e-07	49.9	0.000357129	3	1933.89	-0.322505	46.4293	0
	High	VINSmFIFNR	1	16	10	Q04214;Q12316;Q92393;Q03855;Q04711;Q03619;Q12269;Q04670;Q12112;Q99337	M5(Oxidation)	0	0	0.000151288	46.53	0.00030904	2	1256.65	0.883155	61.2675	0
	High	LNNNGIHINNK	2	48	20	Q07163;O74302;Q12316;Q92393;Q03856;Q03855;Q99231;Q04711;P0C2I7;Q12414;Q03434;Q03619;Q12141;Q12269;P47100;P0C2I6;Q04670;Q99337;P0C2I9;P0C2J1		0	0	0.000139338	46.18	0.000502465	2	1250.66	-0.463654	40.1816	0
	High	SLEDNETEIK	2	33	20	Q07163;Q03434;P0C2I9;Q04214;Q12316;Q92393;Q03855;Q99231;Q04711;P0C2I7;Q12414;Q03619;Q12141;Q12269;P47100;P0C2I6;Q04670;Q12112;Q99337;P0C2J1		0	0	6.33325e-05	44.9	0.000462739	2	1177.56	1.08412	44.7943	0
	High	SPSIDASPPENNSSHNIVPIK	2	24	15	Q07163;Q03434;P0C2I9;Q03855;Q99231;Q04711;P0C2I7;Q12414;Q12141;Q12269;P47100;P0C2I6;Q04670;Q92393;P0C2J1		0	0	3.27473e-07	44.63	0.00125343	3	2203.1	-0.197617	53.804	0
	High	TVPQISDQETEK	1	24	15	Q07163;Q03434;P0C2I9;Q03855;Q99231;Q04711;P0C2I7;Q12414;Q12141;Q12269;P47100;P0C2I6;Q04670;Q92393;P0C2J1		0	0	4.13112e-05	44.6	0.000624126	2	1374.67	-0.0298864	44.9178	0
	High	SDGTVLAPIVK	2	38	18	Q07163;Q04214;Q12316;Q92393;P25384;Q03855;Q99231;Q04711;Q03434;Q03619;Q12269;P47100;Q12414;P0C2I7;Q04670;Q12112;Q99337;P0C2I9		0	0	1.75478e-05	44.07	0.000305559	2	1099.64	0.0914453	54.8032	0
	High	SYTNTTKPK	6	48	20	Q07163;O74302;Q12316;Q92393;Q03856;Q03855;Q99231;Q04711;P0C2I7;Q12414;Q03434;Q03619;Q12141;Q12269;P47100;P0C2I6;Q04670;Q99337;P0C2I9;P0C2J1		0	0	0.000170434	42.68	0.000636623	3	1039.54	1.2647	30.8951	0
	High	QHAGLAGLDISTLLPFGQPVIVNDHNPNSK	2	31	18	Q07163;Q03434;P0C2I9;Q04214;Q12316;Q92393;Q03855;Q99231;Q04711;P0C2I7;Q12414;Q03619;Q12141;Q12269;P47100;Q04670;Q12112;Q99337		0	0	1.25168e-09	42.66	0.00134958	4	3152.65	1.1499	76.391	0
	High	AVSPTDSTPPSTHTEDSK	1	31	18	Q07163;Q03434;P0C2I9;Q04214;Q12316;Q92393;Q03855;Q99231;Q04711;P0C2I7;Q12414;Q03619;Q12141;Q12269;P47100;Q04670;Q12112;Q99337		0	0	7.86223e-06	41.38	0.00218334	3	1856.85	0.106132	39.6205	0
	High	LSAPGQPGLYIDQDELEIDEDEYKEK	1	19	10	Q07163;Q04711;P0C2I7;Q12414;Q03434;Q12269;P0C2I6;Q99337;P0C2I9;P0C2J1		0	0	2.16056e-08	41.18	0.00452294	3	2994.41	-0.0163062	66.8894	1
	High	STTEPIQLNNK	1	48	20	Q07163;O74302;Q12316;Q92393;Q03856;Q03855;Q99231;Q04711;P0C2I7;Q12414;Q03434;Q03619;Q12141;Q12269;P47100;P0C2I6;Q04670;Q99337;P0C2I9;P0C2J1		0	0	0.000108063	38.78	0.00244341	2	1244.65	-0.222194	46.3954	0
	High	NSYGYIIYLPSLK	2	44	21	Q07163;Q03434;P0C2I9;Q04214;Q12316;Q92393;P25384;Q03855;Q99231;Q04711;P0C2I7;Q12414;Q03619;Q12141;Q12269;P47100;P0C2I6;Q04670;Q12112;Q99337;P0C2J1		0	0	0.000149669	30.69	0.0201758	2	1530.82	-1.30414	73.6148	0
	High	KYLLPSNISVPTINNVHTSESTR	1	27	17	Q07163;Q04214;Q12316;Q92393;Q03855;Q99231;Q04711;Q03434;Q03619;Q12269;P47100;Q12414;P0C2I7;Q04670;Q12112;Q99337;P0C2I9		0	0	0.000137368	29.83	0.0250621	3	2570.36	-0.679411	62.6209	1
	High	VTNIIDR	2	46	20	Q07163;O74302;Q12316;Q92393;Q03856;Q03855;Q99231;Q04711;P0C2I7;Q12414;Q03434;Q03619;Q12141;Q12269;P47100;P0C2I6;Q04670;Q99337;P0C2I9;P0C2J1		0	0.000421	0.00168291	61.38	6.04057e-06	2	830.473	-0.160524	43.872	0
	High	LNVPLNPK	2	40	18	Q07163;Q03434;P0C2I9;Q04214;P25384;Q03855;Q99231;Q04711;P0C2I7;Q12414;Q03619;Q12141;Q12269;P47100;P0C2I6;Q04670;Q12112;P0C2J1		0	0.000421	0.00061552	54.79	1.02887e-05	2	894.54	-0.56066	50.3252	0
	High	WVYPLHDR	3	33	20	Q07163;Q03434;P0C2I9;Q04214;Q12316;Q92393;Q03855;Q99231;Q04711;P0C2I7;Q12414;Q03619;Q12141;Q12269;P47100;P0C2I6;Q04670;Q12112;Q99337;P0C2J1		0	0.000421	0.00125491	52.25	7.71382e-05	2	1085.55	0.843041	52.7919	0
	High	NSKPNYR	4	48	20	Q07163;O74302;Q12316;Q92393;Q03856;Q03855;Q99231;Q04711;P0C2I7;Q12414;Q03434;Q03619;Q12141;Q12269;P47100;P0C2I6;Q04670;Q99337;P0C2I9;P0C2J1		0	0.000421	0.00187106	46.14	0.000194576	2	878.448	0.0834545	27.8449	0
	High	IHLIAAVK	1	32	19	Q07163;Q03434;P0C2I9;Q04214;Q12316;Q92393;Q03855;Q99231;Q04711;P0C2I7;Q12414;Q03619;Q12141;Q12269;P47100;Q04670;Q12112;Q99337;P0C2J1		0	0.000421	0.00103468	39.21	0.00019192	2	864.567	-0.0177903	47.9913	0
	High	QSGANWYETIK	1	44	21	Q07163;Q03434;P0C2I9;Q04214;Q12316;Q92393;P25384;Q03855;Q99231;Q04711;P0C2I7;Q12414;Q03619;Q12141;Q12269;P47100;P0C2I6;Q04670;Q12112;Q99337;P0C2J1		0	0.000421	0.000682656	31.45	0.0172232	2	1296.62	-0.0443687	56.841	0
	High	YGDFYWVSK	1	27	17	Q07163;Q04214;Q12316;Q92393;Q03855;Q99231;Q04711;Q03434;Q03619;Q12269;P47100;Q12414;P0C2I7;Q04670;Q12112;Q99337;P0C2I9		0	0.000421	0.000762111	28.87	0.0130367	2	1164.54	0.626397	62.6129	0
	High	NKPTEPDNK	2	16	8	Q07163;Q03434;P0C2I9;Q04711;Q12269;Q12414;P0C2I6;P0C2J1		0	0.000448	0.00817142	30.88	0.00669598	2	1042.52	0.228161	26.2697	0
	High	STISIIK	2	26	11	Q07163;Q03434;P0C2I9;P25384;Q03855;Q99231;P0C2I7;Q12414;Q12269;P0C2I6;Q99337		0	0.0005	0.00938696	45.48	4.24709e-05	2	761.476	-0.759639	48.481	0
	High	KIITTLK	1	31	13	Q03434;P0C2I9;P25384;Q03855;Q99231;Q04711;Q03619;Q12269;Q12414;P0C2I6;Q04670;Q99337;P0C2J1		0	0.0005	0.0176611	43.05	0.000163499	2	816.556	0.217077	40.566	1
	High	RNPSDEKNDSR	2	29	13	Q07163;O74302;Q12316;Q92393;Q03856;Q03855;Q04711;Q03619;Q12269;P47100;Q04670;Q99337;P0C2I9		0	0.000581	0.0184838	23.5	0.079063	3	1317.61	0.246903	22.8786	2
	High	NSLASPK	1	33	20	Q07163;Q03434;P0C2I9;Q04214;Q12316;Q92393;Q03855;Q99231;Q04711;P0C2I7;Q12414;Q03619;Q12141;Q12269;P47100;P0C2I6;Q04670;Q12112;Q99337;P0C2J1		0	0.001073	0.0196222	30.32	0.00246176	2	716.394	0.0336292	33.8351	0
	High	GLLTDSR	2	25	10	Q07163;Q03434;P0C2I9;P25384;Q99231;P0C2I7;Q12414;Q12269;P0C2I6;Q99337		0	0.001317	0.0199864	42.69	0.000244913	2	761.414	-1.39236	43.4542	0
	High	GSEYTNR	3	33	20	Q07163;Q03434;P0C2I9;Q04214;Q12316;Q92393;Q03855;Q99231;Q04711;P0C2I7;Q12414;Q03619;Q12141;Q12269;P47100;P0C2I6;Q04670;Q12112;Q99337;P0C2J1		0	0.002559	0.0357735	16.92	0.0843428	2	826.369	-0.130997	30.6256	0
	High	YIEAYHK	1	31	18	Q07163;Q03434;P0C2I9;Q04214;Q12316;Q92393;Q03855;Q99231;Q04711;P0C2I7;Q12414;Q12141;Q12269;P47100;P0C2I6;Q12112;Q99337;P0C2J1		0	0.002704	0.0395072	18.76	0.0971232	3	923.462	-0.550387	38.4584	0
	High	AHGVAER	3	44	21	Q07163;Q03434;P0C2I9;Q04214;Q12316;Q92393;P25384;Q03855;Q99231;Q04711;P0C2I7;Q12414;Q03619;Q12141;Q12269;P47100;P0C2I6;Q04670;Q12112;Q99337;P0C2J1		0	0.002851	0.0411174	28.33	0.00359887	2	739.385	0.36917	25.7384	0
	High	DLNANKK	1	31	13	Q03434;P0C2I9;P25384;Q03855;Q99231;Q04711;Q03619;Q12269;Q12414;P0C2I6;Q04670;Q99337;P0C2J1		0	0.004226	0.067332	25.17	0.0156606	2	802.442	0.276487	24.8998	1
	High	EVNQLLK	1	32	20	Q07163;Q03434;P0C2I9;Q04214;Q12316;Q92393;Q03855;Q99231;Q04711;P0C2I7;Q12414;Q03619;Q12141;Q12269;P47100;P0C2I6;Q04670;Q12112;Q99337;P0C2J1		0	0.005266	0.0834167	34.99	0.00156894	2	843.492	-2.34575	45.4379	0
	High	NIADVmTKPLPIK	1	42	21	Q07163;Q03434;P0C2I9;Q04214;Q12316;Q92393;P25384;Q03855;Q99231;Q04711;P0C2I7;Q12414;Q03619;Q12141;Q12269;P47100;P0C2I6;Q04670;Q12112;Q99337;P0C2J1	M6(Oxidation)	0	0.006702	0.103481	14.02	0.406185	2	1455.82	-0.435797	53.2117	0
	Medium	GLSGEYK	1	55	23	Q07163;O74302;Q04215;Q04214;Q12316;Q92393;Q03856;Q03855;Q99231;Q04711;P0C2I7;Q12414;Q03434;Q03619;Q12141;Q12269;P47100;P0C2I6;Q04670;Q12112;Q99337;P0C2I9;P0C2J1		0	0.025375	0.409282	20.88	0.0310301	2	753.378	0.678493	38.071	0
	Low	RNPSDEK	1	31	14	Q07163;O74302;Q12316;Q92393;Q03856;Q03855;Q04711;Q03619;Q12269;P47100;Q04670;Q12112;Q99337;P0C2I9		0	0.099884	0.946148	14.44	0.170881	2	845.411	0.107855	21.796	1
P0C2I6	Transposon Ty1-LR3 Gag-Pol polyprotein OS=Saccharomyces cerevisiae (strain ATCC 204508 / S288c) GN=TY1B-LR3 PE=1 SV=1 - [YL13B_YEAST]	4931.7	42.91	1	0	59	149	catalytic activity; DNA binding; metal ion binding; nucleotide binding; RNA binding	cytoplasm; nucleus	cell organization and biogenesis; metabolic process	Pf00665; Pf01021; Pf07475; Pf07727	1755	198.282	7.94287
	A2	Sequence	# PSMs	# Proteins	# Protein Groups	Protein Group Accessions	Modifications	ΔCn	q-Value	PEP	IonScore	Exp Value	Charge	MH+ [Da]	ΔM [ppm]	RT [min]	# Missed Cleavages
	High	AHNVSTSNNSPSTDNDSISK	2	46	19	Q07163;O74302;Q12316;Q92393;Q03856;Q03855;Q04711;P0C2I7;Q12414;Q03434;Q03619;Q12141;Q12269;P47100;P0C2I6;Q04670;Q99337;P0C2I9;P0C2J1		0	0	5.77704e-12	121.29	2.57828e-11	2	2074.93	-0.337375	38.4802	0
	High	FLQNSNLGGIIPTVNGKPVR	3	43	19	Q07163;O74302;Q03856;Q03855;Q99231;Q04711;P0C2I7;Q12414;Q03434;Q03619;Q12141;Q12269;Q12316;P47100;P0C2I6;Q04670;Q99337;P0C2I9;P0C2J1		0	0	1.62458e-11	114.29	3.55634e-11	3	2124.19	1.0809	64.1028	0
	High	QTNSSLGGIGDSNAYTTINSK	1	18	13	Q07163;Q04214;Q12316;Q92393;P0C2I7;Q12414;Q12141;P47100;P0C2I6;Q04670;Q12112;Q99337;P0C2J1		0	0	1.44162e-07	95.98	8.9205e-09	2	2128.02	-0.0784687	56.3743	0
	High	TVDTTNYVILQGK	2	33	20	Q07163;Q03434;P0C2I9;Q04214;Q12316;Q92393;Q03855;Q99231;Q04711;P0C2I7;Q12414;Q03619;Q12141;Q12269;P47100;P0C2I6;Q04670;Q12112;Q99337;P0C2J1		0	0	3.43533e-08	91.4	1.5032e-08	2	1451.77	-0.326587	56.7631	0
	High	HLNmTVAELFLDIHAIYEEQQGSR	10	48	20	Q07163;O74302;Q12316;Q92393;Q03856;Q03855;Q99231;Q04711;P0C2I7;Q12414;Q03434;Q03619;Q12141;Q12269;P47100;P0C2I6;Q04670;Q99337;P0C2I9;P0C2J1	M4(Oxidation)	0	0	2.02043e-11	91.16	3.41839e-08	4	2830.38	0.427391	81.87	0
	High	LDQFNYDALTFDEDLNR	3	33	20	Q07163;Q03434;P0C2I9;Q04214;Q12316;Q92393;Q03855;Q99231;Q04711;P0C2I7;Q12414;Q03619;Q12141;Q12269;P47100;P0C2I6;Q04670;Q12112;Q99337;P0C2J1		0	0	1.41781e-09	88.49	5.09686e-08	2	2088.95	-0.114942	72.2039	0
	High	mQSDTQEANDIVTLANLQYNGSTPADAFETK	2	48	20	Q07163;O74302;Q12316;Q92393;Q03856;Q03855;Q99231;Q04711;P0C2I7;Q12414;Q03434;Q03619;Q12141;Q12269;P47100;P0C2I6;Q04670;Q99337;P0C2I9;P0C2J1	M1(Oxidation)	0	0	5.32227e-11	87.44	1.43069e-07	3	3388.55	0.757359	73.5874	0
	High	NIPINAIGDLQFHFQDNTK	4	32	20	Q07163;Q04214;Q12316;Q92393;Q03855;Q99231;Q04711;P0C2I7;Q12414;Q03434;Q03619;Q12141;Q12269;P47100;P0C2I6;Q04670;Q12112;Q99337;P0C2I9;P0C2J1		0	0	5.81542e-11	86.68	6.86232e-08	3	2185.11	1.00629	71.2272	0
	High	NQFQASVLVIQmDR	2	33	20	Q07163;Q03434;P0C2I9;Q04214;Q12316;Q92393;Q03855;Q99231;Q04711;P0C2I7;Q12414;Q03619;Q12141;Q12269;P47100;P0C2I6;Q04670;Q12112;Q99337;P0C2J1	M12(Oxidation)	0	0	6.43697e-09	83.95	9.52426e-08	2	1664.84	-1.00814	62.4085	0
	High	DILSVDYTDImK	4	53	22	Q07163;O74302;Q04215;Q04214;Q12316;Q92393;Q03856;Q03855;Q99231;Q04711;P0C2I7;Q12414;Q03434;Q03619;Q12141;Q12269;P47100;P0C2I6;Q04670;Q99337;P0C2I9;P0C2J1	M11(Oxidation)	0	0	2.51187e-06	83.49	9.64822e-08	2	1428.69	1.23841	63.6644	0
	High	LVAISDASYGNQPYYK	2	30	13	Q07163;Q03434;P0C2I9;P25384;Q03855;Q99231;Q04711;P0C2I7;Q12414;Q12269;P0C2I6;Q99337;P0C2J1		0	0	4.17124e-09	81.88	1.91671e-07	2	1788.88	-0.155862	58.3745	0
	High	EVDPNISESNILPSK	2	31	18	Q07163;Q03434;P0C2I9;Q04214;Q12316;Q92393;Q03855;Q99231;Q04711;P0C2I7;Q12414;Q03619;Q12141;Q12269;P47100;P0C2I6;Q04670;P0C2J1		0	0	5.50979e-06	78.45	3.39362e-07	2	1641.83	-0.238818	57.8009	0
	High	KLSAPGQPGLYIDQDELEIDEDEYKEK	2	19	10	Q07163;Q04711;P0C2I7;Q12414;Q03434;Q12269;P0C2I6;Q99337;P0C2I9;P0C2J1		0	0	1.35791e-06	78.34	8.36828e-07	3	3122.51	0.0823222	64.114	2
	High	LIGLASYVGYK	2	43	21	Q07163;Q03434;P0C2I9;Q04214;Q12316;Q92393;P25384;Q03855;Q99231;Q04711;P0C2I7;Q12414;Q03619;Q12141;Q12269;P47100;P0C2I6;Q04670;Q12112;Q99337;P0C2J1		0	0	2.26483e-07	78.09	1.22639e-07	2	1183.67	-0.00385295	64.7891	0
	High	YLLPSNISVPTINNVHTSESTR	2	32	20	Q07163;Q04214;Q12316;Q92393;Q03855;Q99231;Q04711;P0C2I7;Q12414;Q03434;Q03619;Q12141;Q12269;P47100;P0C2I6;Q04670;Q12112;Q99337;P0C2I9;P0C2J1		0	0	2.3228e-09	77.47	5.20171e-07	3	2442.26	0.284317	66.2325	0
	High	SAHHIHSASSNPDINVVDAQK	4	29	17	Q07163;Q04214;Q12316;Q92393;Q99231;Q04711;P0C2I7;Q12414;Q03434;Q03619;Q12141;P47100;P0C2I6;Q04670;Q99337;P0C2I9;P0C2J1		0	0	7.97142e-11	77.4	7.15142e-07	3	2227.08	-0.600298	42.6347	0
	High	EVHTNQDPLDVSASK	5	50	21	Q07163;O74302;Q12316;Q92393;Q03856;Q03855;Q99231;Q04711;P0C2I7;Q12414;Q03434;Q03619;Q12141;Q12269;P47100;P0C2I6;Q04670;Q12112;Q99337;P0C2I9;P0C2J1		0	0	3.03029e-07	72.61	1.37892e-06	2	1639.79	-0.0667423	46.3967	0
	High	SAPSYFISFTDETTK	3	23	14	Q03434;P0C2I9;Q04214;Q12316;Q92393;Q03619;Q12141;Q04711;P47100;P0C2I6;Q04670;Q12112;Q99337;P0C2J1		0	0	7.87165e-07	71.87	1.42703e-06	2	1693.79	-0.450997	66.9399	0
	High	TVPQISDQETEKR	3	24	15	Q07163;Q03434;P0C2I9;Q03855;Q99231;Q04711;P0C2I7;Q12414;Q12141;Q12269;P47100;P0C2I6;Q04670;Q92393;P0C2J1		0	0	2.99334e-06	69.24	2.37653e-06	3	1530.78	0.0540861	43.1283	1
	High	IINLGESDNEIQYDILGLEIK	3	24	12	Q03434;P0C2I9;P25384;Q99231;Q04711;Q03619;Q12269;Q12414;P0C2I6;Q04670;Q99337;P0C2J1		0	0	7.11027e-07	68.71	3.42521e-06	2	2389.25	-0.510012	80.4055	0
	High	DILSVDYTDIMK	2	53	22	Q07163;O74302;Q04215;Q04214;Q12316;Q92393;Q03856;Q03855;Q99231;Q04711;P0C2I7;Q12414;Q03434;Q03619;Q12141;Q12269;P47100;P0C2I6;Q04670;Q99337;P0C2I9;P0C2J1		0	0	3.29505e-06	68.06	3.16537e-06	2	1412.7	0.504444	71.1768	0
	High	YVRPPPmLTSPNDFPNWVK	7	46	19	Q07163;O74302;Q12316;Q92393;Q03856;Q03855;Q99231;Q04711;P0C2I7;Q12414;Q03434;Q03619;Q12141;Q12269;P47100;P0C2I6;Q04670;P0C2I9;P0C2J1	M7(Oxidation)	0	0	2.99402e-10	67.62	6.10625e-06	3	2274.14	0.233691	65.8322	0
	High	REDSILDVFTTILAFIK	1	33	20	Q07163;Q03434;P0C2I9;Q04214;Q12316;Q92393;Q03855;Q99231;Q04711;P0C2I7;Q12414;Q03619;Q12141;Q12269;P47100;P0C2I6;Q04670;Q12112;Q99337;P0C2J1		0	0	7.31018e-07	64.77	3.56766e-06	3	1981.1	-0.0577031	97.4331	1
	High	mLAHANAQTIR	3	31	20	Q07163;Q04214;Q12316;Q92393;Q03855;Q99231;Q04711;P0C2I7;Q12414;Q03434;Q03619;Q12141;Q12269;P47100;P0C2I6;Q04670;Q12112;Q99337;P0C2I9;P0C2J1	M1(Oxidation)	0	0	5.03233e-06	60.69	1.16875e-05	2	1241.64	-0.4601	38.8353	0
	High	LRDEVSGNNLYVYYIETK	1	26	11	Q07163;Q03434;P0C2I9;P25384;Q03855;Q99231;P0C2I7;Q12414;Q12269;P0C2I6;Q99337		0	0	2.58821e-07	56.46	8.03229e-05	3	2176.09	-0.137987	64.989	1
	High	KYVRPPPmLTSPNDFPNWVK	5	46	19	Q07163;O74302;Q12316;Q92393;Q03856;Q03855;Q99231;Q04711;P0C2I7;Q12414;Q03434;Q03619;Q12141;Q12269;P47100;P0C2I6;Q04670;P0C2I9;P0C2J1	M8(Oxidation)	0	0	1.65573e-08	55.94	8.78656e-05	3	2402.24	1.56813	61.684	1
	High	LNVPLLAPmSQSNTHESSHASK	2	23	14	Q07163;Q03434;P0C2I9;Q03855;Q04711;P0C2I7;Q12414;Q12141;Q12269;P47100;P0C2I6;Q04670;Q92393;P0C2J1	M9(Oxidation)	0	0	4.36557e-08	55.19	0.000128341	3	2364.16	-1.10007	53.6582	0
	High	YDEAITYNK	1	42	21	Q07163;Q03434;P0C2I9;Q04214;Q12316;Q92393;P25384;Q03855;Q99231;Q04711;P0C2I7;Q12414;Q03619;Q12141;Q12269;P47100;P0C2I6;Q04670;Q12112;Q99337;P0C2J1		0	0	3.40336e-05	54.9	3.52717e-05	2	1116.52	-0.110897	45.5064	0
	High	KYPYPFIHR	4	32	20	Q07163;Q04214;Q12316;Q92393;Q03855;Q99231;Q04711;P0C2I7;Q12414;Q03434;Q03619;Q12141;Q12269;P47100;P0C2I6;Q04670;Q12112;Q99337;P0C2I9;P0C2J1		0	0	2.46809e-05	54.82	5.25727e-05	3	1220.66	-0.0302805	50.6726	1
	High	GIPGYALHPSR	4	44	21	Q07163;Q03434;P0C2I9;Q04214;Q12316;Q92393;P25384;Q03855;Q99231;Q04711;P0C2I7;Q12414;Q03619;Q12141;Q12269;P47100;P0C2I6;Q04670;Q12112;Q99337;P0C2J1		0	0	0.000195915	51.69	8.40275e-05	2	1167.63	-0.175327	48.6951	0
	High	NLSDEKNDSR	2	17	6	P0C2I7;Q12414;Q03434;Q12141;P0C2I6;P0C2J1		0	0	0.000197051	50.98	0.000108128	3	1177.54	-0.0383057	31.0296	1
	High	SSTPQISNIESTGSGGmHK	1	24	15	Q07163;Q03434;P0C2I9;Q03855;Q04711;P0C2I7;Q12414;Q12141;Q12269;Q12316;P47100;P0C2I6;Q04670;Q92393;P0C2J1	M17(Oxidation)	0	0	4.77401e-07	49.9	0.000357129	3	1933.89	-0.322505	46.4293	0
	High	LNNNGIHINNK	2	48	20	Q07163;O74302;Q12316;Q92393;Q03856;Q03855;Q99231;Q04711;P0C2I7;Q12414;Q03434;Q03619;Q12141;Q12269;P47100;P0C2I6;Q04670;Q99337;P0C2I9;P0C2J1		0	0	0.000139338	46.18	0.000502465	2	1250.66	-0.463654	40.1816	0
[truncated: 6,349 more rows]

## Sheet: Hel2#2
Accession	Description	Score	Coverage	# Proteins	# Unique Peptides	# Peptides	# PSMs	Molecular Function	Cellular Component	Biological Process	Pfam IDs	# AAs	MW [kDa]	calc. pI
[truncated: 6,801 more rows]

[truncated: 4 more sheets: Hel2#3, Not4#1, Not4#2, Not4#3]
