# Supplementary material for: Ubiquitination of stalled ribosome triggers ribosome-associated quality control
Source: Nat Commun. 2017 Jul 31;8:159. doi: 10.1038/s41467-017-00188-1 (PMC5534433; doi:10.1038/s41467-017-00188-1)
Supplement: Supplementary file 4 — Supplementary Data 3 [file 41467_2017_188_MOESM4_ESM.xlsx]

## Sheet: Strains
Name	Genotype	Sourse
W303-1a	MATa ade2 his3 leu2 trp1 ura3 can1	Lab. Stock, Parent
asc1∆	asc1∆::kanMX4	Kuroha et al. 2010
ltn1∆	ltn1∆::kanMX4	Matsuda et al. 2014
nad2-1	nascent peptide dependent translation arrest defective 2-1, yDR266C G532U	This study
hel2(rqt1)∆	hel2∆::natMX4	This study
ubc4∆	ubc4∆::natMX4	This study
ubc5∆	ubc5∆::hygMX4	This study
hel2(rqt1)∆ltn1∆	hel2∆::natMX4 ltn1∆::kanMX4	This study
rps3∆RPS3	rps3∆::natMX4 p416GPDp-RPS3	This study
rps20ΔRPS20	rps20∆::natMX4 p416GPDp-RPS20	This study
ski2∆rps3∆rps3-K212R rps20ΔRPS20	ski2∆::kanMX4 rps3∆::natMX4 rps20∆::hygMX4 p414GPDp-RPS3-K212R p416GPDp-RPS20	This study
ltn1Δrps20ΔRPS20	ltn1∆::kanMX4 rps20∆::natMX, p416GPDp-RPS20	This study
RPS20-3HA rqt1∆	RPS20-3HA::HisMX6 rqt1∆::natMX4	This study
rps20∆rqt1∆	rps20∆::natMX4 hel2∆::kanMX4 p416GPDp-RPS20	This study
HEL2(RQT1)-FTP	HEL2-Flag-TEV-ProteinA:: natNT2	This study
NOT4-FTP	NOT4-Flag-TEV-ProteinA:: natNT2	This study
slh1(rqt2)∆	slh1∆::natMX4	This study
cue3(rqt3)∆	cue3∆::natMX4	This study
ykr023w(rqt4)∆	ykr023w∆::natMX4	This study
slh1(rqt2)∆ltn1∆	slh1∆::natMX4 ltn1∆::kanMX4	This study
cue3(rqt3)∆ltn1∆	cue3∆::natMX4 ltn1∆::kanMX4	This study
ykr023w(rqt4) ltn1∆	ykr023w∆::natMX4 ltn1∆::kanMX4	This study
rqt3∆rqt4∆	cue3∆::kanMX4 ykr023w∆::natMX4	This study
rqt3∆rqt4∆ltn1∆	cue3∆::kanMX4 ykr023w∆::natMX4 ltn1∆::hygMX4	This study
RQT2-HTP RQT4-3HA	SLH1-HIS6-TEV-ProteinA:: natNT2 ykr023w-3HA::HisMX6	This study
RQT3-HTP RQT4-3HA	CUE3-HIS6-TEV-ProteinA:: natNT2 ykr023w-3HA::HisMX6	This study
RQT4-HTP	yKR023w-HIS6-TEV-ProteinA:: natNT2	This study
RQT1-FTP RQT2-3HA	HEL2-Flag-TEV-ProteinA:: natNT2 SLH1-3HA::HisMX6	This study
RQT1-FTP RQT2-3HA rqt3∆	HEL2-Flag-TEV-ProteinA:: natNT2 SLH1-3HA::HisMX6 cue3∆::kanMX4	This study
RQT1-FTP RQT2-3HA rqt4∆	HEL2-Flag-TEV-ProteinA:: natNT2 SLH1-3HA::HisMX6 ykr023w∆::kanMX4	This study
RQT1-FTP RQT3-3HA	HEL2-Flag-TEV-ProteinA:: natNT2 CUE3-3HA::HisMX6	This study
RQT1-FTP RQT3-3HA rqt2∆	HEL2-Flag-TEV-ProteinA:: natNT2 CUE3-3HA::HisMX6 slh1∆::kanMX4	This study
RQT1-FTP RQT3-3HA rqt4∆	HEL2-Flag-TEV-ProteinA:: natNT2 CUE3-3HA::HisMX6 ykr023w∆::kanMX4	This study
RQT1-FTP RQT4-3HA	HEL2-Flag-TEV-ProteinA:: natNT2 ykr023w-3HA::HisMX6	This study
RQT1-FTP RQT4-3HA rqt2∆	HEL2-Flag-TEV-ProteinA:: natNT2 ykr023w-3HA::HisMX6 slh1∆::kanMX4	This study
RQT1-FTP RQT4-3HA rqt3∆	HEL2-Flag-TEV-ProteinA:: natNT2 ykr023w-3HA::HisMX6 cue3∆::kanMX4	This study
RQT1-FTP RQT2-3HA rps20∆	HEL2-Flag-TEV-ProteinA:: natNT2 SLH1-3HA::HisMX6 rps20∆::kanMX4 p416GPDp-RPS20	This study
RQT1-FTP RQT3-3HA rps20∆	HEL2-Flag-TEV-ProteinA:: natNT2 CUE3-3HA::HisMX6 rps20∆::kanMX4 p416GPDp-RPS20	This study
RQT1-FTP RQT4-3HA rps20∆	HEL2-Flag-TEV-ProteinA:: natNT2 ykr023w-3HA::HisMX6 rps20∆::kanMX4 p416GPDp-RPS20	This study

## Sheet: Plasmids
Name	Features	Sourse
p416GPDp	CEN, URA3	Mumberg et al. 1995
p415GPDp	CEN, LEU2	Mumberg et al. 1995
p414GPDp	CEN, TRP1	Mumberg et al. 1995
p413GPDp	CEN, HIS3	Mumberg et al. 1995
p416GAL1p	CEN, URA3	Mumberg et al. 1994
p416CYC1p-GFP-R(CGN)12-FLAG-HIS3	CEN, URA3, CYC1p-GFP-R(CGN)12-FLAG-HIS3	Kuroha et al. 2010
p416GPDp-HEL2(RQT1)	CEN, URA3, GPDp-HEL2	This study
p415GPDp-HEL2(RQT1)	CEN, LEU2, GPDp-HEL2	This study
p415GPDp-HEL2(RQT1)-HA	CEN, LEU2, GPDp-HEL2-HA	This study
p415GPDp-HEL2(RQT1)-FLAG	CEN, LEU2, GPDp-HEL2-FLAG	This study
p415GPDp-HEL2(RQT1) ΔRING-FLAG	CEN, LEU2, GPDp-HEL2 DRING-FLAG	This study
p415GPDp-HEL2(RQT1) C64A C67A-FLAG	CEN, LEU2, GPDp-HEL2 C64A C67A-FLAG	This study
p415GPDp-RPL25-FLAG	CEN, LEU2, GPDp-RPL25-FLAG	This study
p414GPDp-RPL25-FLAG	CEN, TRP1, GPDp-RPL25-FLAG	This study
p413GPDp-RPL25-FLAG	CEN, HIS3, GPDp-RPL25-FLAG	This study
pMYC-UBI	2m, HIS3, CUP1p-MYC-UBI-CYC1t	Fujii et al. 2009
pMYC-UBI K63R	2m, HIS3, CUP1p-MYC-UBI K63R-CYC1t	Fujii et al. 2012
pMYC-UBI K48R	2m, HIS3, CUP1p-MYC-UBI K48R-CYC1t	Fujii et al. 2012
YEplac112-CUP1-MYC-UBI	2m, TRP1, CUP1-MYC-UBI-CYCt	This study
p416GPDp-RPS3	CEN, URA3, GPDp-RPS3	This study
p414GPDp-RPS3	CEN, TRP1, GPDp-RPS3	This study
p414GPDp-RPS3 K212R	CEN, TRP1, GPDp-RPS3 K212R	This study
p416GPDp-RPS20	CEN, URA3, GPDp-RPS20	This study
p414GPDp-RPS20	CEN, TRP1, GPDp-RPS20	This study
p414GPDp-RPS20 K6R K8R	CEN, TRP1, GPDp-RPS20 K6R K8R	This study
p414GPDp-RPS20 DN	CEN, TRP1, GPDp-RPS20 22-121	This study
p415GPDp-RPS20	CEN, TRP1, GPDp-RPS20	This study
p415GPDp-RPS20 K6R K8R	CEN, LEU2, GPDp-RPS20 K6R K8R	This study
p415GPDp-RPS20 DN	CEN, LEU2, GPDp-RPS20 22-121	This study
p414GPDp-RPS20-HA	CEN, TRP1, GPDp-RPS20-HA	This study
p414RPS3p-RPS3	CEN, TRP1, RPS3p-RPS3	This study
p414RPS3p-RPS3 K212R	CEN, TRP1, RPS3p-RPS3 K212R	This study
p414RPS20p-RPS20	CEN, TRP1, RPS20p-RPS20	This study
p414RPS20p-RPS20 K6R K8R	CEN, TRP1, RPS20p-RPS20 K6R K8R	This study
p416GPDp-GFP-FLAG-HIS3	CEN, URA3, GPDp-GFP-FLAG-HIS3	Dimitrova et al. 2009
p416GPDp-GFP-R(CGN)12-FLAG-HIS3	CEN, URA3, GPDp-GFP-R(CGN)12-FLAG-HIS3	Dimitrova et al. 2009
p416GPDp-GFP-R(CGA)6-FLAG-HIS3	CEN, URA3, GPDp-GFP-R(CGA)6-FLAG-HIS3	This study
p416GPDp-GFP-R(CGG)12-FLAG-HIS3	CEN, URA3, GPDp-GFP-R(CGG)12-FLAG-HIS3	This study
p416GPDp-GFP-R(AGA)12-FLAG-HIS3	CEN, URA3, GPDp-GFP-R(AGA)12-FLAG-HIS3	This study
p416GPDp-GFP-R(AGG)12-FLAG-HIS3	CEN, URA3, GPDp-GFP-R(AGG)12-FLAG-HIS3	This study
p416GPDp-GFP-R(CGT)12-FLAG-HIS3	CEN, URA3, GPDp-GFP-R(CGT)12-FLAG-HIS3	This study
p416GPDp-GFP-R(CGC)12-FLAG-HIS3	CEN, URA3, GPDp-GFP-R(CGC)12-FLAG-HIS3	This study
p416GPDp-GFP-K(AAA)12-FLAG-HIS3	CEN, URA3, GPDp-GFP-K(AAA)12-FLAG-HIS3	Dimitrova et al. 2009
p416GPDp-GFP-K(AAG)12-FLAG-HIS3	CEN, URA3, GPDp-GFP-K(AAG)12-FLAG-HIS3	Dimitrova et al. 2009
p416GPDp-GFP-(CGACCG)6-FLAG-HIS3	CEN, URA3, GPDp-GFP-(CGACCG)6-FLAG-HIS3	This study
p416GPDp-GFP-(CGAGCG)6-FLAG-HIS3	CEN, URA3, GPDp-GFP-(CGAGCG)6-FLAG-HIS3	This study
p416GPDp-GFP-(CGACUG)6-FLAG-HIS3	CEN, URA3, GPDp-GFP-(CGACUG)6-FLAG-HIS3	This study
p416GPDp-GFP-(AGGCGA)6-FLAG-HIS3	CEN, URA3, GPDp-GFP-(AGGCGA)6-FLAG-HIS3	This study
p416GPDp-GFP-(AGGCGG)6-FLAG-HIS3	CEN, URA3, GPDp-GFP-(AGGCGG)6-FLAG-HIS3	This study
p416GPDp-GFP-(AUACGA)6-FLAG-HIS3	CEN, URA3, GPDp-GFP-(AUACGA)6-FLAG-HIS3	This study
p416GPDp-GFP-(AUACGG)6-FLAG-HIS3	CEN, URA3, GPDp-GFP-(AUACGG)6-FLAG-HIS3	This study
p416GPDp-GFP-(CGAAUA)6-FLAG-HIS3	CEN, URA3, GPDp-GFP-(CGAAUA)6-FLAG-HIS3	This study
p416GPDp-GFP-(CGACGG)6-FLAG-HIS3	CEN, URA3, GPDp-GFP-(CGACGG)6-FLAG-HIS3	This study
p416GPDp-GFP-(CUCCCG)6-FLAG-HIS3	CEN, URA3, GPDp-GFP-(CUCCCG)6-FLAG-HIS3	This study
p416GPDp-GFP-(CUGAUA)6-FLAG-HIS3	CEN, URA3, GPDp-GFP-(CUGAUA)6-FLAG-HIS3	This study
p416GPDp-GFP-(CUGCCG)6-FLAG-HIS3	CEN, URA3, GPDp-GFP-(CUGCCG)6-FLAG-HIS3	This study
p416GPDp-GFP-(CUGCGA)6-FLAG-HIS3	CEN, URA3, GPDp-GFP-(CUGCGA)6-FLAG-HIS3	This study
p416GPDp-GFP-(GUACCG)6-FLAG-HIS3	CEN, URA3, GPDp-GFP-(GUACCG)6-FLAG-HIS3	This study
p416GPDp-GFP-(GUACGA)6-FLAG-HIS3	CEN, URA3, GPDp-GFP-(GUACGA)6-FLAG-HIS3	This study
p416GPDp-GFP-(GUGCGA)6-FLAG-HIS3	CEN, URA3, GPDp-GFP-(GUGCGA)6-FLAG-HIS3	This study
p416GPDp-GFP-(CCCCGA)6-FLAG-HIS3	CEN, URA3, GPDp-GFP-(CCCCGA)6-FLAG-HIS3	This study
p416GPDp-GFP-(CGACGC)6-FLAG-HIS3	CEN, URA3, GPDp-GFP-(CGACGC)6-FLAG-HIS3	This study
p416GPDp-GFP-(CGAUGG)6-FLAG-HIS3	CEN, URA3, GPDp-GFP-(CGAUGG)6-FLAG-HIS3	This study
p416GPDp-GFP-(CCGCGA)6-FLAG-HIS3	CEN, URA3, GPDp-GFP-(CCGCGA)6-FLAG-HIS3	This study
p416GPDp-GFP-(GAACGG)6-FLAG-HIS3	CEN, URA3, GPDp-GFP-(GAACGG)6-FLAG-HIS3	This study
p416GPDp-GFP-(CGACCC)6-FLAG-HIS3	CEN, URA3, GPDp-GFP-(CGACCC)6-FLAG-HIS3	This study
p416GPDp-ProteinA-TEV-GFP-R12-GAS1	CEN, URA3, GPDp-ProteinA-TEV-GFP-R12-GAS1	This study
p415GPDp-ProteinA-TEV-FLAG-RQT1	CEN, LEU2, GPDp-ProteinA-TEV-FLAG-HEL2	This study
p415RQT2p-RQT2-3HA	CEN, LEU2, SLH1p-SLH1-3HA	This study
p415RQT2p-RQT2 K316R-3HA	CEN, LEU2, SLH1p-SLH1K316R-3HA	This study
p415RQT3p-RQT3-3HA	CEN, LEU2, CUE3p-CUE3-3HA	This study
p415RQT3p-RQT3-UB-M-3HA	CEN, LEU2, CUE3p-CUE3F328A, P329A, L340A, L341A-3HA	This study
p425GPDp-RQT2-FLAG	2µ, LEU2, GPDp-SLH1-FLAG	This study
p424GAL1p-RQT3-HA	2µ, TRP1, GAL1p-CUE3-HA	This study
p426GAL1p-RQT4-HA	2µ, URA3, GAL1p-yKR023W-HA	This study
pETM40-RQT3 (314-372aa)	kanR, CUE domain (314-372 aa) of Cue3	This study
pETM40-RQT3-UB-M (314-372aa)	kanR, CUE domain (314-372 aa) of Cue3 including F328A, P329A, L340A and L341A mutations	This study
pGEX-Ub	ampR, GST-Ubiquitin	This study
pGEX-UBC4	ampR, GST-UBC4	This study
pcDNA3.1(+)-LacZ-V5	mammalian transfection control	This study
pcDNA5-GFP-FLAG-HIS3	mammalian GFP-FLAG-HIS3 reporter	This study
pcDNA5-GFP-K(AAA)24-FLAG-HIS3	mammalian GFP-K(AAA)24-FLAG-HIS3 reporter	This study
pcDNA5-GFP-K(AAG)24-FLAG-HIS3	mammalian GFP-K(AAG)24-FLAG-HIS3 reporter	This study
pcDNA5-GFP-R(CGA)24-FLAG-HIS3	mammalian GFP-R(CGA)24-FLAG-HIS3 reporter	This study
pcDNA5-GFP-R(CGG)24-FLAG-HIS3	mammalian GFP-R(CGG)24-FLAG-HIS3 reporter	This study
pcDNA5-GFP-R(AGA)24-FLAG-HIS3	mammalian GFP-R(AGA)24-FLAG-HIS3 reporter	This study
pcDNA5-GFP-R(AGG)24-FLAG-HIS3	mammalian GFP-R(AGG)24-FLAG-HIS3 reporter	This study
pcDNA5-GFP-R(CGU)24-FLAG-HIS3	mammalian GFP-R(CGU)24-FLAG-HIS3 reporter	This study
pcDNA5-GFP-R(CGC)24-FLAG-HIS3	mammalian GFP-R(CGC)24-FLAG-HIS3 reporter	This study

## Sheet: Antibodies
Antibody	Company	Catalog number	Dilution
GFP	Santa cruz biotechnology	sc-9996	1:5000 (IB)
Flag	Sigma	F1804	1:3000 (IB)
myc	Sigma	C3956	1:2000 (IB)
uL23	Abcam	ab112587	1:1000 (IB)
Rqt1	Homemade	-	1:1000 (IB)
Rqt3	Homemade	-	1:1000 (IB)
HA	Sigma	12013819001	1:10000 (IB)
EF1-a	Homemade	-	1:20000 (IB)
ASCC3	Bethyl Laboratories	A304-014A	1:500 (IB)
ZNF598	Novus Biologicals	NBP1-84658	1:500 (IB)
Listerin	Abcam	ab104375	1:500 (IB)
RPS6	Cell Signaling Technology	2217S	1:1000 (IB)
RPS3	Bethyl Laboratories	A303-841A	1:1000 (IB)
PABPC1	Abcam	ab21060	1:1000 (IB)
GAPDH	MBL	M171-3	1:3000 (IB)
V5	AbD Serotec	MCA1360	1:2500 (IB)
